# Supplementary material for: Alterations of plasma circulating microRNAs in BALB/c mice with Toxocara canis visceral and cerebral larva migrans
Source: Parasit Vectors. 2024 Jun 12;17:256. doi: 10.1186/s13071-024-06327-0 (PMC11167859; doi:10.1186/s13071-024-06327-0)
Supplement: Supplementary file 1 — Supplementary material 1. Table S1. The primers used in the PCR-based molecular identification of Toxocara canis and quantification of microRNAs. Table S2. Identification and prediction of microRNAs in the infective larvae of Toxocara canis. Table S3. Differential expression analysis of microRNAs between serum-treated and -untreated infective larvae of Toxocara canis. Table S4. Plasma EV-containing preparations-encapsulated microRNAs mapped to the genome of Mus musculus or Toxocara canis. Table S5. Toxocara canis-derived microRNAs detected in the plasma EV-containing preparations of infected mice. Table S6. Functional enrichment analysis for genes targeted by Toxocara canis miRNAs in the infected mice. Table S7. Toxocara canisinfection-induced microRNA alterations in mice at three days post infection. Table S8. Toxocara canisinfection-induced microRNA alterations in mice at four days post infection. Table S9. Toxocara canisinfection-induced microRNA alterations in mice at 21 days post infection. Table S10.Functional enrichment analysis for genes targeted by Toxocara canisinfection induced differential miRNAs in mice. Table S11. Potential microRNA biomarkers for Toxocarainfection in mice. [file 13071_2024_6327_MOESM1_ESM.xlsx]

## Sheet: Table S1
Table S1. The primers used in the PCR-based molecular identification of Toxocara canis and quantification of microRNAs.
Experiment	Target	Reverse transcription primer (5'-3')	Forward primer (5'-3')	Reverse primer (5'-3')
Molecular identification	ITS	N/A	TTGAGGGGAAATGGGTGAC	TGCTGGAGGCCATATCGT
miRNA quantification	PC-3p-77152_203 (Novel_miR-1)	GTCGTATCCAGTGCAGGGTCCGAGGTATTCGCACTGGATACGACCCCCGA	CGCGCCCTCCGCGGGG	AGTGCAGGGTCCGAGGTATT
	PC-5p-3407_4017 (Novel_miR-17)	GTCGTATCCAGTGCAGGGTCCGAGGTATTCGCACTGGATACGACTAATTT	GCGCGTTCAAGCTGAAGTC
	PC-5p-137843_98 (Novel_miR-18)	GTCGTATCCAGTGCAGGGTCCGAGGTATTCGCACTGGATACGACTAAGTT	CGCGCGGAATACTTGCTG
	PC-3p-136987_98 (Novel-miR-8)	GTCGTATCCAGTGCAGGGTCCGAGGTATTCGCACTGGATACGACAGGAAC	CGCGCCTGTTCGTGTGA
	PC-3p-182187_66 (Novel_miR-22)	GTCGTATCCAGTGCAGGGTCCGAGGTATTCGCACTGGATACGACAACAGA	GCGCGTAGTTGGACCACAG
	PC-3p-219893_50 (Novel_miR-19)	GTCGTATCCAGTGCAGGGTCCGAGGTATTCGCACTGGATACGACGAATCA	CGCGGCTCATTGTTATGC
	PC-5p-302576_30 (Novel_miR-21)	GTCGTATCCAGTGCAGGGTCCGAGGTATTCGCACTGGATACGACTCTGTC	CGCGCGACACTTTTAGGATT
	PC-3p-117383_121 (Novel_miR-13)	GTCGTATCCAGTGCAGGGTCCGAGGTATTCGCACTGGATACGACGTTGAT	CGCGGCAAAGGAAAAGAA
	PC-3p-107626_135 (Novel_miR-20)	GTCGTATCCAGTGCAGGGTCCGAGGTATTCGCACTGGATACGACGTTTAA	CGCGCGACAGGAGACTTTG
	PC-5p-245386_42 (Novel_miR-9)	GTCGTATCCAGTGCAGGGTCCGAGGTATTCGCACTGGATACGACAACCGA	CGGGCTCTCGGGTCGT
	PC-3p-336805_25 (Novel_miR-14)	GTCGTATCCAGTGCAGGGTCCGAGGTATTCGCACTGGATACGACGACTGA	CGCGTTGGACATGGGTCAG
	mmu-miR-1a-3p	GTCGTATCCAGTGCAGGGTCCGAGGTATTCGCACTGGATACGACATACAT	GCGCGTGGAATGTAAAGAAGT
	mmu-miR-122-5p_R+1	GTCGTATCCAGTGCAGGGTCCGAGGTATTCGCACTGGATACGACACAAAC	GCGTGGAGTGTGACAATGGT
	mmu-miR-26b-5p_R+1	GTCGTATCCAGTGCAGGGTCCGAGGTATTCGCACTGGATACGACAACCTA	GCGCGTTCAAGTAATTCAGGA
	PC-3p-960_11491 (Novel_miR-2)	GTCGTATCCAGTGCAGGGTCCGAGGTATTCGCACTGGATACGACCGCTTC	CGCGAGGCTGGGTGTG
	PC-5p-138148_97 (Novel_miR-3)	GTCGTATCCAGTGCAGGGTCCGAGGTATTCGCACTGGATACGACTGTCCA	CGCGCATGGTAACAGCAGT
	mmu-miR-5110_L-5R-2_1ss6AC	GTCGTATCCAGTGCAGGGTCCGAGGTATTCGCACTGGATACGACTTCCAC	CGCGCGGTAGAGGGTG
	PC-5p-445220_16 (Novel_miR-4)	GTCGTATCCAGTGCAGGGTCCGAGGTATTCGCACTGGATACGACGGTACC	CGTTCGAGTCTGGCCTCG
	mmu-miR-5124a_L-1R-1_1ss5CA	GTCGTATCCAGTGCAGGGTCCGAGGTATTCGCACTGGATACGACTGCTCT	CGCGCGGTCAAGTGACTA
	PC-5p-25856_650 (Novel_miR-7)	GTCGTATCCAGTGCAGGGTCCGAGGTATTCGCACTGGATACGACGATTCC	GCGCGAACGGACTCCCT
	mmu-miR-9-3p	GTCGTATCCAGTGCAGGGTCCGAGGTATTCGCACTGGATACGACACTTTC	CGCGCGATAAAGCTAGATAACC
	mmu-miR-203-3p	GTCGTATCCAGTGCAGGGTCCGAGGTATTCGCACTGGATACGACCTAGTG	CGCGGTGAAATGTTTAGGAC
	mmu-miR-26a-5p	GTCGTATCCAGTGCAGGGTCCGAGGTATTCGCACTGGATACGACAGCCTA	CGCGTTCAAGTAATCCAGGA
	mmu-let-7g-5p	GTCGTATCCAGTGCAGGGTCCGAGGTATTCGCACTGGATACGACAACTGT	CGCGCGTGAGGTAGTAGTTTGT
	mmu-let-7a-5p	GTCGTATCCAGTGCAGGGTCCGAGGTATTCGCACTGGATACGACAACTAT	GCGCGTGAGGTAGTAGGTTGT
	mmu-miR-126a-5p	GTCGTATCCAGTGCAGGGTCCGAGGTATTCGCACTGGATACGACCGCGTA	GCGCGCATTATTACTTTTGG
	mmu-miR-144-3p	GTCGTATCCAGTGCAGGGTCCGAGGTATTCGCACTGGATACGACAGTACA	GCGCGCGTACAGTATAGATGA
	mmu-miR-186-5p	GTCGTATCCAGTGCAGGGTCCGAGGTATTCGCACTGGATACGACAGCCCA	CGCGCAAAGAATTCTCCTTT
	mmu-let-7e-5p	GTCGTATCCAGTGCAGGGTCCGAGGTATTCGCACTGGATACGACAACTAT	CGCGTGAGGTAGGAGGTTGT
	mmu-miR-340-5p	GTCGTATCCAGTGCAGGGTCCGAGGTATTCGCACTGGATACGACAATCAG	GCGCGTTATAAAGCAATGAGA
	mmu-miR-98-5p	GTCGTATCCAGTGCAGGGTCCGAGGTATTCGCACTGGATACGACAACAAT	CGCGCGTGAGGTAGTAAGTTGT
	mmu-miR-17-5p	GTCGTATCCAGTGCAGGGTCCGAGGTATTCGCACTGGATACGACCTACCT	GCGCAAAGTGCTTACAGTGC
	mmu-miR-200b-3p	GTCGTATCCAGTGCAGGGTCCGAGGTATTCGCACTGGATACGACTCATCA	GCGCGTAATACTGCCTGGTAA
	PC-5p-21030_789 (Novel_miR-10)	GTCGTATCCAGTGCAGGGTCCGAGGTATTCGCACTGGATACGACTCTCAC	GCGCGTGAAAGACATGGGTA
	PC-5p-10393_1513 (Novel_miR-5)	GTCGTATCCAGTGCAGGGTCCGAGGTATTCGCACTGGATACGACGCCCGG	CGCGACGGCGGGGGCC
	mmu-miR-200c-3p	GTCGTATCCAGTGCAGGGTCCGAGGTATTCGCACTGGATACGACTCCATC	CGCGTAATACTGCCGGGTAAT
	mmu-let-7a-1-3p_1ss22CT	GTCGTATCCAGTGCAGGGTCCGAGGTATTCGCACTGGATACGACAGAAAG	CGCGCGCTATACAATCTACTGT
	mmu-mir-341-p3	GTCGTATCCAGTGCAGGGTCCGAGGTATTCGCACTGGATACGACACTGAC	CGTCGATCGGTCGGTCG
	PC-3p-35782_471 (Novel_miR-11)	GTCGTATCCAGTGCAGGGTCCGAGGTATTCGCACTGGATACGACCGAGCT	GCGCGCGACTGGTACTAAT
	mmu-miR-155-5p	GTCGTATCCAGTGCAGGGTCCGAGGTATTCGCACTGGATACGACACCCCT	GCGCGTTAATGCTAATTGTGAT
	PC-5p-53175_310 (Novel_miR-12)	GTCGTATCCAGTGCAGGGTCCGAGGTATTCGCACTGGATACGACTATCAC	CGCGAGGGCCTTAGAGG
	PC-5p-73397_215 (Novel_miR-15)	GTCGTATCCAGTGCAGGGTCCGAGGTATTCGCACTGGATACGACCTCCCA	CGCGCGAATGTGTAGGATAGT
	PC-5p-33349_506 (Novel_miR-16)	GTCGTATCCAGTGCAGGGTCCGAGGTATTCGCACTGGATACGACGGGCGG	CGCGGCCTCTCCCCTC
	mmu-let-7f-5p	GTCGTATCCAGTGCAGGGTCCGAGGTATTCGCACTGGATACGACAACTAT	CGCGCGTGAGGTAGTAGATTGT
	mmu-miR-374c-5p_L+2R-1	GTCGTATCCAGTGCAGGGTCCGAGGTATTCGCACTGGATACGACACTTAG	CGCGCGATATAATACAACCTG
	mmu-miR-296-3p	GTCGTATCCAGTGCAGGGTCCGAGGTATTCGCACTGGATACGACGGAGAG	CGGAGGGTTGGGTGGAGG
	mmu-miR-142a-5p_L+2R-2	GTCGTATCCAGTGCAGGGTCCGAGGTATTCGCACTGGATACGACTAGTGC	GCGCGCCCATAAAGTAGAAA
	mmu-miR-190b-5p_R-1_1ss17GT	GTCGTATCCAGTGCAGGGTCCGAGGTATTCGCACTGGATACGACAACCAA	CGCGCGTGATATGTTTGATAT
	mmu-miR-145a-3p_R-1	GTCGTATCCAGTGCAGGGTCCGAGGTATTCGCACTGGATACGACAAGAAC	GCGCGATTCCTGGAAATACT
	mmu-miR-3068-5p_R-1	GTCGTATCCAGTGCAGGGTCCGAGGTATTCGCACTGGATACGACGTTAGA	GCGTTGGAGTTCATGCAAGT
	PC-5p-77670_201 (Novel_miR-6)	GTCGTATCCAGTGCAGGGTCCGAGGTATTCGCACTGGATACGACTTCGTC	CGCGAGAGGCCTTGGG
	tca-miR-315_R-2_1ss19AG (Novel_Tc-miR-1)	GTCGTATCCAGTGCAGGGTCCGAGGTATTCGCACTGGATACGACTCTCTG	GCGCGTTTTGATTGTTGCT
	PC-5p-249019_41 (Novel_Tc-mir-2)	GTCGTATCCAGTGCAGGGTCCGAGGTATTCGCACTGGATACGACTATGTA	GCGCGATTTAATGCTCTGG
	U6	AACGCTTCACGAATTTGCGT	CTCGCTTCGGCAGCACA	AACGCTTCACGAATTTGCGT
Note: Stem loop sequence is underlined.

## Sheet: Table S2
Table S2. Identification and prediction of microRNAs in the infective larvae of Toxocara canis.
Pre-miRNA Index	miRNA_Index	miR_name	miR_seq	Length	Matched genome	Strand	Start	End	pre-miRNA_seq	#mir/MIR	mirIDs,	rep_mirID	rep_mirSeq	rep_miRID	rep_miRSeq	Type	Sequence in miRbase	Group	SS	Hairpin length	CG%	dG	Counts_non-stimulated larvae 1	Counts_non-stimulated larvae 2	Counts_non-stimulated larvae 3	Counts_non-stimulated larvae 4	Counts_stimulated larvae 1	Counts_stimulated larvae 2	Counts_stimulated larvae 3	Counts_stimulated larvae 4	Expression level
1	1	asu-miR-1-5p	CGTACTTCTTTACATCGCCATA	22	JPKZ01003246.1	+	215674	215749	ttctgttgcatCGTACTTCTTTACATCGCCATActggtgtttcaaagagctaTGGAATGTAAAGAAGTATGTAgtt	1	asu-mir-1,	asu-mir-1	ttctgttgcatCGTACTTCTTTACATCGCCATActggtatttcaaagagctaTGGAATGTAAAGAAGTATGTAgttactgaa	asu-miR-1-5p	CGTACTTCTTTACATCGCCATA	5'	Yes	gp1	.......((..(((((((((((((((..(((((((............)).))))).)))))))))))))))..)).	68	36.8	-23.2	648	265	259	348	262	224	153	287	middle
1	2	asu-miR-1-3p	TGGAATGTAAAGAAGTATGTA	21	JPKZ01003246.1	+	215674	215749	ttctgttgcatCGTACTTCTTTACATCGCCATActggtgtttcaaagagctaTGGAATGTAAAGAAGTATGTAgtt	1	asu-mir-1,	asu-mir-1	ttctgttgcatCGTACTTCTTTACATCGCCATActggtatttcaaagagctaTGGAATGTAAAGAAGTATGTAgttactgaa	asu-miR-1-3p	TGGAATGTAAAGAAGTATGTA	3'	Yes	gp1	.......((..(((((((((((((((..(((((((............)).))))).)))))))))))))))..)).	68	36.8	-23.2	234469	97659	117217	172558	106881	105581	69563	182141	high
2	3	asu-miR-2a-5p	CGTCAAAGTGGTGGTGATTTG	21	JPKZ01000478.1	-	284415	284490	tccagcgCGTCAAAGTGGTGGTGATTTGtcgtggatgaggtcaTATCACAGCCAGCTTTGATGTGctgtggcagtc	1	asu-mir-2a,	asu-mir-2a	gttccagcaCGTCAAAGTGGTGGTGATTTGttgtggataagctcaTATCACAGCCAGCTTTGATGTGCtgtggcagtc	asu-miR-2a-5p	CGTCAAAGTGGTGGTGATTTG	5'	Yes	gp1	((((((((((((((((((..(((((.((((........)).)).)))))..))).))))))))))))).)).....	71	52.6	-33.5	163	73	72	111	74	58	71	67	middle
2	4	asu-miR-2a-3p_R-1	TATCACAGCCAGCTTTGATGTG	22	JPKZ01000478.1	-	284415	284490	tccagcgCGTCAAAGTGGTGGTGATTTGtcgtggatgaggtcaTATCACAGCCAGCTTTGATGTGctgtggcagtc	1	asu-mir-2a,	asu-mir-2a	gttccagcaCGTCAAAGTGGTGGTGATTTGttgtggataagctcaTATCACAGCCAGCTTTGATGTGCtgtggcagtc	asu-miR-2a-3p	TATCACAGCCAGCTTTGATGTGC	3'	Diff	gp1	((((((((((((((((((..(((((.((((........)).)).)))))..))).))))))))))))).)).....	71	52.6	-33.5	35486	20354	24246	34845	21627	13608	31820	18978	high
3	5	asu-lin-4-5p	TCCCTGAGACCTCTGCTGTGA	21	JPKZ01000881.1	+	36587	36663	ttgtgaccttcTCCCTGAGACCTCTGCTGTGAcagtgcgcagagtcACAGTACGAGCACCTCAGGGGCCaggtctca	1	asu-lin-4,	asu-lin-4	ttgcgaccttcTCCCTGAGACCTCTGCTGTGAcagtacgcagggtcACAGTAAGAGCACCTCAGGGGCCaggtctca	asu-lin-4-5p	TCCCTGAGACCTCTGCTGTGA	5'	Yes	gp1	.((.(((((..((((((((..((((((((((((..........))))))))).)))...))))))))..))))).))	76	58.4	-38.5	714926	493000	418450	556343	468560	435875	680951	428291	high
3	6	asu-lin-4-3p_1ss7AC	ACAGTACGAGCACCTCAGGGGCC	23	JPKZ01000881.1	+	36587	36663	ttgtgaccttcTCCCTGAGACCTCTGCTGTGAcagtgcgcagagtcACAGTACGAGCACCTCAGGGGCCaggtctca	1	asu-lin-4,	asu-lin-4	ttgcgaccttcTCCCTGAGACCTCTGCTGTGAcagtacgcagggtcACAGTAAGAGCACCTCAGGGGCCaggtctca	asu-lin-4-3p	ACAGTAAGAGCACCTCAGGGGCC	3'	Diff	gp1	.((.(((((..((((((((..((((((((((((..........))))))))).)))...))))))))..))))).))	76	58.4	-38.5	1486	669	942	822	619	379	704	549	middle
4	7	asu-miR-7-5p	TGGAAGACTGGTGATTTTGTTGTT	24	JPKZ01002198.1	-	53087	53159	ctcccgggTGGAAGACTGGTGATTTTGTTGTTtgaactcaaccataaCAGCAAATCCGCAGTCTCCACCtggc	1	asu-mir-7,	asu-mir-7	actcccgggTGGAAGACTGGTGATTTTGTTGTTtgagctcatccataaCAGCAAATCCGTAGTCTCCACCtggcaactcctaa	asu-miR-7-5p	TGGAAGACTGGTGATTTTGTTGTT	5'	Yes	gp1	...((((((((.(((((.(((..(((((((((((........)).)))))))))..)))))))))))))))).	69	50.7	-34.6	36346	19103	18531	22217	26350	26161	22302	31252	high
4	8	asu-miR-7-3p_1ss12TC	CAGCAAATCCGCAGTCTCCACC	22	JPKZ01002198.1	-	53087	53159	ctcccgggTGGAAGACTGGTGATTTTGTTGTTtgaactcaaccataaCAGCAAATCCGCAGTCTCCACCtggc	1	asu-mir-7,	asu-mir-7	actcccgggTGGAAGACTGGTGATTTTGTTGTTtgagctcatccataaCAGCAAATCCGTAGTCTCCACCtggcaactcctaa	asu-miR-7-3p	CAGCAAATCCGTAGTCTCCACC	3'	Diff	gp1	...((((((((.(((((.(((..(((((((((((........)).)))))))))..)))))))))))))))).	69	50.7	-34.6	369	217	175	225	202	111	198	153	middle
5	9	asu-miR-9-5p	TCTTTGGTTATCTAGCTGTATGA	23	JPKZ01000992.1	+	159116	159193	gcaattTCTTTGGTTATCTAGCTGTATGAgtaccggatgaagccgtcATAAAGCTGGACGACCGAAGTAAtggccgct	1	asu-mir-9,	asu-mir-9	gcaattTCTTTGGTTATCTAGCTGTATGAgtaccgcgtttagtcgtcATAAAGCTGGACGACCGAAGTAAtggccgct	asu-miR-9-5p	TCTTTGGTTATCTAGCTGTATGA	5'	Yes	gp1	((.(((.(((((((..(((((((.(((((....(((......)))))))).)))))))..))))))).))).))....	74	47.4	-31.3	188140	96478.5	114890	175176	114566	98964	104460	152949	high
5	10	asu-miR-9-3p	ATAAAGCTGGACGACCGAAGTAA	23	JPKZ01000992.1	+	159116	159193	gcaattTCTTTGGTTATCTAGCTGTATGAgtaccggatgaagccgtcATAAAGCTGGACGACCGAAGTAAtggccgct	1	asu-mir-9,	asu-mir-9	gcaattTCTTTGGTTATCTAGCTGTATGAgtaccgcgtttagtcgtcATAAAGCTGGACGACCGAAGTAAtggccgct	asu-miR-9-3p	ATAAAGCTGGACGACCGAAGTAA	3'	Yes	gp1	((.(((.(((((((..(((((((.(((((....(((......)))))))).)))))))..))))))).))).))....	74	47.4	-31.3	8539	4360	4455	5890	5054	4752	4705	4630	middle
6	11	asu-miR-43d-5p	AACCCGATGTGGCTGCGATACT	22	JPKZ01002335.1	+	126149	126219	ggcagtAACCCGATGTGGCTGCGATACTgtgcgcacatggccgagTATCACAGTCTCATCCGGTCActgcc	1	asu-mir-43d,	asu-mir-43d	ggcagtAACCCGATGTGGCTGCGATACTgtttgcacatggccgagTATCACAGTCTTATCCGGTCAccgcctctt	asu-miR-43d-5p	AACCCGATGTGGCTGCGATACT	5'	Yes	gp1	((((((.(((.((((.(((((.((((((.((.((.....)))))))))).))))).)))).))).))))))	71	59.2	-37.7	2199	1324	1492	1883	1649	1425	2516	1650	middle
6	12	asu-miR-43d-3p_1ss12TC	TATCACAGTCTCATCCGGTCA	21	JPKZ01002335.1	+	126149	126219	ggcagtAACCCGATGTGGCTGCGATACTgtgcgcacatggccgagTATCACAGTCTCATCCGGTCActgcc	1	asu-mir-43d,	asu-mir-43d	ggcagtAACCCGATGTGGCTGCGATACTgtttgcacatggccgagTATCACAGTCTTATCCGGTCAccgcctctt	asu-miR-43d-3p	TATCACAGTCTTATCCGGTCA	3'	Diff	gp1	((((((.(((.((((.(((((.((((((.((.((.....)))))))))).))))).)))).))).))))))	71	59.2	-37.7	2102	950	976	1234	1059	870	752	1082	middle
7	13	asu-miR-46-5p	AAGAGAGCCATCTGTTGACAGT	22	JPKZ01002630.1	+	423338	423414	gcagacggctAAGAGAGCCATCTGTTGACAGTtgtttgttgcccacTGTCATGGAGTTGCTCTCTTCAgatgcctgc	1	asu-mir-46,	asu-mir-46	gcagacggctAAGAGAGCCATCTGTTGACAGTcgtcaattgcccacTGTCATGGAGTTGCTCTCTTCAgatgcctgc	asu-miR-46-5p	AAGAGAGCCATCTGTTGACAGT	5'	Yes	gp1	((((.(..((((((((((..((..(.((((((.((.....))..)))))))..))...)))))))).))..).))))	77	51.9	-29.2	5636	3121	2630	4069	3121	2836	3019	3203	middle
7	14	asu-miR-46-3p	TGTCATGGAGTTGCTCTCTTCA	22	JPKZ01002630.1	+	423338	423414	gcagacggctAAGAGAGCCATCTGTTGACAGTtgtttgttgcccacTGTCATGGAGTTGCTCTCTTCAgatgcctgc	1	asu-mir-46,	asu-mir-46	gcagacggctAAGAGAGCCATCTGTTGACAGTcgtcaattgcccacTGTCATGGAGTTGCTCTCTTCAgatgcctgc	asu-miR-46-3p	TGTCATGGAGTTGCTCTCTTCA	3'	Yes	gp1	((((.(..((((((((((..((..(.((((((.((.....))..)))))))..))...)))))))).))..).))))	77	51.9	-29.2	23966	13449	15716	24493	14723	11157	17113	17224	high
8	15	asu-miR-50-5p	TGATATGTCTGGTATTCTTGGGTT	24	JPKZ01000224.1	-	183133	183207	ggcgtTGATATGTCTGGTATTCTTGGGTTgggttttcgtcaaCCAGTATCTCAGACGTATCATCgttgtgcactg	1	asu-mir-50,	asu-mir-50	ggcgtTGATATGTCTGGTATTCTTGGGTTgggtcttcgtcaaCCAGTATCTCAGACGTATCATCgttgtgcattg	asu-miR-50-5p	TGATATGTCTGGTATTCTTGGGTT	5'	Yes	gp1	.(((.(((((((((((..((.....((((((.......))))))...))..))))))))))).))).........	65	46.7	-26.2	266046	127364	127763	156263	182191	173452	125260	202659	high
8	16	asu-miR-50-3p	CCAGTATCTCAGACGTATCATC	22	JPKZ01000224.1	-	183133	183207	ggcgtTGATATGTCTGGTATTCTTGGGTTgggttttcgtcaaCCAGTATCTCAGACGTATCATCgttgtgcactg	1	asu-mir-50,	asu-mir-50	ggcgtTGATATGTCTGGTATTCTTGGGTTgggtcttcgtcaaCCAGTATCTCAGACGTATCATCgttgtgcattg	asu-miR-50-3p	CCAGTATCTCAGACGTATCATC	3'	Yes	gp1	.(((.(((((((((((..((.....((((((.......))))))...))..))))))))))).))).........	65	46.7	-26.2	6048	2930	3505	5325	3595	3518	3501	4719	middle
9	17	asu-miR-67-5p_R-5_1ss12CT	AGCTCGCTCGGTTGGTTGTT	20	JPKZ01000905.1	+	225935	226012	gggcattcAGCTCGCTCGGTTGGTTGTTcgatgtttctaacgttcaTCACAACCTCCTTGAGTGAGTTGGaagccctc	1	asu-mir-67,	asu-mir-67	gggcacttAGCTCGCTCGGCTGGTTGTTAGATGtttctgatgttcaTCACAACCTCCTTGAGTGAGTTGAaagccctc	asu-miR-67-5p	AGCTCGCTCGGCTGGTTGTTAGATG	5'	Diff	gp1	((((.((((((((((((((..((((((..((((...........))))))))))..).))))))))))))).))))..	76	51.3	-38.5	5	0	5	0	0	0	0	0	low
9	18	asu-miR-67-3p_1ss24AG	TCACAACCTCCTTGAGTGAGTTGG	24	JPKZ01000905.1	+	225935	226012	gggcattcAGCTCGCTCGGTTGGTTGTTcgatgtttctaacgttcaTCACAACCTCCTTGAGTGAGTTGGaagccctc	1	asu-mir-67,	asu-mir-67	gggcacttAGCTCGCTCGGCTGGTTGTTAGATGtttctgatgttcaTCACAACCTCCTTGAGTGAGTTGAaagccctc	asu-miR-67-3p	TCACAACCTCCTTGAGTGAGTTGA	3'	Diff	gp1	((((.((((((((((((((..((((((..((((...........))))))))))..).))))))))))))).))))..	76	51.3	-38.5	844	421	668	597	562	277	657	613	middle
10	19	asu-miR-71-5p	TGAAAGACATGGGTAGTGAGACG	23	JPKZ01000478.1	-	285103	285179	ggggatgtggTGAAAGACATGGGTAGTGAGACGtttcattgggtcgTATCACTATTCTGTTTTTCGCCtcgtatcct	1	asu-mir-71,	asu-mir-71	gggaatgtggTGAAAGACATGGGTAGTGAGACGttacattgagtcgTATCACTATTCTGTTTTTCGCCtcgtatcctcg	asu-miR-71-5p	TGAAAGACATGGGTAGTGAGACG	5'	Yes	gp1	((..(((.(((((((((((.(..((((((.(((..((....)).))).))))))..)))))))))))).)))..)).	76	46.8	-34.8	718644	356523	320604	435865	425528	382626	301357	446903	high
10	20	asu-miR-71-3p	TATCACTATTCTGTTTTTCGCC	22	JPKZ01000478.1	-	285103	285179	ggggatgtggTGAAAGACATGGGTAGTGAGACGtttcattgggtcgTATCACTATTCTGTTTTTCGCCtcgtatcct	1	asu-mir-71,	asu-mir-71	gggaatgtggTGAAAGACATGGGTAGTGAGACGttacattgagtcgTATCACTATTCTGTTTTTCGCCtcgtatcctcg	asu-miR-71-3p	TATCACTATTCTGTTTTTCGCC	3'	Yes	gp1	((..(((.(((((((((((.(..((((((.(((..((....)).))).))))))..)))))))))))).)))..)).	76	46.8	-34.8	1838	763	923	967	632	499	466	951	middle
11	21	asu-miR-72-5p	AGGCAAGATGTTGGCATAGCTGA	23	JPKZ01001310.1	+	136007	136084	cgtgggaccAGGCAAGATGTTGGCATAGCTGAacgaagcttcggattcagccgtgctacataaggccatgctcccgcg	1	asu-mir-72,	asu-mir-72	cgtgggaccAGGCAAGATGTTGGCATAGCTGAacgaagcttcggattcAGCCGTGCTACATAAGGCCATGCtcccgcg	asu-miR-72-5p	AGGCAAGATGTTGGCATAGCTGA	5'	Yes	gp1	(((((((.(((((...((((.((((..(((((((((....)))..))))))..))))))))...))).)).)))))))	78	57.7	-38.6	78438	45206	42288	66343	52523	47445	60352	53884	high
12	22	asu-miR-76-5p	TCGGGTTTTCTATCAGCGAATA	22	JPKZ01002802.1	-	198270	198343	ggctggTCGGGTTTTCTATCAGCGAATAtttcgtcgaagttaTTCGTTGTTTATGAAACCTGCTtagccggttg	1	asu-mir-76,	asu-mir-76	atggccgctggctggTCGGGTTTTCTATCAGCGAATAtttcgctgaaattaTTCGTTGTTTATGAAACCTGCTTagccggttg	asu-miR-76-5p	TCGGGTTTTCTATCAGCGAATA	5'	Yes	gp1	(((((..(((((((..((.(((((((((((((...)))).)))))))))..))..)))))))..))))).....	69	44.6	-28.5	0	0	0	0	5	0	0	0	low
12	23	asu-miR-76-3p_R-1	TTCGTTGTTTATGAAACCTGCT	22	JPKZ01002802.1	-	198270	198343	ggctggTCGGGTTTTCTATCAGCGAATAtttcgtcgaagttaTTCGTTGTTTATGAAACCTGCTtagccggttg	1	asu-mir-76,	asu-mir-76	atggccgctggctggTCGGGTTTTCTATCAGCGAATAtttcgctgaaattaTTCGTTGTTTATGAAACCTGCTTagccggttg	asu-miR-76-3p	TTCGTTGTTTATGAAACCTGCTT	3'	Diff	gp1	(((((..(((((((..((.(((((((((((((...)))).)))))))))..))..)))))))..))))).....	69	44.6	-28.5	2965	1544	2124	3079	1847	1515	2627	2397	middle
13	24	asu-miR-79-5p_L+1	CTTTGGTTATCTGGCTGTATGA	22	JPKZ01002481.1	+	715758	715828	ttgtctttctCTTTGGTTATCTGGCTGTATGAgtgatctgtgacatcATAAAGCTAGGTTACCAAAGCTaa	1	asu-mir-79,	asu-mir-79	ttgtctttcccTTTGGTTATCTGGCTGTATGAgtgagccataacatcATAAAGCTAGGTTACCAAAGCTaagcacaat	asu-miR-79-5p	TTTGGTTATCTGGCTGTATGA	5'	Diff	gp1	..........(((((((.((((((((.(((((((........)).))))).)))))))).)))))))....	57	38	-24.6	1508.5	836.5	790.5	1155.5	1131.5	1059	768.5	1195	middle
13	25	asu-miR-79-3p	ATAAAGCTAGGTTACCAAAGCT	22	JPKZ01002481.1	+	715758	715828	ttgtctttctCTTTGGTTATCTGGCTGTATGAgtgatctgtgacatcATAAAGCTAGGTTACCAAAGCTaa	1	asu-mir-79,	asu-mir-79	ttgtctttcccTTTGGTTATCTGGCTGTATGAgtgagccataacatcATAAAGCTAGGTTACCAAAGCTaagcacaat	asu-miR-79-3p	ATAAAGCTAGGTTACCAAAGCT	3'	Yes	gp1	..........(((((((.((((((((.(((((((........)).))))).)))))))).)))))))....	57	38	-24.6	2228	1053	1863	2014	1089	724	1449	1500	middle
14	26	asu-miR-83-5p_1ss11TC	CCTGAATTTGCTTGTGTGCTGGA	23	JPKZ01001215.1	-	151418	151493	tctctgaatCCTGAATTTGCTTGTGTGCTGGAcggagaccatctcTAGCACCATTTAAATTCAGCATttctgaggt	1	asu-mir-83,	asu-mir-83	gatctctgaatCCTGAATTTGTTTGTGTGCTGGAcagaacccatctcTAGCACCATTTAAATTCAGCATttctgaggt	asu-miR-83-5p	CCTGAATTTGTTTGTGTGCTGGA	5'	Diff	gp1	((((.(((..(((((((((..((.((((((((..((.....))))))))))))..)))))))))...))).)))).	75	43.4	-28.2	2081	1081	1036	1513	1207	1036	1169	1276	middle
14	27	asu-miR-83-3p	TAGCACCATTTAAATTCAGCAT	22	JPKZ01001215.1	-	151418	151493	tctctgaatCCTGAATTTGCTTGTGTGCTGGAcggagaccatctcTAGCACCATTTAAATTCAGCATttctgaggt	1	asu-mir-83,	asu-mir-83	gatctctgaatCCTGAATTTGTTTGTGTGCTGGAcagaacccatctcTAGCACCATTTAAATTCAGCATttctgaggt	asu-miR-83-3p	TAGCACCATTTAAATTCAGCAT	3'	Yes	gp1	((((.(((..(((((((((..((.((((((((..((.....))))))))))))..)))))))))...))).)))).	75	43.4	-28.2	29536	11795	16875	16436	9860	6444	5950	11277	high
15	28	asu-miR-84-3p	GCAGATTTTAGGCTATCTCGAC	22	JPKZ01003102.1	-	318718	318791	aaggctgatgaggtagtttataaagctgcgagtgttctttcttcGCAGATTTTAGGCTATCTCGACagcctcga	1	asu-mir-84,	asu-mir-84	aaggccgaTGAGGTAGTTTATAAAGCTGCGAgtgtgttttccttcGCAGATTTTAGGCTATCTCGACagccttgat	asu-miR-84-3p	GCAGATTTTAGGCTATCTCGAC	3'	Yes	gp1	.((((((..(((((((..((.....(((((((.........)))))))....))..)))))))..))))))...	70	44.6	-32	0	0	6	0	0	0	0	0	low
16	29	hpo-miR-86-5p	TAAGTGAATGCTTTGCCACAGTCT	24	JPKZ01001085.1	+	9295	9370	ggccagtTAAGTGAATGCTTTGCCACAGTCTtagaattggaataagctgggctaaggttcacttaggctggaggct	2	hpo-mir-86,asu-mir-86,	hpo-mir-86	TAAGTGAATGCTTTGCCACAGTCTtagacattgtaagCTGGGCTGAGGTTCGCTTAGGC	hpo-miR-86-5p	TAAGTGAATGCTTTGCCACAGTCT	5'	Yes	gp1	..((((((((((((((.(((.(((.(((.((((.........)))))))))).))))))))))))).)))).....	69	47.4	-30	346455	156891	170217	207369	133388	92086	120357	124713	high
17	30	asu-miR-87b-5p	CGCCTGGAACTTAGACTCAACCT	23	JPKZ01000485.1	+	82411	82491	agcgtgctcgaCGCCTGGAACTTAGACTCAACCTcagtgtaattgcgtagGTGAGCAAAGTTTCAGGTGTTCgagcgcctt	1	asu-mir-87b,	asu-mir-87b	agagtgctcgaCGCCTGGAACTTAGACTCAACCTcagtgtaattgcgtagGTGAGCAAAGTTTCAGGTGTTCgagcgccttct	asu-miR-87b-5p	CGCCTGGAACTTAGACTCAACCT	5'	Yes	gp1	((.((((((((((((((((((((...((((.(((..((......))..)))))))..))))))))))))).))))))))).	80	51.9	-40	9980	5127	6182	7080	5519	5355	6909	5934	middle
17	31	asu-miR-87b-3p	GTGAGCAAAGTTTCAGGTGTTC	22	JPKZ01000485.1	+	82411	82491	agcgtgctcgaCGCCTGGAACTTAGACTCAACCTcagtgtaattgcgtagGTGAGCAAAGTTTCAGGTGTTCgagcgcctt	1	asu-mir-87b,	asu-mir-87b	agagtgctcgaCGCCTGGAACTTAGACTCAACCTcagtgtaattgcgtagGTGAGCAAAGTTTCAGGTGTTCgagcgccttct	asu-miR-87b-3p	GTGAGCAAAGTTTCAGGTGTTC	3'	Yes	gp1	((.((((((((((((((((((((...((((.(((..((......))..)))))))..))))))))))))).))))))))).	80	51.9	-40	30867.5	13412.5	11738.5	17804	10998	6942	5871	9935.5	high
18	32	asu-miR-87a-5p_1ss3GA	CCACCTGACACTAGGTCTCAACCT	24	JPKZ01002907.1	+	112495	112571	tcctccactCCACCTGACACTAGGTCTCAACCTctgatgaatggagcagGTGAGCAAAGTCTCAGGTGTTGtggcgg	1	asu-mir-87a,	asu-mir-87a	tccgccactCCGCCTGACACTAGGTCTCAACCTctgttgatttgagcagGTGAGCAAAGTCTCAGGTGTTGtggcgg	asu-miR-87a-5p	CCGCCTGACACTAGGTCTCAACCT	5'	Diff	gp1	.((.((((..(((((((.(((..(.((((.(((((.........)).))))))))..))).)))))))..)))).))	76	54.5	-31.7	26088	14622	20739	18247	16507	11428	28034	15031	high
18	33	asu-miR-87a-3p	GTGAGCAAAGTCTCAGGTGTTG	22	JPKZ01002907.1	+	112495	112571	tcctccactCCACCTGACACTAGGTCTCAACCTctgatgaatggagcagGTGAGCAAAGTCTCAGGTGTTGtggcgg	1	asu-mir-87a,	asu-mir-87a	tccgccactCCGCCTGACACTAGGTCTCAACCTctgttgatttgagcagGTGAGCAAAGTCTCAGGTGTTGtggcgg	asu-miR-87a-3p	GTGAGCAAAGTCTCAGGTGTTG	3'	Yes	gp1	.((.((((..(((((((.(((..(.((((.(((((.........)).))))))))..))).)))))))..)))).))	76	54.5	-31.7	17646.5	9011.5	8294.5	13851	7210	4059	4432	7060.5	middle
19	34	asu-miR-92-5p	AGGCCGAGTCGTCTGCATTATT	22	JPKZ01001850.1	+	73496	73573	gacgcagtcAGGCCGAGTCGTCTGCATTATTcggaaacgactacggcaaTATTGCACTCGTCCCGGCCTGAgtgcgcg	1	asu-mir-92,	asu-mir-92	gacacagtcAGGCCGAGTCGTCTGCATTATTcggaagcagcaaacggcaaTATTGCACTCGTCCCGGCCTGAgtgcgcgttca	asu-miR-92-5p	AGGCCGAGTCGTCTGCATTATT	5'	Yes	gp1	..((((.((((((((...((..((((.((((((....)))........))).))))..))...)))))))).))))..	74	59	-36.4	193	126	126	146	149	126	191	119	middle
19	35	asu-miR-92-3p	TATTGCACTCGTCCCGGCCTGA	22	JPKZ01001850.1	+	73496	73573	gacgcagtcAGGCCGAGTCGTCTGCATTATTcggaaacgactacggcaaTATTGCACTCGTCCCGGCCTGAgtgcgcg	1	asu-mir-92,	asu-mir-92	gacacagtcAGGCCGAGTCGTCTGCATTATTcggaagcagcaaacggcaaTATTGCACTCGTCCCGGCCTGAgtgcgcgttca	asu-miR-92-3p	TATTGCACTCGTCCCGGCCTGA	3'	Yes	gp1	..((((.((((((((...((..((((.((((((....)))........))).))))..))...)))))))).))))..	74	59	-36.4	150222	93262	78194	96418	87513	67477	91910	73265	high
20	36	asu-miR-124-5p_R-1	CGCCTTCACCGGTGACTTTGG	21	JPKZ01002781.1	+	179874	179946	tgcgacaCGCCTTCACCGGTGACTTTGGtgtgaagagcctacTAAGGCACGCGGTGAATGCCAatcgcttttg	1	asu-mir-124,	asu-mir-124	tttgcgacaCGCCTTCACCGGTGACTTTGGTgtgaagcagcctacTAAGGCACGCGGTGAATGCCAatcgctcttg	asu-miR-124-5p	CGCCTTCACCGGTGACTTTGGT	5'	Diff	gp1	.((((...((.((((((((((.((((((((.........))))))))))).))))))).))...)))).....	67	54.8	-29.5	52	55	29	50	50	22	76	22	middle
20	37	asu-miR-124-3p	TAAGGCACGCGGTGAATGCCA	21	JPKZ01002781.1	+	179874	179946	tgcgacaCGCCTTCACCGGTGACTTTGGtgtgaagagcctacTAAGGCACGCGGTGAATGCCAatcgcttttg	1	asu-mir-124,	asu-mir-124	tttgcgacaCGCCTTCACCGGTGACTTTGGTgtgaagcagcctacTAAGGCACGCGGTGAATGCCAatcgctcttg	asu-miR-124-3p	TAAGGCACGCGGTGAATGCCA	3'	Yes	gp1	.((((...((.((((((((((.((((((((.........))))))))))).))))))).))...)))).....	67	54.8	-29.5	19944	10332	16081	18362	12785	8960	18568	14101	high
21	38	asu-miR-228-5p	AATGGCACTAGATGAATTCACGG	23	JPKZ01002050.1	+	76205	76286	cgtaccactcAATGGCACTAGATGAATTCACGGtccttttcgtttgtccgtgtattcgccagttccatagagttgcgctggc	1	asu-mir-228,	asu-mir-228	cgtacactcAATGGCACTAGATGAATTCACGGtcctttttgctgttccgTGTATTCACCAGTTCCATAGAGttgcgttggc	asu-miR-228-5p	AATGGCACTAGATGAATTCACGG	5'	Yes	gp1	((((..((((.((((.(((...(((((.(((((..............))))).)))))..))).)))).)))))))).....	77	50	-23.4	152012	79216	79777	122489	92556	81906	100608	93833	high
22	39	asu-miR-279a-5p_R-1	CTGGGCATGGCTCTATGTCAT	21	JPKZ01000633.1	-	108647	108722	cacattcctcgCTGGGCATGGCTCTATGTCATgctatatggtttcaTGACTAGATCCATACTCAGCTaggtgtttg	1	asu-mir-279a,	asu-mir-279a	cattgccacattctttgCTGGGCATGGCTCTATGTCATGctatctagtttcaTGACTAGATCCATACTCAGCTaggggtgtg	asu-miR-279a-5p	CTGGGCATGGCTCTATGTCATG	5'	Diff	gp1	.(((..(((.((((((.((((.((((.((((((..((...))..)))))))))).)))).)))))).))))))...	72	46.1	-29	6	5	19	16	0	11	8	6	middle
22	40	asu-miR-279a-3p	TGACTAGATCCATACTCAGCT	21	JPKZ01000633.1	-	108647	108722	cacattcctcgCTGGGCATGGCTCTATGTCATgctatatggtttcaTGACTAGATCCATACTCAGCTaggtgtttg	1	asu-mir-279a,	asu-mir-279a	cattgccacattctttgCTGGGCATGGCTCTATGTCATGctatctagtttcaTGACTAGATCCATACTCAGCTaggggtgtg	asu-miR-279a-3p	TGACTAGATCCATACTCAGCT	3'	Yes	gp1	.(((..(((.((((((.((((.((((.((((((..((...))..)))))))))).)))).)))))).))))))...	72	46.1	-29	21133	11836	17161	21295	14861	11870	23361	16169	high
23	41	asu-miR-993-5p_R+1_1ss15TG	ACCCTGTAGAAGCGGGTTTATCT	23	JPKZ01001482.1	-	9238	9310	cggatggtttACCCTGTAGAAGCGGGTTTATCTgcaaatttcaaaaTAAGCTCGTCTCTACAGGCAGGacctt	1	asu-mir-993,	asu-mir-993	cggatggtttACCCTGTAGAAGCGTGTTTATCtgcacatttcaaaaTAAGCTCGTCTCTACAGGCAGGaccttccag	asu-miR-993-5p	ACCCTGTAGAAGCGTGTTTATC	5'	Diff	gp1	.....((((...((((((((..(((((((((..............)))))))))..))))))))...))))..	66	45.2	-27.7	278	117	257	192	182	170	347	281	middle
23	42	asu-miR-993-3p	TAAGCTCGTCTCTACAGGCAGG	22	JPKZ01001482.1	-	9238	9310	cggatggtttACCCTGTAGAAGCGGGTTTATCTgcaaatttcaaaaTAAGCTCGTCTCTACAGGCAGGacctt	1	asu-mir-993,	asu-mir-993	cggatggtttACCCTGTAGAAGCGTGTTTATCtgcacatttcaaaaTAAGCTCGTCTCTACAGGCAGGaccttccag	asu-miR-993-3p	TAAGCTCGTCTCTACAGGCAGG	3'	Yes	gp1	.....((((...((((((((..(((((((((..............)))))))))..))))))))...))))..	66	45.2	-27.7	91747	52937	58422	82030	59708	42693	79966	61656	high
24	43	asu-miR-1175-5p	AAGTGGAGGATTGGGTCTGCACT	23	JPKZ01000812.1	+	428174	428253	gacggtcaaaaAAGTGGAGGATTGGGTCTGCACTgagtgaaatggactagTGAGATTCTCATTCCTCCATTTAActgcct	1	asu-mir-1175,	asu-mir-1175	gacggtcaaaaAAGTGGAGGATTGGGTCTGCACTgaatgacatggcatagTGAGATTCTCATTCCTCCATTTtagctgcct	asu-miR-1175-5p	AAGTGGAGGATTGGGTCTGCACT	5'	Yes	gp1	...((.((...((((((((((.(((((((.((((.(((.......))))))))))..)))).))))))))))...)))).	76	45	-28.8	374	218	216	357	315	237	487	267	middle
24	44	asu-miR-1175-3p_R+2	TGAGATTCTCATTCCTCCATTTAA	24	JPKZ01000812.1	+	428174	428253	gacggtcaaaaAAGTGGAGGATTGGGTCTGCACTgagtgaaatggactagTGAGATTCTCATTCCTCCATTTAActgcct	1	asu-mir-1175,	asu-mir-1175	gacggtcaaaaAAGTGGAGGATTGGGTCTGCACTgaatgacatggcatagTGAGATTCTCATTCCTCCATTTtagctgcct	asu-miR-1175-3p	TGAGATTCTCATTCCTCCATTT	3'	Diff	gp1	...((.((...((((((((((.(((((((.((((.(((.......))))))))))..)))).))))))))))...)))).	76	45	-28.8	5865	2526	3462	3496	2896	2419	2912	3155	middle
25	45	asu-miR-5358a-5p_1ss17CT	CGGTTATGGTATTGCGTTGGTATG	24	JPKZ01001137.1	+	814335	814411	ggtgtgggaggCGGTTATGGTATTGCGTTGGTATGttgcgtatattcaTACCCGTAATTGCCATGACTGTTtcccgc	1	asu-mir-5358a,	asu-mir-5358a	ggtgtgggaggCGGTTATGGTATTGCGCTGGTATGttgattctgtgttcaTACCCGTAATTGCCATGACTGTTtcccgctcc	asu-miR-5358a-5p	CGGTTATGGTATTGCGCTGGTATG	5'	Diff	gp1	...((((((..((((((((((((((((..((((((...........))))))))))).)))))))))))..))))))	74	49.4	-39.6	1195	568	490	693	888	844	525	926	middle
25	46	asu-miR-5358a-3p	TACCCGTAATTGCCATGACTGTT	23	JPKZ01001137.1	+	814335	814411	ggtgtgggaggCGGTTATGGTATTGCGTTGGTATGttgcgtatattcaTACCCGTAATTGCCATGACTGTTtcccgc	1	asu-mir-5358a,	asu-mir-5358a	ggtgtgggaggCGGTTATGGTATTGCGCTGGTATGttgattctgtgttcaTACCCGTAATTGCCATGACTGTTtcccgctcc	asu-miR-5358a-3p	TACCCGTAATTGCCATGACTGTT	3'	Yes	gp1	...((((((..((((((((((((((((..((((((...........))))))))))).)))))))))))..))))))	74	49.4	-39.6	1998331	965862	918135	1150952	983114	969633	874655	1124377	high
26	47	asu-miR-5360-5p	ACGAATCGTCGAATCGGATGTCT	23	JPKZ01001181.1	+	118645	118724	ggtggccaaagaACGAATCGTCGAATCGGATGTCTgtgcattgcgtgagAAATTCGAATCGACATTCGACCtgtggtcat	1	asu-mir-5360,	asu-mir-5360	ggtgccaaagaACGAATCGTCGAATCGGATGTCTgtgcattgtgcgagAAATTCGAATCGACATTCGACCtgtggccatc	asu-miR-5360-5p	ACGAATCGTCGAATCGGATGTCT	5'	Yes	gp1	.(((((((.((..(((((.(((((.((((((.(((..((...))...))).)))))).))))))))))..)).)))))))	79	48.8	-31	25256	14014	17984	25960	18341	16636	28250	21263	high
26	48	asu-miR-5360-3p	AAATTCGAATCGACATTCGACC	22	JPKZ01001181.1	+	118645	118724	ggtggccaaagaACGAATCGTCGAATCGGATGTCTgtgcattgcgtgagAAATTCGAATCGACATTCGACCtgtggtcat	1	asu-mir-5360,	asu-mir-5360	ggtgccaaagaACGAATCGTCGAATCGGATGTCTgtgcattgtgcgagAAATTCGAATCGACATTCGACCtgtggccatc	asu-miR-5360-3p	AAATTCGAATCGACATTCGACC	3'	Yes	gp1	.(((((((.((..(((((.(((((.((((((.(((..((...))...))).)))))).))))))))))..)).)))))))	79	48.8	-31	5	0	0	0	0	0	0	5	low
27	49	asu-miR-5366-5p	TAAATGCACTGTGTTGCTAATT	22	JPKZ01000907.1	+	220064	220143	cacgagcacgTAAATGCACTGTGTTGCTAATTtggttcatcgaaaaTTAGCAGCATGGCGCGTTTGCGcgccaatggcca	1	asu-mir-5366,	asu-mir-5366	cacgagcacgTAAATGCACTGTGTTGCTAATTtggctcatcgaaaaTTAGCAGCATGGCGCATTTGCGcgccaatggccaaat	asu-miR-5366-5p	TAAATGCACTGTGTTGCTAATT	5'	Yes	gp1	.....((.(((((((((.(..((((((((((((..........))))))))))))..).))))))))).)).........	66	50	-35	1473	685	1652	1333	1226	734	1464	1537	middle
27	50	asu-miR-5366-3p_1ss16AG	TTAGCAGCATGGCGCGTTTGCG	22	JPKZ01000907.1	+	220064	220143	cacgagcacgTAAATGCACTGTGTTGCTAATTtggttcatcgaaaaTTAGCAGCATGGCGCGTTTGCGcgccaatggcca	1	asu-mir-5366,	asu-mir-5366	cacgagcacgTAAATGCACTGTGTTGCTAATTtggctcatcgaaaaTTAGCAGCATGGCGCATTTGCGcgccaatggccaaat	asu-miR-5366-3p	TTAGCAGCATGGCGCATTTGCG	3'	Diff	gp1	.....((.(((((((((.(..((((((((((((..........))))))))))))..).))))))))).)).........	66	50	-35	3342	1758	1701	2555	1441	945	1595	1176	middle
1	1	ppc-miR-1_R+2	TGGAATGTAAAGAAGTATGTAA	22	JPKZ01003246.1	+	215665	215769	aaaggaagcttctgttgcatcgtacttctttacatcgccatactggtgtttcaaagagctaTGGAATGTAAAGAAGTATGTAGttgcggaagtacggtttccata	37	ppc-mir-1,cel-mir-1,cbr-mir-1,crm-mir-1,str-mir-1,str-mir-1,bmo-mir-1a,tca-mir-1,dme-mir-1,ame-mir-1-1,ame-mir-1-2,dps-mir-1,dvi-mir-1,aae-mir-1,dsi-mir-1,dse-mir-1,pte-mir-1,tcf-mir-1,aga-mir-1,api-mir-1,dqu-mir-1a,der-mir-1,mse-mir-1a,dya-mir-1,dgr-mir-1,bdo-mir-1,dwi-mir-1,cqu-mir-1,dan-mir-1,dpe-mir-1,pca-mir-1,dmo-mir-1,nvi-mir-1,tur-mir-1,isc-mir-1,dpu-mir-1,ngi-mir-1,	ppc-mir-1	ctctcactcctcattcaccgttccgtacttctttgcagccccatacttgcccgcatgaagtggttaTGGAATGTAAAGAAGTATGTaatggtcgaggcgagagc	ppc-miR-1	TGGAATGTAAAGAAGTATGT	3'	Diff	gp2a	...(((((((((((..((..(((((((((((((((..(((((((............)).))))).)))))))))))))))..))..))))))).....))))...	99	40	-38	21768	8983	10381	15466	10325	10253	6597	17096	high
2	2	bma-miR-2a_R+2	TATCACAGCCAGCTTTGATGTGT	23	JPKZ01000478.1	-	284345	284490	aatgagcaggtgattacgatgatgagtgcaaggccgctccagcgcgtcaaagtggtggtgatttgtcgtggatgaggtcaTATCACAGCCAGCTTTGATGTGCtgtggcagtcaatcgctgcctcaatcgccacctgttcattgct	107	bma-mir-2a,crm-mir-2,bmo-mir-2a-2,bmo-mir-2a-1,bmo-mir-2b,tca-mir-2-1,tca-mir-2-3,tca-mir-2-2,dme-mir-2c,dsi-mir-2c,dse-mir-2c,dme-mir-2a-1,dsi-mir-2a-1,dse-mir-2a-1,dya-mir-2a-1,dme-mir-2a-2,dps-mir-2a-2,dsi-mir-2a-2,dse-mir-2a-2,dse-mir-2a-3,der-mir-2a-2,dya-mir-2a-2,dwi-mir-2a-2,dan-mir-2a-2,dpe-mir-2a-2,dme-mir-2b-2,dsi-mir-2b-2,dse-mir-2b-2,der-mir-2b-2,dme-mir-2b-1,ame-mir-2-1,ame-mir-2-3,a…	bma-mir-2a	ttctccgacacgtcaaagtggtcagtgatgtgtcgcaaaatgaaattcaTATCACAGCCAGCTTTGATGTgttgtgcgcttgtcgacccat	bma-miR-2a	TATCACAGCCAGCTTTGATGT	3'	Diff	gp2a	((((((((((((....((((..((((.(((.(((.((..((((((((((((((((..(((((.((((........)).)).)))))..))).)))))))))))))..)).)))......))))))))))).))))))))))))...	143	52.1	-67.7	3388	1846	2029	2558	1788	840	1503	1339	middle
3	3	bmo-miR-7-5p_R+1	TGGAAGACTAGTGATTTTGTTGTT	24	JPKZ01002198.1	-	53119	53196	tctcccgggTGGAAGACTGGTGATTTTGTTGTTtgaactcaaccataacagcaaatccgcagtctccacctggcggct	31	bmo-mir-7,tca-mir-7,dme-mir-7,dsi-mir-7,dse-mir-7,ame-mir-7,dps-mir-7,dpe-mir-7,dvi-mir-7,aae-mir-7,tcf-mir-7,pxy-mir-7b,aga-mir-7,api-mir-7,sfr-mir-7,dqu-mir-7,der-mir-7,mse-mir-7,dya-mir-7,dgr-mir-7,bdo-mir-7,dwi-mir-7,cqu-mir-7,dan-mir-7,pca-mir-7,dmo-mir-7,nvi-mir-7,tur-mir-7,isc-mir-7,dpu-mir-7,nlo-mir-7,	bmo-mir-7	cgcttcgtgttgtaTGGAAGACTAGTGATTTTGTTGTttttgttgactaacAAGAAATCACTAATCTGCCTAcaaagcgacagca	bmo-miR-7-5p	TGGAAGACTAGTGATTTTGTTGT	5'	Diff	gp2a	..((((((((((.(((((.(((..(((((((((((........)).)))))))))..)))))))))))))))).))..	74	51.3	-35.1	3.5	0	7.5	18.5	4	2.5	25	13.5	middle
4	3	bmo-miR-7-5p_R+1	TGGAAGACTAGTGATTTTGTTGTT	24	JPKZ01002198.1	-	53511	53585	ctcccgggTGGAAGACTGGTGATTTTGTTGTTtgaactcaaccataacagcaaatccgcagtctccacctggcgg	31	bmo-mir-7,tca-mir-7,dme-mir-7,dsi-mir-7,dse-mir-7,ame-mir-7,dps-mir-7,dpe-mir-7,dvi-mir-7,aae-mir-7,tcf-mir-7,pxy-mir-7b,aga-mir-7,api-mir-7,sfr-mir-7,dqu-mir-7,der-mir-7,mse-mir-7,dya-mir-7,dgr-mir-7,bdo-mir-7,dwi-mir-7,cqu-mir-7,dan-mir-7,pca-mir-7,dmo-mir-7,nvi-mir-7,tur-mir-7,isc-mir-7,dpu-mir-7,nlo-mir-7,	bmo-mir-7	cgcttcgtgttgtaTGGAAGACTAGTGATTTTGTTGTttttgttgactaacAAGAAATCACTAATCTGCCTAcaaagcgacagca	bmo-miR-7-5p	TGGAAGACTAGTGATTTTGTTGT	5'	Diff	gp2a	..(((((((((.(((((.(((..(((((((((((........)).)))))))))..)))))))))))))))).).	72	52	-34.7	3.5	0	7.5	18.5	4	2.5	25	13.5	middle
5	4	ppc-miR-9_L+1R+1	CTCTTTGGTTATCTAGCTGTATGA	24	JPKZ01002481.1	+	715751	715841	agcggtgttgtctttCTCTTTGGTTATCTGGCTGTATGAgtgatctgtgacatcATAAAGCTAGGTTACCAAAGCTaattgcaacacccaa	8	ppc-mir-9,hco-mir-9,aae-mir-9a-2,aae-mir-9a-1,pte-mir-9,tcf-mir-9a,isc-mir-79,dpu-mir-9,	ppc-mir-9	ttccttcaatgggacagtcattatcgtcTCTTTGGTTATCTAGCTGTATGatttgaaatgtaaatcataaagctggaaaactgaaggaacgatgtgtctcatgga	ppc-miR-9	TCTTTGGTTATCTAGCTGTATG	5'	Diff	gp2a	...((((((((..((..(((((((.((((((((.(((((((........)).))))).)))))))).)))))))..))..))))))))...	85	41.8	-38.4	4	0	3	5	3.5	0	9	5.5	low
5	5	pte-miR-9-3p_L+1R-1	ATAAAGCTAGGTTACCAAAGTT	22	JPKZ01002481.1	+	715751	715841	agcggtgttgtctttCTCTTTGGTTATCTGGCTGTATGAgtgatctgtgacatcATAAAGCTAGGTTACCAAAGCTaattgcaacacccaa	8	ppc-mir-9,hco-mir-9,aae-mir-9a-2,aae-mir-9a-1,pte-mir-9,tcf-mir-9a,isc-mir-79,dpu-mir-9,	pte-mir-9	TCTTTGGTTATCTAGCTGTATGAgtgagttttacgtcaTAAAGCTAGGTTACCAAAGTTA	pte-miR-9-3p	TAAAGCTAGGTTACCAAAGTTA	3'	Diff	gp2a	...((((((((..((..(((((((.((((((((.(((((((........)).))))).)))))))).)))))))..))..))))))))...	85	41.8	-38.4	22	6	5	11	0	0	0	5	middle
6	6	ppc-miR-9_R+2	TCTTTGGTTATCTAGCTGTATGAT	24	JPKZ01000992.1	+	159107	159197	ttacagcaggcaattTCTTTGGTTATCTAGCTGTATGAGtaccggatgaagccgtcataaagctggacgaccgaagtaatggccgctggtc	12	ppc-mir-9,hpo-mir-9,hco-mir-9,bma-mir-9,aae-mir-9a-2,aae-mir-9a-1,aga-mir-9a,dqu-mir-9,pca-mir-9,nvi-mir-9a,ngi-mir-9a,nlo-mir-9a,	ppc-mir-9	ttccttcaatgggacagtcattatcgtcTCTTTGGTTATCTAGCTGTATGatttgaaatgtaaatcataaagctggaaaactgaaggaacgatgtgtctcatgga	ppc-miR-9	TCTTTGGTTATCTAGCTGTATG	5'	Diff	gp2a	...((((.(((.(((.(((((((..(((((((.(((((....(((......)))))))).)))))))..))))))).))).)))))))...	85	48.4	-41.6	4040	1738	2367	3377	2289.5	1979	1722	2718.5	middle
7	7	asu-miR-36b-3p_1ss21AC	TCACCGGGTGAACATTCATTCT	22	JPKZ01000645.1	+	45134	45263	ttaagccaagcctgctatgcgtacgatgcggccggttgtggatgtttgctgcggttggcgcattggaacttagcgcTCACCGGGTGAACATTCATTCTcggctcattggctttgcacggtctttgctaac	1	asu-mir-36b,	asu-mir-36b	gtggccgatCGTGAGTGTTTGCGACGGTTAGCgtctggtatcggtgcTCACCGGGTGAACATTCATTATcggcccattg	asu-miR-36b-3p	TCACCGGGTGAACATTCATTAT	3'	Diff	gp2a	...(((.((((((((...((...(((((.((((((..(((((((((..((.((((..((((...........))))..))))))..)))))))))..)))))))))))))...))).)).))).)))...	124	53.8	-56.9	1891	1193	1697	1680	1227	865	2092	1382	middle
8	8	prd-miR-37-3p_R-1	TCACCGGGTATACATTCATCAA	22	JPKZ01001655.1	-	124748	124837	ttagagtacggtgcctagtggatgtatagttggtttgatgtcttccattgatcaTCACCGGGTATACATTCATCAAatgccgtattcatc	3	prd-mir-37,str-mir-37a,asu-mir-36a,	prd-mir-37	GGATGACTGTTGCCAAGGTGTTGtgtttttgaacctcaTCACCGGGTATACATTCATCAAT	prd-miR-37-3p	TCACCGGGTATACATTCATCAAT	3'	Diff	gp2a	...(((((((((.....(((((((((((..((((..((((((.......)).))))))))..))))))))))).....)))))))))...	84	41.1	-33.8	201	70	83	108	79	52	61	109	middle
9	9	asu-miR-44a-5p_1ss16AG	CTGGATGTCTCTCGCGGTCATA	22	JPKZ01000645.1	+	45911	46005	aaatgtcgagacgtgaaaCTGGATGTCTCTCGCGGTCATAacgttgatcggctatctaTGACTAGAGACACATTCAGCTtggcgactcgacgaca	14	ppc-mir-45,cel-mir-44,cel-mir-45,hpo-mir-45,cbn-mir-44-1,cbn-mir-44-3,cbn-mir-44-2,hco-mir-45,cbr-mir-45-1,cbr-mir-44,cbr-mir-45-2,crm-mir-44,crm-mir-45,asu-mir-44a,	asu-mir-44a	cagacgtgaaaCTGGATGTCTCTCGCAGTCATAcggtatatagagttctaTGACTAGAGACACATTCAGCTtggcggctg	asu-miR-44a-5p	CTGGATGTCTCTCGCAGTCATA	5'	Diff	gp2a	...(((((((.((..((.((((((((.((((..(((((((..((......))....))))))).)))).)))))))).))..)).)))))))...	89	48.4	-36.7	420	228	223	327	229	175	267	212	middle
9	10	ppc-miR-45	TGACTAGAGACACATTCAGCT	21	JPKZ01000645.1	+	45911	46005	aaatgtcgagacgtgaaaCTGGATGTCTCTCGCGGTCATAacgttgatcggctatctaTGACTAGAGACACATTCAGCTtggcgactcgacgaca	14	ppc-mir-45,cel-mir-44,cel-mir-45,hpo-mir-45,cbn-mir-44-1,cbn-mir-44-3,cbn-mir-44-2,hco-mir-45,cbr-mir-45-1,cbr-mir-44,cbr-mir-45-2,crm-mir-44,crm-mir-45,asu-mir-44a,	ppc-mir-45	gagtcgcagccccgctctggatgtgtgatcttggtcgtatccgcgcaaatgctcaatgattaTGACTAGAGACACATTCAGCTtggggccggctct	ppc-miR-45	TGACTAGAGACACATTCAGCT	3'	Yes	gp2a	...(((((((.((..((.((((((((.((((..(((((((..((......))....))))))).)))).)))))))).))..)).)))))))...	89	48.4	-36.7	74071	34618	58677	57695	38263	30811	41608	46610	high
10	11	prd-miR-46-5p_R+1	AAGAGAGCCATCTGTTGACAGTT	23	JPKZ01002630.1	+	423331	423421	agagaacgcagacggctAAGAGAGCCATCTGTTGACAGTTgtttgttgcccacTGTCATGGAGTTGCTCTCTTCagatgcctgcgttcatt	13	prd-mir-46,bma-mir-281,bmo-mir-281,tca-mir-281,ame-mir-281,pxy-mir-281,api-mir-281,sfr-mir-281,dqu-mir-281,mse-mir-281,pca-mir-281,tur-mir-281,lmi-mir-281,	prd-mir-46	AAGAGAGCCATCTGTTGACAGTttgcctttgaaattacTGTCATGGAGTTGCTCTCTTA	prd-miR-46-5p	AAGAGAGCCATCTGTTGACAGT	5'	Diff	gp2a	...((((((((.(..((((((((((..((..(.((((((.((.....))..)))))))..))...)))))))).))..).))))))))...	85	49.5	-38.8	1412	650	639	882	731	656	751	798	middle
10	12	prd-miR-46-3p_1ss21AT	TGTCATGGAGTTGCTCTCTTT	21	JPKZ01002630.1	+	423331	423421	agagaacgcagacggctAAGAGAGCCATCTGTTGACAGTTgtttgttgcccacTGTCATGGAGTTGCTCTCTTCagatgcctgcgttcatt	13	prd-mir-46,bma-mir-281,bmo-mir-281,tca-mir-281,ame-mir-281,pxy-mir-281,api-mir-281,sfr-mir-281,dqu-mir-281,mse-mir-281,pca-mir-281,tur-mir-281,lmi-mir-281,	prd-mir-46	AAGAGAGCCATCTGTTGACAGTttgcctttgaaattacTGTCATGGAGTTGCTCTCTTA	prd-miR-46-3p	TGTCATGGAGTTGCTCTCTTA	3'	Diff	gp2a	...((((((((.(..((((((((((..((..(.((((((.((.....))..)))))))..))...)))))))).))..).))))))))...	85	49.5	-38.8	49	37	32	79	44	40	20	52	middle
11	13	bma-miR-49_1ss21CA	AAGCACCATGTGAAGCTGCTAT	22	JPKZ01001313.1	-	927699	927790	cccatcggtgtgcggttcgtggtttcacgtgggtgtgctccgttgttttgttccgAAGCACCATGTGAAGCTGCTATccgatcgccgatttc	2	bma-mir-49,asu-mir-49,	bma-mir-49	catctcaaaagccaggacggtcagtagcttcatatgtgttcttcgttgataagtacactttgttgtattgaaaatgatattcgAAGCACCATGTGAAGCTGCTCTctgaccttggatgaatttccgtag	bma-miR-49	AAGCACCATGTGAAGCTGCTCT	3'	Diff	gp2a	...(((((((..(((...(..(((((((((((...((((.((..(.....)..)).)))))))))))))))..)...)))..)))))))...	86	55.4	-40	1162	559	856	728	595	267	540	479	middle
12	14	cel-miR-50-5p_R+1	TGATATGTCTGGTATTCTTGGGTTT	25	JPKZ01000224.1	-	183151	183267	gccggtttgcacatgcttgtgcggcgtTGATATGTCTGGTATTCTTGGGTTGggttttcgtcaaccagtatctcagacgtatcatcgttgtgcactgcgccgtgcatcgtcaccctt	9	cel-mir-50,hpo-mir-50,cbn-mir-50,prd-mir-50,hco-mir-50,bma-mir-50,cbr-mir-50,crm-mir-50,str-mir-50,	cel-mir-50	ctgcccgccggccgcTGATATGTCTGGTATTCTTGGGTTtgaacttccagcgttgaaCCCGCATATTAGACGTATCGACggccggcggggcaggtaatg	cel-miR-50-5p	TGATATGTCTGGTATTCTTGGGTT	5'	Diff	gp2a	...(((.(((((.(((.((..(..((.(((((((((((..((.....((((((.......))))))...))..))))))))))).))..)..))..)))..))))).....)))...	111	52.1	-44.3	43740	18032	21893	23461	31005	29844	20990	34715	high
13	15	asu-miR-56_1ss9AG	TACCCGTAGGTCTCCATCGAG	21	JPKZ01001137.1	+	816141	816246	gaggggtgtgcggtcggctggagccaggtggtagaccgtctgggtatgtgcagataaattcaTACCCGTAGGTCTCCATCGAGttccggccgtcggttcgctcacg	1	asu-mir-56,	asu-mir-56	tggacggccgggtggcagactatcgtgggtatgtgcatatatattcaTACCCGTAAGTCTCCATCGAGctccggctgtc	asu-miR-56	TACCCGTAAGTCTCCATCGAG	3'	Diff	gp2a	...(((((..(((.((((((((((..(((((.(((((...((((((((............))))))))..))))))))))..)))))))))))))...)))))...	100	60.4	-55.9	247853	159525	196055	222120	192777	144893	468560	161159	high
14	16	bma-miR-57_2ss9GA24CT	TACCCTGTAGTACCGAGCTGTGTTT	25	JPKZ01003109.1	+	517962	518034	tttcataTACCCTGTAGTACCGAGCTGTGTTTgagtgattatgcatacacagtcggttaccgggtgtgtggcg	2	bma-mir-57,asu-mir-57,	bma-mir-57	ctttttgagcttgttcgtcTACCCTGTGGTACCGAGCTGTGTCTgagtgataagcaaacacgatcggtcactgggtaaaggaccttgctct	bma-miR-57	TACCCTGTGGTACCGAGCTGTGTCT	5'	Diff	gp2a	..((((((((((.(((..(((((.((((((.((..........)).)))))))))))))).))))))))))..	69	47.9	-31.5	130649	62844	67437	82784	83226	77317	77055	86020	high
15	17	cel-miR-71-5p_R+1	TGAAAGACATGGGTAGTGAGACGA	24	JPKZ01000478.1	-	285139	285208	gatgtggTGAAAGACATGGGTAGTGAGACGTttcattgggtcgtatcactattctgtttttcgcctcgta	24	cel-mir-71,hpo-mir-71,prd-mir-71,hco-mir-71,cbr-mir-71,crm-mir-71,str-mir-71,bmo-mir-71,tca-mir-71,ame-mir-71,aae-mir-71,pte-mir-71-2,pte-mir-71-1,tcf-mir-71,api-mir-71,dqu-mir-71,mse-mir-71,cqu-mir-71,pca-mir-71,nvi-mir-71,tur-mir-71-1,tur-mir-71-2,isc-mir-71,dpu-mir-71,	cel-mir-71	gtctgctctgaacgaTGAAAGACATGGGTAGTGAGACGtcggagcctcgtcgTATCACTATTCTGTTTTTCGCcgtcgggatcgtgacctggaa	cel-miR-71-5p	TGAAAGACATGGGTAGTGAGACG	5'	Diff	gp2a	.(((.(((((((((((.(..((((((.(((..((....)).))).))))))..)))))))))))).))).	68	44.3	-31	4191	1986	1893	2452	2331	2115	1811	2579	middle
16	18	ppc-miR-72_R+2	AGGCAAGATGTTGGCATAGCTGAG	24	JPKZ01001310.1	+	135994	136099	gctgttgtctggtcgtgggaccAGGCAAGATGTTGGCATAGCTGAAcgaagcttcggattcagccgtgctacataaggccatgctcccgcgccgccatacaatccc	17	ppc-mir-72,cel-mir-72,hpo-mir-72,cbn-mir-72a,prd-mir-72,crm-mir-72,str-mir-72,tca-mir-31,ame-mir-31a,aae-mir-31,tcf-mir-31,cqu-mir-31,pca-mir-31,nvi-mir-31a,dpu-mir-31,ngi-mir-31a,nlo-mir-31a,	ppc-mir-72	gcaattggtcgcgtatccgagtgAGGCAAGATGTTGGCATAGCTGatggtcgaattgaagcaattccgctctgccacatgtagccacgcacggccgacccgcagttgct	ppc-miR-72	AGGCAAGATGTTGGCATAGCTG	5'	Diff	gp2a	...(((((.(((((((((((.(((((...((((.((((..(((((((((....)))..))))))..))))))))...))).)).)))))))..)))).)))))...	100	57.5	-48.1	1123	603	612	908	801	700	909	773	middle
17	19	asu-miR-81b-3p_R-3_1ss18TC	TGAGATCATGCCACATCCG	19	JPKZ01000639.1	+	151874	152012	gcagagttagcagaggagattggctgagttgttgtcggaacggatgtgcgtgcagatcatgttgccgttttaatcaTGAGATCATGCCACATCCGctttgaagattgctcctttggccgttctcctatctgtgctcttc	1	asu-mir-81b,	asu-mir-81b	ttgttctcaaaACGGGTGTGCATGCAGATCATGgtgtaatatagctcaTGAGATCATGCCACATCTGTCTtgaaagcca	asu-miR-81b-3p	TGAGATCATGCCACATCTGTCT	3'	Diff	gp2a	..(((((..((((((((((..(((((((..((..((..(.((((((((((((....((((((((......))).)))))...)))).)))))))).)..))..))..)))....))))..)))))..))))))))))..	135	48.9	-53.9	8	0	8	12	0	0	0	6	middle
18	20	bma-miR-81_R+1_1ss20AC	TGAGATCATTGTGAAAGCTCTT	22	JPKZ01022562.1	-	1128980	1129044	ctaggccttcactgtgatctgcagaatgcctgctactatcTGAGATCATTGTGAAAGCTCTTtgc	14	bma-mir-81,asu-mir-81a,bmo-bantam,tca-bantam,ame-bantam,pte-bantam,tcf-bantam,api-bantam,dqu-bantam,mse-bantam,pca-bantam,nvi-bantam,isc-bantam,dpu-bantam,	bma-mir-81	ggtgggggcagtaggccttcaccatgatctacagaatgctatcattttgagtcTGAGATCATTGTGAAAGCTATttgccttctaccgtctc	bma-miR-81	TGAGATCATTGTGAAAGCTAT	3'	Diff	gp2a	...(((.(((((..((((((.((((.............))))))))))..))))).)))......	56	46.2	-20.4	933064	563322	920959	1037105	702954	455666	1126616	799221	high
19	21	hco-miR-83_R+1	TAGCACCATGTAAATTCAGCAT	22	JPKZ01001215.1	-	151351	151482	ccagcaacgtcgaggtactatcatgtgcgggtctctgaatcctgaatttgcttgtgtgctggacggagaccatctcTAGCACCATTTAAATTCAGCATttctgaggtcatcatacttccttcttgttgcagc	1	hco-mir-83,	hco-mir-83	ccctctattgatgagtgatagtcctgaatttatttgcgagctggacaatgaaaagatcTAGCACCATGTAAATTCAGCAtttgagctcgtctcacttggtttcc	hco-miR-83	TAGCACCATGTAAATTCAGCA	3'	Diff	gp2a	...((((((..((((........((((..(..(((.(((..(((((((((..((.((((((((..((.....))))))))))))..)))))))))...))).)))..)..))))...))))..))))))...	126	47	-45.6	5.5	0	4	0	0	0	0	0	low
20	21	hco-miR-83_R+1	TAGCACCATGTAAATTCAGCAT	22	JPKZ01001215.1	-	151660	151791	ccagcaacgtcgaggtactatcatgtgcgggtctctgaatcctgaatttgcttgtgtgctggacggagaccatctcTAGCACCATTTAAATTCAGCATttctgaggtcatcatacttccttcttgttgcagc	1	hco-mir-83,	hco-mir-83	ccctctattgatgagtgatagtcctgaatttatttgcgagctggacaatgaaaagatcTAGCACCATGTAAATTCAGCAtttgagctcgtctcacttggtttcc	hco-miR-83	TAGCACCATGTAAATTCAGCA	3'	Diff	gp2a	...((((((..((((........((((..(..(((.(((..(((((((((..((.((((((((..((.....))))))))))))..)))))))))...))).)))..)..))))...))))..))))))...	126	47	-45.6	5.5	0	4	0	0	0	0	0	low
21	22	ppc-miR-87_R-1	GTGAGCAAAGTTTCAGGTGTG	21	JPKZ01000485.1	+	82397	82503	agagaacgtctaagagcgtgctcgacgcctggaacttagactcaacctcagtgtaattgcgtagGTGAGCAAAGTTTCAGGTGTTcgagcgccttttttcgttcgcg	15	ppc-mir-87,cel-mir-87,hpo-mir-87a,cbn-mir-87-1,cbn-mir-87-2,prd-mir-87,hco-mir-87a,cbr-mir-87,crm-mir-87,tca-mir-87a,ame-mir-87-1,ame-mir-87-2,api-mir-87a,dqu-mir-87,isc-mir-87,	ppc-mir-87	ggggtgacgtcatgctcgtcgcctgaacttgtactcaacctcgtcaatagatgagcgcagGTGAGCAAAGTTTCAGGTGTGCgagctagcgtccccct	ppc-miR-87	GTGAGCAAAGTTTCAGGTGTGC	3'	Diff	gp2a	...(((((...(((((.((((((((((((((((((((...((((.(((..((......))..)))))))..))))))))))))).))))))))))))..)))))...	101	50.5	-51.2	10	0	0	0	0	0	0	0	low
22	23	hpo-miR-87b-3p	GTGAGCAAAGTCTCAGGTGTGG	22	JPKZ01002907.1	+	112484	112583	acaagtggatatcctccactccacctgacactaggtctcaacctctgatgaatggagcagGTGAGCAAAGTCTCAGGTGTTGtggcggcattcctctgtt	2	hpo-mir-87b,hco-mir-87b,	hpo-mir-87b	TCGCCTGACACTTGACTCAAACCTcattcgatgaagGTGAGCAAAGTCTCAGGTGTGG	hpo-miR-87b-3p	GTGAGCAAAGTCTCAGGTGTGG	3'	Yes	gp2a	...((.(((...((.((((..(((((((.(((..(.((((.(((((.........)).))))))))..))).)))))))..)))).))...))).))...	94	51	-38.3	10	0	0	0	0	0	0	0	low
23	24	hpo-miR-100-5p	AACCCGTAGATCCGAACTTGTGT	23	JPKZ01000831.1	+	107746	107819	tgtgcggtcAACCCGTAGATCCGAACTTGTGTtgggtttggtaacatgggctcggaactcgggtagactgcatc	36	hpo-mir-100,prd-mir-100,bma-mir-100b,asu-mir-100a-2,asu-mir-100a-1,asu-mir-100b,bmo-mir-100,tca-mir-100,dme-mir-100,ame-mir-100,dps-mir-100,dvi-mir-100,dsi-mir-100,dse-mir-100,der-mir-100,dya-mir-100,dwi-mir-100,dmo-mir-100,aae-mir-100,pte-mir-100b,pte-mir-100a,tcf-mir-100,aga-mir-100,api-mir-100,dqu-mir-100,mse-mir-100,dgr-mir-100,dan-mir-100,bdo-mir-100,cqu-mir-100,dpe-mir-100-2,dpe-mir-100-1,p…	hpo-mir-100	AACCCGTAGATCCGAACTTGTGTtcatcattgtgctacACAGGCTCGGCTACTGGTAGA	hpo-miR-100-5p	AACCCGTAGATCCGAACTTGTGT	5'	Yes	gp2a	.((((((((.(((((.((.(((((.((..(((((.......)))))..)).))))).))))))).)))))))).	72	54.1	-39.3	813902	406042	363569	546542	429177	424964	383237	454950	high
24	24	hpo-miR-100-5p	AACCCGTAGATCCGAACTTGTGT	23	JPKZ01001136.1	+	132007	132099	nnngcggctggcagtaAACCCGTAGATCCGAACTTGTGTtgtgcactcgataacacagttcgtttctcgggtacactgctgtttagccgttaa	36	hpo-mir-100,prd-mir-100,bma-mir-100b,asu-mir-100a-2,asu-mir-100a-1,asu-mir-100b,bmo-mir-100,tca-mir-100,dme-mir-100,ame-mir-100,dps-mir-100,dvi-mir-100,dsi-mir-100,dse-mir-100,der-mir-100,dya-mir-100,dwi-mir-100,dmo-mir-100,aae-mir-100,pte-mir-100b,pte-mir-100a,tcf-mir-100,aga-mir-100,api-mir-100,dqu-mir-100,mse-mir-100,dgr-mir-100,dan-mir-100,bdo-mir-100,cqu-mir-100,dpe-mir-100-2,dpe-mir-100-1,p…	hpo-mir-100	AACCCGTAGATCCGAACTTGTGTtcatcattgtgctacACAGGCTCGGCTACTGGTAGA	hpo-miR-100-5p	AACCCGTAGATCCGAACTTGTGT	5'	Yes	gp2a	...((((((((((((..(((((.(((..(((((.((((((((.......)))))))))))))..))))))))..))))))....))))))...	87	48.4	-45.2	813902	406042	363569	546542	429177	424964	383237	454950	high
25	25	asu-miR-100c-5p	TACCCGTAGCTCCGAAATCGTGT	23	JPKZ01001136.1	+	130942	131033	gcttaaccggtgtgtggtgTACCCGTAGCTCCGAAATCGTGTttgcatttgaatacacgtttcggtgctcgggtagactgcgcatgttgctg	2	bma-mir-100d,asu-mir-100c,	asu-mir-100c	agccggtgtgcggtgTACCCGTAGCTCCGAAATCGTGTcagcatttgaatacACGTTTCGTTGCTCGGGTGCCctgcgcatatttccggggtc	asu-miR-100c-5p	TACCCGTAGCTCCGAAATCGTGT	5'	Yes	gp2a	((..(((..(((((..((.((((((.(((.((((((.(((((............))))))))))).))))))))).))..))))))))))..	90	52.2	-43.7	762312	382233	356294	489085	374620	331074	388521	389509	high
26	26	ppc-miR-124_R+3	TAAGGCACGCGGTGAATGCCAAG	23	JPKZ01002781.1	+	179872	179944	tctgcgacacgccttcaccggtgactttggtgtgaagagcctacTAAGGCACGCGGTGAATGCCAATcgcttt	32	ppc-mir-124,cel-mir-124,hco-mir-124,bma-mir-124,cbr-mir-124a,crm-mir-124a,bmo-mir-124,tca-mir-124,dme-mir-124,ame-mir-124,dps-mir-124,dvi-mir-124,dmo-mir-124,aae-mir-124,dsi-mir-124,dse-mir-124,der-mir-124,dya-mir-124,aga-mir-124,dqu-mir-124,mse-mir-124,dgr-mir-124,dwi-mir-124,cqu-mir-124,dan-mir-124,dpe-mir-124,pca-mir-124,nvi-mir-124,tur-mir-124-1,tur-mir-124-2,isc-mir-124,dpu-mir-124,	ppc-mir-124	gaagggtcgttaattcacttcgctttcaccggtgactttagtgctttgtcacagagagaacTAAGGCACGCGGTGAATGCCaagagaataacgaatccatca	ppc-miR-124	TAAGGCACGCGGTGAATGCC	3'	Diff	gp2a	...((((...((.((((((((((.((((((((.........))))))))))).))))))).))...))))...	67	54.8	-29.5	1064	518	871	962	664	450	953	836	middle
27	27	asu-miR-133-5p_1ss1CG	GCTGGTTGTAGCCGAGCCAAATTG	24	JPKZ01003246.1	-	246164	246255	catttccgttgacgtaGCTGGTTGTAGCCGAGCCAAATTGtgtttcgtgtatcaATTGGTCCCCTTCAACCAGCTAcgaaaaccgtgaactt	43	ppc-mir-133,ppc-mir-133,hco-mir-133,bma-mir-133,asu-mir-133,bmo-mir-133,tca-mir-133,dme-mir-133,dme-mir-133,ame-mir-133,dps-mir-133,dvi-mir-133,aae-mir-133,dsi-mir-133,dse-mir-133,dsi-mir-133,dse-mir-133,tcf-mir-133,tcf-mir-133,aga-mir-133,dqu-mir-133,der-mir-133,mse-mir-133,dya-mir-133,dgr-mir-133,dwi-mir-133,cqu-mir-133,dan-mir-133,dpe-mir-133,pca-mir-133,dmo-mir-133,dmo-mir-133,nvi-mir-133,ngi…	asu-mir-133	ccgttcacgtaCCTGGTTGTAGCCGAGCCAAATTGtgtttagtgtatcaATTGGTCCCCTTCAACCAGCTAcgaaaagcg	asu-miR-133-5p	CCTGGTTGTAGCCGAGCCAAATTG	5'	Diff	gp2a	...(((((((..((((((((((((.((..((.((((.(((............)))))))))..)).))))))))))))..))).).)))...	86	46.7	-29.6	253	135	170	234	169	161	281	157	middle
27	28	ppc-miR-133-3p_3ss1TA12CT21CT	ATTGGTCCCCTTCAACCAGCTA	22	JPKZ01003246.1	-	246164	246255	catttccgttgacgtaGCTGGTTGTAGCCGAGCCAAATTGtgtttcgtgtatcaATTGGTCCCCTTCAACCAGCTAcgaaaaccgtgaactt	43	ppc-mir-133,ppc-mir-133,hco-mir-133,bma-mir-133,asu-mir-133,bmo-mir-133,tca-mir-133,dme-mir-133,dme-mir-133,ame-mir-133,dps-mir-133,dvi-mir-133,aae-mir-133,dsi-mir-133,dse-mir-133,dsi-mir-133,dse-mir-133,tcf-mir-133,tcf-mir-133,aga-mir-133,dqu-mir-133,der-mir-133,mse-mir-133,dya-mir-133,dgr-mir-133,dwi-mir-133,cqu-mir-133,dan-mir-133,dpe-mir-133,pca-mir-133,dmo-mir-133,dmo-mir-133,nvi-mir-133,ngi…	ppc-mir-133	GCTGGTTGTTGCGTAGCCAAATTgtcgagtcgctcggctcccctgatcaTTTGGTCCCCTCCAACCAGCCA	ppc-miR-133-3p	TTTGGTCCCCTCCAACCAGCCA	3'	Diff	gp2a	...(((((((..((((((((((((.((..((.((((.(((............)))))))))..)).))))))))))))..))).).)))...	86	46.7	-29.6	45080	24308	25707	24898	18663	9269	13348	14111	high
28	29	bma-mir-153-p5_1ss16TG	ATCATTTTTGTGGATGAGCAATT	23	JPKZ01001951.1	+	557467	557570	cctaaaatggcgcatttcgctcATCATTTTTGTGGATGAGCAATTttgtcaatcgaatcaaTTGCATAGTCACAAAAGTGATGGacgcgacgtgccgctttccc	4	bma-mir-153,tcf-mir-153,isc-mir-153,dpu-mir-153,	bma-mir-153	ttccgctcgtcgatcatttttgtggattagcaattttgttctcgaataaTTGCATAGTCACAAAAGTGATGgacgtgaagcgtcgtttgt	bma-mir-153-p5	atcatttttgtggattagcaatt	5'	New	gp2a	........(((((...(((((((((((((((((((....((((((...((....))...))))))....)))))))))))))))..)))).)))))........	88	44.2	-38.1	47	19	20	48	32	14	36	22	middle
28	30	bma-miR-153_R+1	TTGCATAGTCACAAAAGTGATGG	23	JPKZ01001951.1	+	557467	557570	cctaaaatggcgcatttcgctcATCATTTTTGTGGATGAGCAATTttgtcaatcgaatcaaTTGCATAGTCACAAAAGTGATGGacgcgacgtgccgctttccc	4	bma-mir-153,tcf-mir-153,isc-mir-153,dpu-mir-153,	bma-mir-153	ttccgctcgtcgatcatttttgtggattagcaattttgttctcgaataaTTGCATAGTCACAAAAGTGATGgacgtgaagcgtcgtttgt	bma-miR-153	TTGCATAGTCACAAAAGTGATG	3'	Diff	gp2a	........(((((...(((((((((((((((((((....((((((...((....))...))))))....)))))))))))))))..)))).)))))........	88	44.2	-38.1	787	341	592	549	433	236	374	613	middle
29	31	asu-miR-184-5p_L-1R+1	GCTTATCAGCTGCCAGCCCTGTT	23	JPKZ01002986.1	-	407770	407857	tgaggcgatttggagcGCTTATCAGCTGCCAGCCCTGTTgttttccgaaacTGGACGGAAGTCTGATAAGggcctcaattttgccggt	2	str-mir-184,asu-mir-184,	asu-mir-184	tgattttgagTGCTTATCAGCTGCCAGCCCTGTtgcaacttgaaacTGGACGGAAGACTGATAAGAGCctcaattttgccc	asu-miR-184-5p	TGCTTATCAGCTGCCAGCCCTGT	5'	Diff	gp2a	...(((((.(((..((.((((((((((.((..((..(((.........))).))..)).)).)))))))).))..)))..)))))...	82	52.3	-33.5	602	366	354	423	368	316	541	341	middle
29	32	str-miR-184-3p_R-3_1ss12TC	TGGACGGAAGTCTGATAAG	19	JPKZ01002986.1	-	407770	407857	tgaggcgatttggagcGCTTATCAGCTGCCAGCCCTGTTgttttccgaaacTGGACGGAAGTCTGATAAGggcctcaattttgccggt	2	str-mir-184,asu-mir-184,	str-mir-184	ACTTATCAACTTCATGCCTTGTttaaaatttttataaaacTGGACGGAAGTTTGATAAGAGA	str-miR-184-3p	TGGACGGAAGTTTGATAAGAGA	3'	Diff	gp2a	...(((((.(((..((.((((((((((.((..((..(((.........))).))..)).)).)))))))).))..)))..)))))...	82	52.3	-33.5	15	0	13	13	7	12	21	7	middle
30	33	asu-miR-234-5p	AGGTATTCTCCGGTAATGACA	21	JPKZ01001412.1	-	760669	760808	ttcgcatacggtctcgtcacttgaaatggctgcaacaacaacAGGTATTCTCCGGTAATGACAttgtcgtttaaaacctgTTATTGCTTGAGAATACAAATtgttgtcccgcccacgcacctattcgctccaactgctca	26	prd-mir-234,bma-mir-234,asu-mir-234,bmo-mir-137,tca-mir-137,dme-mir-137,ame-mir-137,dps-mir-137,dvi-mir-137,aae-mir-137-2,aae-mir-137-1,dsi-mir-137,tcf-mir-137,aga-mir-137,api-mir-137,dqu-mir-137,mse-mir-137,bdo-mir-137,cqu-mir-137,pca-mir-137,nvi-mir-137,tur-mir-137,isc-mir-137,dpu-mir-137,ngi-mir-137,nlo-mir-137,	asu-mir-234	agcaaaAGGTATTCTCCGGTAATGACAtagtgcattgaaagctgTTATTGCTTGAGAATACAAATtgttgtccggc	asu-miR-234-5p	AGGTATTCTCCGGTAATGACA	5'	Yes	gp2a	...(((...((...((.....((....(((.(..(((((((...((((((((..(((((((((..((........)).)))))))))..))))))))...)))))))..))))....))......))..))...)))...	134	45	-37.5	36	0	11	19	6	8	15	14	middle
30	34	prd-miR-234-3p	TTATTGCTTGAGAATACAAAT	21	JPKZ01001412.1	-	760669	760808	ttcgcatacggtctcgtcacttgaaatggctgcaacaacaacAGGTATTCTCCGGTAATGACAttgtcgtttaaaacctgTTATTGCTTGAGAATACAAATtgttgtcccgcccacgcacctattcgctccaactgctca	26	prd-mir-234,bma-mir-234,asu-mir-234,bmo-mir-137,tca-mir-137,dme-mir-137,ame-mir-137,dps-mir-137,dvi-mir-137,aae-mir-137-2,aae-mir-137-1,dsi-mir-137,tcf-mir-137,aga-mir-137,api-mir-137,dqu-mir-137,mse-mir-137,bdo-mir-137,cqu-mir-137,pca-mir-137,nvi-mir-137,tur-mir-137,isc-mir-137,dpu-mir-137,ngi-mir-137,nlo-mir-137,	prd-mir-234	CGGTATTCTCGGGTAATGACagtgttcaagtgcgtgTTATTGCTTGAGAATACAAAT	prd-miR-234-3p	TTATTGCTTGAGAATACAAAT	3'	Yes	gp2a	...(((...((...((.....((....(((.(..(((((((...((((((((..(((((((((..((........)).)))))))))..))))))))...)))))))..))))....))......))..))...)))...	134	45	-37.5	1996	810	1935	1743	1059	821	1020	1785	middle
31	35	hpo-miR-235-3p_2ss12CT22AT	TATTGCACTCGTCCCGGCCTGT	22	JPKZ01001850.1	+	73485	73584	cttgagtgtgcgacgcagtcaggccgagtcgtctgcattattcggaaacgactacggcaaTATTGCACTCGTCCCGGCCTGAgtgcgcgcccaactcctc	23	hpo-mir-235,cbn-mir-235,hco-mir-235,crm-mir-235,str-mir-92,ame-mir-92c,ame-mir-92a,aae-mir-92a,pte-mir-92b-1,pte-mir-92b-2,pte-mir-92a,tcf-mir-92a,aga-mir-92a,dqu-mir-92c,dqu-mir-92a-1,dqu-mir-92a-2,cqu-mir-92,pca-mir-92c,nvi-mir-92a,tur-mir-92,dpu-mir-92,ngi-mir-92a,nlo-mir-92a,	hpo-mir-235	AGGCCTGGTCGTCTGCCATGTTtggcaacgcgaaTATTGCACTCGCCCCGGCCTGA	hpo-miR-235-3p	TATTGCACTCGCCCCGGCCTGA	3'	Diff	gp2a	...((((..(((.((((.((((((((...((..((((.((((((....)))........))).))))..))...)))))))).)))))))...))))...	94	59	-46.3	2768	1891	1286	1704	1466	1184	1443	1151	middle
32	36	cel-miR-236-3p_1ss22CA	TAATACTGTCAGGTAATGACGAT	23	JPKZ01000358.1	+	55408	55492	gttgacaggctgccgtcctacctgtgcattattagagttattaaaggcatcTAATACTGTCAGGTAATGACGATagcctgtcttc	13	cel-mir-236,hpo-mir-236,cbn-mir-236-1,cbn-mir-236-2,prd-mir-236,hco-mir-236,bma-mir-236-2,bma-mir-236-1,cbr-mir-236,crm-mir-236,str-mir-236,asu-mir-236,api-mir-8,	cel-mir-236	tcggtgaccgatgtccagCGTCTTACCTGTTCAATATTTAGActgactatcaaagagatcTAATACTGTCAGGTAATGACGCTggattgtcatgtcat	cel-miR-236-3p	TAATACTGTCAGGTAATGACGCT	3'	Diff	gp2a	...((((((((..((((.((((((.(((.(((((((((........)).))))))).)))))))))..))))..))))))))...	79	43.5	-39	176	81.5	215.5	194.5	169	107.5	218.5	220	middle
33	36	cel-miR-236-3p_1ss22CA	TAATACTGTCAGGTAATGACGAT	23	JPKZ01000358.1	+	60031	60115	gttgacaggctgccgtcctacctgtgcattattagagttattaaaggcatcTAATACTGTCAGGTAATGACGATagcctgtcttc	13	cel-mir-236,hpo-mir-236,cbn-mir-236-1,cbn-mir-236-2,prd-mir-236,hco-mir-236,bma-mir-236-2,bma-mir-236-1,cbr-mir-236,crm-mir-236,str-mir-236,asu-mir-236,api-mir-8,	cel-mir-236	tcggtgaccgatgtccagCGTCTTACCTGTTCAATATTTAGActgactatcaaagagatcTAATACTGTCAGGTAATGACGCTggattgtcatgtcat	cel-miR-236-3p	TAATACTGTCAGGTAATGACGCT	3'	Diff	gp2a	...((((((((..((((.((((((.(((.(((((((((........)).))))))).)))))))))..))))..))))))))...	79	43.5	-39	176	81.5	215.5	194.5	169	107.5	218.5	220	middle
34	37	bma-miR-239-5p_1ss9TC	TTTGTACTCCGGCTAAGGTGCTG	23	JPKZ01001202.1	-	929475	929535	acTTTGTACTCCGGCTAAGGTGCTGctctgtggcggccagTACCTTGGCTAGGTACAACGC	2	bma-mir-239,asu-mir-239,	bma-mir-239	catagctaggccctttgtgaagcTTTGTACTTCGGCTAAGGTGCTGctacggttacgggacaACACCTTGGCTAGGTACAATGCtcaacatatcggctaccttccct	bma-miR-239-5p	TTTGTACTTCGGCTAAGGTGCTG	5'	Diff	gp2a	...(((((((..(((((((((((((..(......)..))))))))))))).)))))))...	55	57.4	-29.1	92939	52213	54644	82025	46405	35428	59996	53432	high
34	38	bma-miR-239-3p_L-1_2ss2CT20TC	TACCTTGGCTAGGTACAACGC	21	JPKZ01001202.1	-	929475	929535	acTTTGTACTCCGGCTAAGGTGCTGctctgtggcggccagTACCTTGGCTAGGTACAACGC	2	bma-mir-239,asu-mir-239,	bma-mir-239	catagctaggccctttgtgaagcTTTGTACTTCGGCTAAGGTGCTGctacggttacgggacaACACCTTGGCTAGGTACAATGCtcaacatatcggctaccttccct	bma-miR-239-3p	ACACCTTGGCTAGGTACAATGC	3'	Diff	gp2a	...(((((((..(((((((((((((..(......)..))))))))))))).)))))))...	55	57.4	-29.1	9	7	6	11	0	0	0	5	low
35	39	ppc-miR-252_R+2	CTAAGTAGTAGTGCCGCAGGTAA	23	JPKZ01022848.1	+	1871094	1871182	atagagcggaaccagtCTAAGTAGTAGTGCCGCAGGTAAcatgatttgggattACCTGCTCCCTGCTGCTTAATatggtatcgcttaac	34	ppc-mir-252,cel-mir-252,hpo-mir-252,cbn-mir-251b-1,cbn-mir-251b-2,prd-mir-252,hco-mir-252,bma-mir-252,cbr-mir-252,crm-mir-252,str-mir-252b,str-mir-252b,asu-mir-252,bmo-mir-252,tca-mir-252a,dme-mir-252,dps-mir-252,dvi-mir-252,aae-mir-252,cqu-mir-252-2,cqu-mir-252-1,dsi-mir-252,tcf-mir-252b,pxy-mir-252,dqu-mir-252a,mse-mir-252,bdo-mir-252,pca-mir-252,nvi-mir-252,isc-mir-252b,isc-mir-252b,dpu-mir-25…	ppc-mir-252	gatcacctatcactctgtccgggttCTAAGTAGTAGTGCCGCAGGTaaccaacaattgagaggtttacctatagccttctgcttaacaccttgaagagttgatct	ppc-miR-252	CTAAGTAGTAGTGCCGCAGGT	5'	Diff	gp2a	...(((((..((((...((((((((((....((((((((((.....))...))))))))...))))))))))...))))..)))))...	83	46.1	-36.6	112231	61540	57366	61306	65026	48219	71320	56446	high
35	40	asu-miR-252-3p_R-1_1ss21CT	ACCTGCTCCCTGCTGCTTAAT	21	JPKZ01022848.1	+	1871094	1871182	atagagcggaaccagtCTAAGTAGTAGTGCCGCAGGTAAcatgatttgggattACCTGCTCCCTGCTGCTTAATatggtatcgcttaac	34	ppc-mir-252,cel-mir-252,hpo-mir-252,cbn-mir-251b-1,cbn-mir-251b-2,prd-mir-252,hco-mir-252,bma-mir-252,cbr-mir-252,crm-mir-252,str-mir-252b,str-mir-252b,asu-mir-252,bmo-mir-252,tca-mir-252a,dme-mir-252,dps-mir-252,dvi-mir-252,aae-mir-252,cqu-mir-252-2,cqu-mir-252-1,dsi-mir-252,tcf-mir-252b,pxy-mir-252,dqu-mir-252a,mse-mir-252,bdo-mir-252,pca-mir-252,nvi-mir-252,isc-mir-252b,isc-mir-252b,dpu-mir-25…	asu-mir-252	gggaccagcCTAAGTAGTAGTGCCGCAGGTAAcatgacttgggattACCTGCTCCCTGCTGCTTAACTtggtaccgctttacg	asu-miR-252-3p	ACCTGCTCCCTGCTGCTTAACT	3'	Diff	gp2a	...(((((..((((...((((((((((....((((((((((.....))...))))))))...))))))))))...))))..)))))...	83	46.1	-36.6	27	14	19	19	17	11	20	8	middle
36	41	ppc-miR-279_R+1	TGACTAGATCCATACTCAGCTG	22	JPKZ01000633.1	-	108612	108681	attcctcgctgggcatggctctatgtcatgctatatggtttcaTGACTAGATCCATACTCAGCTAggtgt	4	ppc-mir-279,hpo-mir-61b,bma-mir-279,tcf-mir-279b,	ppc-mir-279	atgtgctgtgtcgtgttccctgctgggtatgtgtctcagtcatgctatccttgtcgttgtacccaTGACTAGATCCATACTCAGCTgggcttggcgttgtgcgt	ppc-miR-279	TGACTAGATCCATACTCAGCT	3'	Diff	gp2a	...(((.((((((.((((.((((.((((((..((...))..)))))))))).)))).)))))).)))...	64	45.7	-28.6	59	32	42	88	32	27	97	50	middle
37	42	asu-miR-375-3p_R-3_1ss20AG	TTTGTTCGTTTTGCTTGCGG	20	JPKZ01001951.1	+	356351	356438	tatcggttttcacaattcgcaagctgcccgatcaaaacccttatagagtcgtTTTGTTCGTTTTGCTTGCGGtgtgtgcgaactgcga	1	asu-mir-375,	asu-mir-375	gttttcactcTTCGCAAGCGAACTGATCAAAACccacactcggtgacggacgtTTTGTTCGTTTTGCTTGCGATCAgtgcgagcgtac	asu-miR-375-3p	TTTGTTCGTTTTGCTTGCGATCA	3'	Diff	gp2a	...(((((..((((..((((((((....(((.((((((.(((...)))..)))))).)))....))))))))..))))..)))))...	82	46.6	-31.5	88	27	58	61	50	58	61	71	middle
38	43	asu-miR-750-3p	CCAGATCTATTACTTCCAACTGA	23	JPKZ01000812.1	+	427600	427699	ctttggccgagtttgtggcagttggaggttagatctttgggcagagagcgttcgatcgtgCCAGATCTATTACTTCCAACTGAtaccgacccgttcacag	1	asu-mir-750,	asu-mir-750	tggcAGTTGGAGGTTAGATCTCGGGCAgagcatattcggttatgCCAGATCTATTACTTCCAACTGAcatcgactcgt	asu-miR-750-3p	CCAGATCTATTACTTCCAACTGA	3'	Yes	gp2a	((.((..((.((..((..((((((((((((((((((...((((..((........)).)))))))))))..)))))))))))..))..)).))..)).))	100	51	-38.2	37138	15897	23338	22129	18684	16777	16397	25668	high
39	44	asu-miR-791-3p	TTTGGCACTCTCCAGGCCTGCA	22	JPKZ01000633.1	-	106105	106201	acggaactgctcgtagggtgctggtctgatttgtggccaaagcataagcataatcacTTTGGCACTCTCCAGGCCTGCAcactgcggcttgttcgac	1	asu-mir-791,	asu-mir-791	gcttgttggggtgCTGGTCTGCTCCGTGTCCAAAGTtatgtatagtcacTTTGGCACTCTCCAGGCCTGCAcactacagcctt	asu-miR-791-3p	TTTGGCACTCTCCAGGCCTGCA	3'	Yes	gp2a	...((((.((.(((((.((((.((((((....((.(((((((..............)))))))))....)))))).)))).)))))))..))))...	91	53.6	-41.1	426	248	306	317	239	158	411	246	middle
40	45	asu-miR-1822-3p_R-1_1ss16GA	GAGCTGCCCTATGAAAGACTG	21	JPKZ01004121.1	+	55699	55828	cacagctttaaagcagtatttgacgtttgctagcgtaagtctttcactgggttcagctatcggtatataccgttccGAGCTGCCCTATGAAAGACTGacgctgacttgtttctcactgttttccgttact	1	asu-mir-1822,	asu-mir-1822	tcctagcgtaCGTCTTTCATTCGGTTCAGCTATCGGtgaatttcgctccGAGCTGCCCTATGAAGGACTGTcgctattacg	asu-miR-1822-3p	GAGCTGCCCTATGAAGGACTGT	3'	Diff	gp2a	...(((...((((((((....((((.....((((((.(((((((((..(((..(((((..((((....)))).....))))))))..))))))))).))))))...))))....))))))))..)))...	124	44.6	-46.9	269.5	133	165	199.5	135.5	142.5	155.5	129	middle
41	45	asu-miR-1822-3p_R-1_1ss16GA	GAGCTGCCCTATGAAAGACTG	21	JPKZ01004121.1	+	59928	60057	cacagctttaaagcagtatttgacgtttgctagcgtaagtctttcactgggttcagctatcggtatataccgttccGAGCTGCCCTATGAAAGACTGacgctgacttgtttctcactgttttccgttact	1	asu-mir-1822,	asu-mir-1822	tcctagcgtaCGTCTTTCATTCGGTTCAGCTATCGGtgaatttcgctccGAGCTGCCCTATGAAGGACTGTcgctattacg	asu-miR-1822-3p	GAGCTGCCCTATGAAGGACTGT	3'	Diff	gp2a	...(((...((((((((....((((.....((((((.(((((((((..(((..(((((..((((....)))).....))))))))..))))))))).))))))...))))....))))))))..)))...	124	44.6	-46.9	269.5	133	165	199.5	135.5	142.5	155.5	129	middle
42	46	asu-miR-5354-5p_L-2_1ss3GA	AGGTATGGTTGTGTTCCAAAGC	22	JPKZ01000645.1	+	46260	46332	ttggaggAGGTATGGTTGTGTTCCAAAGCtggtggttgtagtgacactttggcacagaccagacctgctcaga	1	asu-mir-5354,	asu-mir-5354	cttcaaccgaGCGGGTATGGTTGTGTTCCAAAGCcggtagtgatagcgacacTTTGGCACAATCACACCTGCTCaggcggaat	asu-miR-5354-5p	GCGGGTATGGTTGTGTTCCAAAGC	5'	Diff	gp2a	...(((.((((.(((((.(((.((((((.((.............)))))))).)))))))).)))).)))...	67	50.7	-27.4	5	0	0	5	0	0	0	8	low
43	47	asu-miR-5358b-3p	TACCCGTAATGCCAACATGCAT	22	JPKZ01001137.1	+	817410	817493	cgagtgtcagcaaccatgttggtacaccgcggtatgctgatgatatgttcaTACCCGTAATGCCAACATGCATgcttgcacttt	1	asu-mir-5358b,	asu-mir-5358b	tgtcggcaaCCATGTTGGTGCGTCGTGGTATGctgatggtgtattcaTACCCGTAATGCCAACATGCATgcttgcac	asu-miR-5358b-3p	TACCCGTAATGCCAACATGCAT	3'	Yes	gp2a	.(((((..((((..((((((((((...((.((((((..(((.....)))))))))))...))))))))))..))))..))))).	82	47.6	-33.9	40530	18492	27882	24937	18001	10912	20271	18532	high
44	48	prd-miR-5359-5p_R+1_2ss10TG12TC	TCTGGGATTGTCTATATTGGTA	22	JPKZ01000986.1	-	541558	541614	gTCTGGGATTGTCTATATTGGTAgtggtgagcggataccaatatctgcaatccttga	3	prd-mir-5359,str-mir-5359,asu-mir-5359,	prd-mir-5359	TCTGGGATTTTTTATATTGGTattgactttggaaactaCCAATATAAATCATTCTAGTAC	prd-miR-5359-5p	TCTGGGATTTTTTATATTGGT	5'	Diff	gp2a	.((..(((((((..(((((((((.((.....))..)))))))))..)))))))..))	56	43.9	-20.9	24702.5	11881	11157.5	16187.5	13972	13294.5	8527.5	17739.5	high
45	48	prd-miR-5359-5p_R+1_2ss10TG12TC	TCTGGGATTGTCTATATTGGTA	22	JPKZ01019186.1	-	266	322	gTCTGGGATTGTCTATATTGGTAgtggtgagcggataccaatatctgcaatccttga	3	prd-mir-5359,str-mir-5359,asu-mir-5359,	prd-mir-5359	TCTGGGATTTTTTATATTGGTattgactttggaaactaCCAATATAAATCATTCTAGTAC	prd-miR-5359-5p	TCTGGGATTTTTTATATTGGT	5'	Diff	gp2a	.((..(((((((..(((((((((.((.....))..)))))))))..)))))))..))	56	43.9	-20.9	24702.5	11881	11157.5	16187.5	13972	13294.5	8527.5	17739.5	high
46	49	asu-miR-5361-5p_1ss17GT	TGGGATATCTTGGAAGTTTTCT	22	JPKZ01003252.1	+	804250	804344	aaagtgggcgtccgaatcTGGGATATCTTGGAAGTTTTCTcggatttataagagcggAAAGCTTCCATTTTGTCCTTGAttttgccgcttacatg	1	asu-mir-5361,	asu-mir-5361	gctcgaattTGGGATATCTTGGAAGGTTTCTcggtttttatgggcggAAAGCTTCCATTTTGTCCCTGAttctat	asu-miR-5361-5p	TGGGATATCTTGGAAGGTTTCT	5'	Diff	gp2a	...((..(((...(((((..(((((...(((((((((((.((............)))))))))))))...)))))..)))))...)))..))...	89	43.2	-36.2	15810	8326	8909	12672	9266	8169	7966	11194	middle
46	50	asu-miR-5361-3p_1ss19CT	AAAGCTTCCATTTTGTCCTTGA	22	JPKZ01003252.1	+	804250	804344	aaagtgggcgtccgaatcTGGGATATCTTGGAAGTTTTCTcggatttataagagcggAAAGCTTCCATTTTGTCCTTGAttttgccgcttacatg	1	asu-mir-5361,	asu-mir-5361	gctcgaattTGGGATATCTTGGAAGGTTTCTcggtttttatgggcggAAAGCTTCCATTTTGTCCCTGAttctat	asu-miR-5361-3p	AAAGCTTCCATTTTGTCCCTGA	3'	Diff	gp2a	...((..(((...(((((..(((((...(((((((((((.((............)))))))))))))...)))))..)))))...)))..))...	89	43.2	-36.2	43	30	21	30	14	16	7	19	middle
47	51	hpo-mir-10078-p5_1ss18GT_2	TCATCCTGATCGCCAGTTTT	20	JPKZ01001474.1	-	663790	663864	actttctTCATCCTGATCGCCAGTTTGttgtgacgccaccgagttcctgatatgtcgaatcgggacgaagaatag	1	hpo-mir-10078,	hpo-mir-10078	ATCTCATCCTGATCGCCAgtgttacaactgacagacgcactGGTTTATCGCAGACGAAGAATG	hpo-mir-10078-p5	TCATCCTGATCGCCAgtgtt	5'	New	gp2a	...((((((.(((((((((.((...((((..(((........)))...)))))).)).))))))).))))))...	69	48	-19.2	0	0	0	0	5	0	0	0	low
48	52	bma-lin-4	TCCCTGAGACCTCTGCTGCGA	21	JPKZ01000881.1	+	36582	36669	cgcagttgtgaccttcTCCCTGAGACCTCTGCTGTGAcagtgcgcagagtcacagtacgagcacctcaggggccaggtctcaattaag	1	bma-lin-4,	bma-lin-4	aaagaaagcttgcgaccttcTCCCTGAGACCTCTGCTGCGAcagtacgtggcgtcacagcaagagtacctcagggtccaggtcctttcga	bma-lin-4	TCCCTGAGACCTCTGCTGCGA	5'	Yes	gp2a	...(((((.(((((..((((((((..((((((((((((..........))))))))).)))...))))))))..))))).)))))...	82	56.8	-42	131	23	26	84	64	41	28	48	middle
1	1	asu-miR-2b-5p_R-1_1ss12TG	TGCTTAATCGTGCAGTGATTC	21	JPKZ01000633.1	-	107963	108035	cgctggtgTGCTTAATCGTGCAGTGATTCaccgttcaagtgtttgTATCACAGTTCGATTTGGCCCGccaact	2	asu-mir-2b,asu-mir-250,	asu-mir-2b	gaactctggcgTGCTTAATCGTTCAGTGATTCAtagtgaatagcttgTATCACAGTTCGATTTGGCCCGctagtgtcactg	asu-miR-2b-5p	TGCTTAATCGTTCAGTGATTCA	5'	Diff	gp2b	...(((((.((..(((((..(.(((((.(((.......))).....))))).)..)))))..)).)))))...	67	49.3	-21.5	25	7	22	19	12	10	15	8	middle
1	2	asu-miR-2b-3p	TATCACAGTTCGATTTGGCCCG	22	JPKZ01000633.1	-	107963	108035	cgctggtgTGCTTAATCGTGCAGTGATTCaccgttcaagtgtttgTATCACAGTTCGATTTGGCCCGccaact	2	asu-mir-2b,asu-mir-250,	asu-mir-2b	gaactctggcgTGCTTAATCGTTCAGTGATTCAtagtgaatagcttgTATCACAGTTCGATTTGGCCCGctagtgtcactg	asu-miR-2b-3p	TATCACAGTTCGATTTGGCCCG	3'	Yes	gp2b	...(((((.((..(((((..(.(((((.(((.......))).....))))).)..)))))..)).)))))...	67	49.3	-21.5	22532	11290	10818	15109	11667	9769	9471	12054	middle
2	3	bmo-miR-10-5p_L+1R-3_1ss12TA	TACCCTGTAGAACCGAATT	19	JPKZ01000509.1	-	491969	492031	aaacacatcctctccggctgaatagtTACCCTGTAGAACCGGATTtcccagaggaccgtgact	28	bmo-mir-10,tca-mir-10,dme-mir-10,dsi-mir-10,dse-mir-10,ame-mir-10,dps-mir-10,dpe-mir-10,aae-mir-10,pte-mir-10,tcf-mir-10,pxy-mir-10,api-mir-10,sfr-mir-10,dqu-mir-10,der-mir-10,mse-mir-10a,dya-mir-10,dan-mir-10,dgr-mir-10,dwi-mir-10,cqu-mir-10,dmo-mir-10,nvi-mir-10,nlo-mir-10,isc-mir-10,dpu-mir-10,lmi-mir-10,	bmo-mir-10	agtgccctacatctACCCTGTAGATCCGAATTTGTttgaagtgaggcgaCAAATTCGGTTCTAGAGAGGTTTgtgtggtgcacg	bmo-miR-10-5p	ACCCTGTAGATCCGAATTTGT	3'	Diff	gp2b	...(((.((((((((((....((((.....))))....))))).......)))))..)))...	57	50.8	-16.3	0	0	117	0	0	0	0	0	middle
3	4	cel-miR-34-5p_R+1_1ss1AT	TGGCAGTGTGGTTAGCTGGTTGT	23	JPKZ01001202.1	-	813910	814000	actgatgagccaccggcTGGCAGTGTGGTTAGCTGGTTGTcagatatgggacAACGGCTATCACCACTGCCGCCCtggtggtcttgtctcg	40	cel-mir-34,hpo-mir-34,cbn-mir-34,prd-mir-34,bma-mir-34,cbr-mir-34,crm-mir-34,str-mir-34a,str-mir-34b,str-mir-34c,asu-mir-34,bmo-mir-34,tca-mir-34,dme-mir-34,ame-mir-34,dps-mir-34,dvi-mir-34,aae-mir-34,dsi-mir-34,dse-mir-34,dya-mir-34,pte-mir-34,tcf-mir-34,aga-mir-34,api-mir-34,sfr-mir-34,dqu-mir-34,der-mir-34,mse-mir-34,dgr-mir-34,dwi-mir-34,dan-mir-34,dpe-mir-34,pca-mir-34,dmo-mir-34,nvi-mir-34,…	cel-mir-34	cggacaatgctcgagAGGCAGTGTGGTTAGCTGGTTGcatatttccttgacaACGGCTACCTTCACTGCCACCCcgaacatgtcgtccatctttgaa	cel-miR-34-5p	AGGCAGTGTGGTTAGCTGGTTG	5'	Diff	gp2b	...((..((((((((((.(((((((((((.(((((.(((((........)))))))))))))).))))))))))..))))).))..))...	85	58.2	-48.1	319682	175938	163442	189415	195517	137646	139833	167931	high
3	5	hpo-miR-34-3p_L+1_2ss12AC21TC	AACGGCTATCACCACTGCCGCCC	23	JPKZ01001202.1	-	813910	814000	actgatgagccaccggcTGGCAGTGTGGTTAGCTGGTTGTcagatatgggacAACGGCTATCACCACTGCCGCCCtggtggtcttgtctcg	40	cel-mir-34,hpo-mir-34,cbn-mir-34,prd-mir-34,bma-mir-34,cbr-mir-34,crm-mir-34,str-mir-34a,str-mir-34b,str-mir-34c,asu-mir-34,bmo-mir-34,tca-mir-34,dme-mir-34,ame-mir-34,dps-mir-34,dvi-mir-34,aae-mir-34,dsi-mir-34,dse-mir-34,dya-mir-34,pte-mir-34,tcf-mir-34,aga-mir-34,api-mir-34,sfr-mir-34,dqu-mir-34,der-mir-34,mse-mir-34,dgr-mir-34,dwi-mir-34,dan-mir-34,dpe-mir-34,pca-mir-34,dmo-mir-34,nvi-mir-34,…	hpo-mir-34	TGGCAGTGTGGTTAGCTGGTTGcagccggtgacaACGGCTATCAACACTGCCGTCC	hpo-miR-34-3p	ACGGCTATCAACACTGCCGTCC	3'	Diff	gp2b	...((..((((((((((.(((((((((((.(((((.(((((........)))))))))))))).))))))))))..))))).))..))...	85	58.2	-48.1	672	395	573	469	290	129	394	268	middle
4	6	aae-mir-71-p5_1ss19TA	AAGACATGGGTAGTGAGAAA	20	JPKZ01022848.1	-	1185718	1185754	AAGAAATGGGTAGTGAGAAAgacaatttgattgcgag	2	aae-mir-71,cqu-mir-71,	aae-mir-71	cggcaAGAAAGACATGGGTAGTGAGATagtttcaccctattgcactgggaTCTCACTACCTTGTCTTTCATGctgat	aae-mir-71-p5	AAGACATGGGTAGTGAGATa	5'	New	gp2b	.........(((((.(((.......))).)))))...	25	37.8	-3.9	0	0	0	5	0	0	0	0	low
5	7	asu-miR-81c-3p	TGAGATCATGTTACATCCGACT	22	JPKZ01000429.1	+	156479	156566	agcgTGAGAGCATGTTACATCCGACTgatgacgtgacatgccgtcattgggagtgccgcaaaactcaataaaaaatgcttctcacatt	1	asu-mir-81c,	asu-mir-81c	gattccgagGCGGATGTGCATGAGATCATGtatctataaaatttcaTGAGATCATGTTACATCCGACTtggcgtctc	asu-miR-81c-3p	TGAGATCATGTTACATCCGACT	5'	Yes	gp2b	...((((((((((...........(..((((((........))))))..)((((........))))........)))).))))))...	82	45.5	-27.6	7045	3067.5	5258.5	6738.5	4088.5	3211	5846.5	5263	middle
6	7	asu-miR-81c-3p	TGAGATCATGTTACATCCGACT	22	JPKZ01000639.1	+	149047	149081	aaaatgtttcaTGAGATCATGTTACATCCGACTtg	1	asu-mir-81c,	asu-mir-81c	gattccgagGCGGATGTGCATGAGATCATGtatctataaaatttcaTGAGATCATGTTACATCCGACTtggcgtctc	asu-miR-81c-3p	TGAGATCATGTTACATCCGACT	3'	Yes	gp2b	...((((..((((....))))..))))........	24	34.3	-7.1	7045	3067.5	5258.5	6738.5	4088.5	3211	5846.5	5263	middle
7	8	cel-miR-86-5p_L+1R+1	CTAAGTGAATGCTTTGCCACAGTCT	25	JPKZ01001085.1	+	9283	9381	caagaggtggcaggccagTTAAGTGAATGCTTTGCCACAGTCTtagaattggaataagCTGGGCTAAGGTTCACTTAGGCtggaggctatattctccac	3	cel-mir-86,bma-mir-86,crm-mir-86,	cel-mir-86	cgtgtccacgccgtcTAAGTGAATGCTTTGCCACAGTCttcgatgttctgaaatgaagcCTGGGCTCAGATTCGCTTAGGCcggagtttgacacggca	cel-miR-86-5p	TAAGTGAATGCTTTGCCACAGTC	5'	Diff	gp2b	...((((((((...((((((((((((((.(((.(((.(((.((((.........)))))))))).))))))))))))).))))..)))))...)))...	93	47.5	-38.3	339	105	162	239	94	56	82	87	middle
7	9	bma-mir-86-p3	CTGGGCTAAGGTTCACTTAGGC	22	JPKZ01001085.1	+	9283	9381	caagaggtggcaggccagTTAAGTGAATGCTTTGCCACAGTCTtagaattggaataagCTGGGCTAAGGTTCACTTAGGCtggaggctatattctccac	3	cel-mir-86,bma-mir-86,crm-mir-86,	bma-mir-86	tgatgctaggtgagctggccagtTAAGTGAATGCTTTGCCACAGTCTtagaaattgattaagctgggctaaggttcacttaggctggacgctataaccgcagagcaaacatcccttactcatgcctgcaagtgc	bma-mir-86-p3	ctgggctaaggttcacttaggc	3'	New	gp2b	...((((((((...((((((((((((((.(((.(((.(((.((((.........)))))))))).))))))))))))).))))..)))))...)))...	93	47.5	-38.3	546	334	366	584	397	295	742	389	middle
8	10	asu-miR-100b-5p	AACCCGTAGATTCGAATTTGTGTT	24	JPKZ01001948.1	-	276367	276431	ggtcAACCCGTAGATTCGAATTTGTGTTtagaggttggaacagcacagttcgtttctcgggtaga	1	asu-mir-100b,	asu-mir-100b	gctctcggtcAACCCGTAGATTCGAATTTGTGTTtacataatggaataaCACTGTTCGATTCTCGGGTAGAtcgaatgct	asu-miR-100b-5p	AACCCGTAGATTCGAATTTGTGTT	5'	Yes	gp2b	..((.(((((.(((..(((((((((((((........))))).)).))))))..)))))))).))	63	46.2	-22.1	266595	124298	118868	176766	145424	140577	109284	174978	high
9	11	bma-miR-228_R+2_2	AATGGCACTAGATGAATTCACGGTT	25	JPKZ01002050.1	+	76215	76303	AATGGCACTAGATGAATTCACGGTCcttttcgtttgtccGTGTATTCGCCAGTTCCATAGAgttgcgctggccatattgtcgtctacct	1	bma-mir-228,	bma-mir-228	tgctggcacatactcAATGGCACTAGATGAATTCACGGttcacctctcctatccgtgtattcgccagttccatagagctgtgcaagta	bma-miR-228	AATGGCACTAGATGAATTCACGG	5'	Diff	gp2b	...((...(((((((...(((((..............))))).....((((((..((......)).)))))).......))))))))).	85	47.2	-22.4	205	82	119	178	100	113	197	140	middle
9	12	bma-mir-228-p3	GTGTATTCGCCAGTTCCATAGA	22	JPKZ01002050.1	+	76215	76303	AATGGCACTAGATGAATTCACGGTCcttttcgtttgtccGTGTATTCGCCAGTTCCATAGAgttgcgctggccatattgtcgtctacct	1	bma-mir-228,	bma-mir-228	tgctggcacatactcAATGGCACTAGATGAATTCACGGttcacctctcctatccgtgtattcgccagttccatagagctgtgcaagta	bma-mir-228-p3	gtgtattcgccagttccataga	3'	New	gp2b	...((...(((((((...(((((..............))))).....((((((..((......)).)))))).......))))))))).	85	47.2	-22.4	174	68	72	112	87	36	41	93	middle
10	13	prd-miR-277-3p	TAAATGCACCTATCTGGTATGC	22	JPKZ01001202.1	-	815214	815239	TAAATGCACCTATCTGGTATGCagac	1	prd-mir-277,	prd-mir-277	GTGCCAGGAGCTGCGTTTTCGgcataattacagcacgTAAATGCACCTATCTGGTATGC	prd-miR-277-3p	TAAATGCACCTATCTGGTATGC	5'	Yes	gp2b	....((((((.....)))..)))...	19	42.3	-4.4	59	36	40	56	25	27	63	52	middle
11	14	tca-mir-3886-p3_1ss4TG	AGGGGATGAGGGTGGTGA	18	JPKZ01002217.1	-	105220	105264	aaggttcacgttggagaagcaaAGGGGATGAGGGTGGTGAacggt	1	tca-mir-3886,	tca-mir-3886	tacaacTCACAGCGAGCTTTGACAGgtgatgagggtggtgaggatggcgattatTATCGGTTATATATCAGTGGtagggagcgg	tca-mir-3886-p3	AGgtgatgagggtggtga	3'	New	gp2b	...((((((...........................))))))...	39	53.3	-5.6	5	0	0	0	0	0	0	0	low
12	15	dme-mir-4955-p3_1ss7AG	CTCTCTGTCTCTGTCTCTGTC	21	JPKZ01000388.1	-	546955	547041	tatgagcttggtatcagtaaagagcacacacgtaactaaatgtggtctcaaactgtctctctctgtCTCTCTGTCTCTGTCTCTGTC	3	dme-mir-4955,dme-mir-4955,dme-mir-4955,	dme-mir-4955	caccgatttgcttcccctttttccgtgCGCGGAGAAAAAAATCCCCAGAaacataatatcaggatgctctctatctctgtctctgtctaacgcttaattgttgctcaattgcgaattaatgtcTGGGGCTTTTTTTCTCCGTGCAgtgccatagccgtaaccacaacct	dme-mir-4955-p3	ctctctatctctgtctctgtc	3'	New	gp2b	...((((..((...((((...(((.((.(((((......))))))))))..)))).....))..).)))..................	66	43.7	-15	0	0	0	0	0	2.5	0	0	low
13	15	dme-mir-4955-p3_1ss7AG	CTCTCTGTCTCTGTCTCTGTC	21	JPKZ01000901.1	+	159965	160095	ataccaaatgtaacagtggcgatggagcggatagcggtactaggagatcttttgatgtacgttaggaaaattctctctccCTCTCTGTCTCTGTCTCTGTCtgtctgtctctctctcctacagcgaggaaa	2	dme-mir-4955,dme-mir-4955,	dme-mir-4955	caccgatttgcttcccctttttccgtgCGCGGAGAAAAAAATCCCCAGAaacataatatcaggatgctctctatctctgtctctgtctaacgcttaattgttgctcaattgcgaattaatgtcTGGGGCTTTTTTTCTCCGTGCAgtgccatagccgtaaccacaacct	dme-mir-4955-p3	ctctctatctctgtctctgtc	3'	New	gp2b	...((...((((.....((.((..(((((((((((((.....((((((....((((....))))(((..........)))......))))))....))).))))))).)))..)).))))))....))...	125	46.6	-30	0	0	0	0	0	2.5	0	0	low
14	16	asu-miR-5351-3p_R-1_1ss9AG	TTTGGCACGTGTAATACCTGC	21	JPKZ01003105.1	+	393616	393708	caagaggcttttctcagtcgggttttgcgcatgcccaaattggtcgttaaacaaaTTTGGCACGCGTAATACCTGCcttagttgcacctcaaa	1	asu-mir-5351,	asu-mir-5351	gtaccaagtCAGGTTTTACTAATGACCAAATTgtttcaagcgaaTTTGGCACATGTAATACCTGCCttggttgct	asu-miR-5351-3p	TTTGGCACATGTAATACCTGCC	3'	Diff	gp2b	...((((.....((.((.(((((.((((((.((.(((((((.((......)).))))))))).)))))).))))).)).)).....))))...	87	46.2	-33.2	5	0	0	0	0	0	0	6	low
15	17	asu-miR-5352-3p_R-3	TTGCACATGTTGAACGACCT	20	JPKZ01000540.1	-	105206	105304	cttttggcagctaagatggacgttataatatggtttggtcggtaagggacaagtcccaacgtaatTTGCACATGTTGAACGCCCTttaactgtcaacct	1	asu-mir-5352,	asu-mir-5352	aagtccctcagAAGGCGCTCAGAATGTGCATCGtagttactgaatcgTTGCACATGTTGAACGACCTGCTgggtgcctc	asu-miR-5352-3p	TTGCACATGTTGAACGACCTGCT	3'	Diff	gp2b	...(((((((.((((..((.((((.(((((((((.....((....((((....))))..))......)).))))))))))))).)))).)))))))...	93	43.4	-28.5	14.5	7	10	14	0	4.5	12	4	middle
16	18	asu-miR-5352-3p	TTGCACATGTTGAACGACCTGCT	23	JPKZ01002335.1	+	125801	125862	agaaggcgttcgcaacgtgcatcgtggtaatcgaatcgTTGCACATGTTGAACGACCTGCTt	1	asu-mir-5352,	asu-mir-5352	aagtccctcagAAGGCGCTCAGAATGTGCATCGtagttactgaatcgTTGCACATGTTGAACGACCTGCTgggtgcctc	asu-miR-5352-3p	TTGCACATGTTGAACGACCTGCT	3'	Yes	gp2b	((.(((((((((((..(((((.((............)).))))).)).)))))).))).)).	61	50	-18.7	956.5	591	607	981	543	491.5	990	522	middle
17	19	asu-miR-5353-3p_R-2_1ss10TG	TCATTGCGAGTTTGTTCGGCT	21	JPKZ01002138.1	+	494141	494209	gccacacaatgagcaatgcgagtttgctgtttggaacTCATTGCGAGTTTGTTCGGCTtatggtgttct	1	asu-mir-5353,	asu-mir-5353	cgcgcacccttAGGCGAACAGTGTGCAATTCGAGTtgattatttgcaacTCATTGCGATTTTGTTCGGCTCAtggtgttcg	asu-miR-5353-3p	TCATTGCGATTTTGTTCGGCTCA	3'	Diff	gp2b	...((((.((((((...((((..((((....((.....))..))))..))))...)))))).))))...	63	46.4	-20.3	19.5	9.5	15.5	27.5	21.5	7.5	15.5	11.5	middle
18	19	asu-miR-5353-3p_R-2_1ss10TG	TCATTGCGAGTTTGTTCGGCT	21	JPKZ01002767.1	-	41263	41363	TCATTGCGAGTTTGTTTGGCTagtcattttgtcgcgagacctcattcgatttctgaatttgagtttggtacgctgaaaatttgcaaatattatgtcagaat	1	asu-mir-5353,	asu-mir-5353	cgcgcacccttAGGCGAACAGTGTGCAATTCGAGTtgattatttgcaacTCATTGCGATTTTGTTCGGCTCAtggtgttcg	asu-miR-5353-3p	TCATTGCGATTTTGTTCGGCTCA	5'	Diff	gp2b	...((((((((((...(((....))).......(((..(((..((((((.........))))))..))).)))...))))))))))...............	83	36.6	-19.9	19.5	9.5	15.5	27.5	21.5	7.5	15.5	11.5	middle
19	20	asu-miR-5362-5p_1ss15AG	AAATCTCGTCCGGTGGTATATGC	23	JPKZ01001393.1	-	56414	56504	tcatgagatgagcagttAAATCTCGTCCGGTGGTATATGCgagctggcgataagcATTACAACCGGTGGAGATTgcactgacttctcaaca	1	asu-mir-5362,	asu-mir-5362	tgtgcagttAAATCTCGTCCGGTAGTATATGCgagttgaaaagcATTGCAACCGGTGGAGATTCCActgacttctct	asu-miR-5362-5p	AAATCTCGTCCGGTAGTATATGC	5'	Diff	gp2b	...(((((....((((..((((((..(((((.(((.((((.............))))))).)))))..))))))..))))...)))))...	85	47.3	-31.9	6986	3881	3313	4128	5047	4690	4031	4841	middle
19	21	asu-miR-5362-3p_R-3_1ss4GA	ATTACAACCGGTGGAGATT	19	JPKZ01001393.1	-	56414	56504	tcatgagatgagcagttAAATCTCGTCCGGTGGTATATGCgagctggcgataagcATTACAACCGGTGGAGATTgcactgacttctcaaca	1	asu-mir-5362,	asu-mir-5362	tgtgcagttAAATCTCGTCCGGTAGTATATGCgagttgaaaagcATTGCAACCGGTGGAGATTCCActgacttctct	asu-miR-5362-3p	ATTGCAACCGGTGGAGATTCCA	3'	Diff	gp2b	...(((((....((((..((((((..(((((.(((.((((.............))))))).)))))..))))))..))))...)))))...	85	47.3	-31.9	11	0	0	0	15	0	0	6	middle
20	22	asu-mir-5364-p3_1ss19CT	TATTGGCTAAGATCAAAGT	19	JPKZ01001342.1	-	11310	11339	gcttctcggccTATTGGCTAAGATCAAAGT	1	asu-mir-5364,	asu-mir-5364	tgaactcAGCTAATGGACTTTACTTCCTCTGCttaatttttctgcAGAGGTATTGTTTATTGGCTAAgatcaaagctcgagc	asu-mir-5364-p3	TATTGGCTAAgatcaaagc	3'	New	gp2b	...(((..(((....)))..))).......	20	46.7	-9	0	0	2.5	0	4.5	0	4.5	0	low
21	22	asu-mir-5364-p3_1ss19CT	TATTGGCTAAGATCAAAGT	19	JPKZ01005662.1	-	98	133	tcgcttctcggccTATTGGCTAAGATCAAAGTgtag	1	asu-mir-5364,	asu-mir-5364	tgaactcAGCTAATGGACTTTACTTCCTCTGCttaatttttctgcAGAGGTATTGTTTATTGGCTAAgatcaaagctcgagc	asu-mir-5364-p3	TATTGGCTAAgatcaaagc	3'	New	gp2b	.(((((((..(((....)))..)))....))))...	32	47.2	-10.8	0	0	2.5	0	4.5	0	4.5	0	low
22	23	asu-miR-5364-3p	AGAGGTATTGTTTATTGGCTAA	22	JPKZ01001412.1	+	13014	13106	cagtgagcctatgagcttagctaatagaccttacttcttctgctataattgattgcAGAGGTATTGTTTATTGGCTAAactcgatgctcagtt	1	asu-mir-5364,	asu-mir-5364	tgaactcAGCTAATGGACTTTACTTCCTCTGCttaatttttctgcAGAGGTATTGTTTATTGGCTAAgatcaaagctcgagc	asu-miR-5364-3p	AGAGGTATTGTTTATTGGCTAA	3'	Yes	gp2b	...(((((...((((.(((((((((((((..((((...(((((...........)))))))))..))))))))))))).))))..)))))...	87	38.7	-36.1	1488	675	770	1024	883	839	637	1091	middle
23	24	cel-mir-5592-1-p3_1ss8TC	TTCCCGGCCGATGCACCA	18	JPKZ01001512.1	-	346388	346417	ttgtggtgaTTCCCGGCCGATGCACCAatc	1	cel-mir-5592-1,	cel-mir-5592-1	CGGCCCTTACCGTTTAATACATGttcccggtcgatgcaccaTGTATTAAACGGTAAGGGCCGGC	cel-mir-5592-1-p3	ttcccggtcgatgcacca	3'	New	gp2b	...(((((..((......))..)))))...	24	56.7	-6.4	7	0	8.5	8	11.5	7	10	3	middle
24	24	cel-mir-5592-1-p3_1ss8TC	TTCCCGGCCGATGCACCA	18	JPKZ01002476.1	+	7629	7656	tcagcagtcgTTCCCGGCCGATGCACCA	1	cel-mir-5592-1,	cel-mir-5592-1	CGGCCCTTACCGTTTAATACATGttcccggtcgatgcaccaTGTATTAAACGGTAAGGGCCGGC	cel-mir-5592-1-p3	ttcccggtcgatgcacca	3'	New	gp2b	...(((((((....))))...)))....	21	64.3	-5.3	7	0	8.5	8	11.5	7	10	3	middle
25	25	hco-mir-5896-p5_1ss15CG	CCATATGGATGCGTGGGTT	19	JPKZ01001090.1	+	40601	40638	CCATATGGATGCGTGGGTTcgaatcccactccgtgcag	1	hco-mir-5896,	hco-mir-5896	cacccatatggatgcgtcggttATGGGCAATGTGTCCTGTTCAGAccgcacggatctggcaggcacgttgttcaatacagacaatccactgctcttcct	hco-mir-5896-p5	ccatatggatgcgtcggtt	5'	New	gp2b	...((((((...(((((.......)))))))))))...	32	57.9	-12.4	0	0	0	5	0	0	0	0	low
26	26	mja-mir-6494-p5_1ss11GA	CCACTGGTGCAGATCTTG	18	JPKZ01000025.1	+	2018	2062	ccggctggagcttCCACTGGTGCAGATCTTGgtggtagtagcaaa	1	mja-mir-6494,	mja-mir-6494	gagtaggAGGGCGCGGTGGTGAGCGTAaaaggatacggcgcgagccggtctggagccgccactggtgcggatcttgggg	mja-mir-6494-p5	ccactggtgcggatcttg	5'	New	gp2b	...(((...(((.((((..(........)..)))).))))))...	39	55.6	-12.3	4	4	10.5	9	14	27	13	5	middle
27	26	mja-mir-6494-p5_1ss11GA	CCACTGGTGCAGATCTTG	18	JPKZ01000514.1	+	1840	1884	ccggctggagcttCCACTGGTGCAGATCTTGgtggtagtagcaaa	1	mja-mir-6494,	mja-mir-6494	gagtaggAGGGCGCGGTGGTGAGCGTAaaaggatacggcgcgagccggtctggagccgccactggtgcggatcttgggg	mja-mir-6494-p5	ccactggtgcggatcttg	5'	New	gp2b	...(((...(((.((((..(........)..)))).))))))...	39	55.6	-12.3	4	4	10.5	9	14	27	13	5	middle
28	27	mja-mir-6494-p3_1ss10GA	CACTGGTGCAGATCTTGG	18	JPKZ01001301.1	+	165337	165381	ccggctggagcttcCACTGGTGCAGATCTTGGtggtagtagcaaa	1	mja-mir-6494,	mja-mir-6494	gagtaggAGGGCGCGGTGGTGAGCGTAaaaggatacggcgcgagccggtctggagccgccactggtgcggatcttgggg	mja-mir-6494-p3	cactggtgcggatcttgg	3'	New	gp2b	...(((...(((.((((..(........)..)))).))))))...	39	55.6	-12.3	7	5	9	8	11	22	9.5	7.5	middle
29	27	mja-mir-6494-p3_1ss10GA	CACTGGTGCAGATCTTGG	18	JPKZ01001301.1	+	170133	170177	ccggctggagcttcCACTGGTGCAGATCTTGGtggtagtagcaaa	1	mja-mir-6494,	mja-mir-6494	gagtaggAGGGCGCGGTGGTGAGCGTAaaaggatacggcgcgagccggtctggagccgccactggtgcggatcttgggg	mja-mir-6494-p3	cactggtgcggatcttgg	3'	New	gp2b	...(((...(((.((((..(........)..)))).))))))...	39	55.6	-12.3	7	5	9	8	11	22	9.5	7.5	middle
30	28	bmo-mir-6497-p5_1ss14GA	AAGGATTGGCTCTAAGGA	18	JPKZ01000025.1	+	2571	2636	aAAGGATTGGCTCTAAGGActgggccggtcgggctgcagtgtgaagtgagctcggtttgatccatg	2	bmo-mir-6497,pxy-mir-6497,	bmo-mir-6497	ggatccgtaacttcggaataaggattgGCTCTGAGGACCGGGGCGTGTCgggtttggacgggaagcgGATGCGGCCGGTGCCGGGTCTggtcgatgttcgtgcgttatgttcg	bmo-mir-6497-p5	aaggattgGCTCTGAGGA	5'	New	gp2b	...((((((((((........)))))..(((((((((........)).)))))))...)))))...	60	56.1	-22	13.5	6.5	34.5	22	39.5	200	24.5	18	middle
31	28	bmo-mir-6497-p5_1ss14GA	AAGGATTGGCTCTAAGGA	18	JPKZ01000514.1	+	2393	2458	aAAGGATTGGCTCTAAGGActgggccggtcgggctgcagtgtgaagtgagctcggtttgatccatg	2	bmo-mir-6497,pxy-mir-6497,	bmo-mir-6497	ggatccgtaacttcggaataaggattgGCTCTGAGGACCGGGGCGTGTCgggtttggacgggaagcgGATGCGGCCGGTGCCGGGTCTggtcgatgttcgtgcgttatgttcg	bmo-mir-6497-p5	aaggattgGCTCTGAGGA	5'	New	gp2b	...((((((((((........)))))..(((((((((........)).)))))))...)))))...	60	56.1	-22	13.5	6.5	34.5	22	39.5	200	24.5	18	middle
32	29	bmo-mir-6497-p5_1ss13GA	AGGATTGGCTCTAAGGAC	18	JPKZ01002570.1	+	95126	95191	aaAGGATTGGCTCTAAGGACtgggccggtcgggctgcagtgtgaagtgagctcggtttgatccatg	2	bmo-mir-6497,pxy-mir-6497,	bmo-mir-6497	ggatccgtaacttcggaataaggattgGCTCTGAGGACCGGGGCGTGTCgggtttggacgggaagcgGATGCGGCCGGTGCCGGGTCTggtcgatgttcgtgcgttatgttcg	bmo-mir-6497-p5	aggattgGCTCTGAGGAC	5'	New	gp2b	...((((((((((........)))))..(((((((((........)).)))))))...)))))...	60	56.1	-22	10	5.5	11	10	30	53	22	9.5	middle
33	30	hpo-miR-10078-5p	ATCTCATCCTGATCGCCA	18	JPKZ01000338.1	+	125521	125626	agcagtggtggatgtagacagcagctgttgaaactgcgcctccgaaagtgtcgccatatcgttccgcagaaatcgcttccATCTCATCCTGATCGCCActgttatg	1	hpo-mir-10078,	hpo-mir-10078	ATCTCATCCTGATCGCCAgtgttacaactgacagacgcactGGTTTATCGCAGACGAAGAATG	hpo-miR-10078-5p	ATCTCATCCTGATCGCCA	3'	Yes	gp2b	((((((((((((((.(((((((....))))...(((((....(((..(((....))).)))...)))))............)))))))).....)))))))))...	103	51.9	-31	241.5	112	438.5	464.5	349	1120	565	296.5	middle
34	30	hpo-miR-10078-5p	ATCTCATCCTGATCGCCA	18	JPKZ01001699.1	+	265314	265390	cccctgcctgagttcgaATCTCATCCTGATCGCCActgttacatcgcgccgatgtgttgattcgagtataggagatt	1	hpo-mir-10078,	hpo-mir-10078	ATCTCATCCTGATCGCCAgtgttacaactgacagacgcactGGTTTATCGCAGACGAAGAATG	hpo-miR-10078-5p	ATCTCATCCTGATCGCCA	5'	Yes	gp2b	...((.((((..((((((((......((.....))....(((((((...)))))))..))))))))..))))))...	71	50.6	-20.1	241.5	112	438.5	464.5	349	1120	565	296.5	middle
35	31	hpo-mir-10078-p5_1ss18GT_1	TCATCCTGATCGCCAGTTT	19	JPKZ01001178.1	+	327374	327471	ccagtttctTCATCCTGATCGCCAGTTTattgtaacgccgccgagttcctcatgtgttgagccgaaacgaagaagtgaagatttattgaagacacgta	1	hpo-mir-10078,	hpo-mir-10078	ATCTCATCCTGATCGCCAgtgttacaactgacagacgcactGGTTTATCGCAGACGAAGAATG	hpo-mir-10078-p5	TCATCCTGATCGCCAgtgt	5'	New	gp2b	...((.((((((....((((..((.((..((((..((....)).....((((.....)))).....))))..)).))..))))...)))))).))...	92	44.9	-18.1	0	0	0	0	5	0	0	0	low
36	32	hpo-mir-10078-p3_1ss18GT	TCATCCTGATCGCCAGTTT	19	JPKZ01001274.1	+	40682	40746	tcgctgtcgatcatccgtagtcgggcttcttcttttccaactttctTCATCCTGATCGCCAGTTT	1	hpo-mir-10078,	hpo-mir-10078	ATCTCATCCTGATCGCCAgtgttacaactgacagacgcactGGTTTATCGCAGACGAAGAATG	hpo-mir-10078-p3	TCATCCTGATCGCCAgtgt	3'	New	gp2b	..((((.((((((.....(((.(((..........))).)))..........)))))).))))..	61	47.7	-14.5	0	0	0	0	5	0	0	0	low
37	33	hpo-mir-10078-p5_1ss19GT	CTCATCCTGATCGCCAGTTTT	21	JPKZ01001850.1	-	139518	139603	ttcttgttccgatCTCATCCTGATCGCCAGTTGTaacgccgccaaattcttgatgtgtcggagtcgagatgtagaaggaacaataa	1	hpo-mir-10078,	hpo-mir-10078	ATCTCATCCTGATCGCCAgtgttacaactgacagacgcactGGTTTATCGCAGACGAAGAATG	hpo-mir-10078-p5	CTCATCCTGATCGCCAgtgtt	5'	New	gp2b	...(((((((..((((((((((.....))).....((.(((.((.(((...))).)).))).))...)))).))).)))))))...	80	45.3	-19.7	9.5	4	3	13	0	16.5	5	4	middle
38	34	hpo-mir-10078-p3_1ss19GT	CTCATCCTGATCGCCAGTTTT	21	JPKZ01002102.1	-	154648	154720	taaggcgatggactgctaatccattggggtttttccctgcgtgagttcgaatCTCATCCTGATCGCCAGTTTT	1	hpo-mir-10078,	hpo-mir-10078	ATCTCATCCTGATCGCCAgtgttacaactgacagacgcactGGTTTATCGCAGACGAAGAATG	hpo-mir-10078-p3	CTCATCCTGATCGCCAgtgtt	3'	New	gp2b	...(((((((((.......)))...((((....))))...(((((.......)))))....))))))......	64	47.9	-21.5	9.5	4	3	13	0	16.5	5	4	middle
39	35	hpo-mir-10078-p5_1ss17GT	CATCCTGATCGCCAGTTTT	19	JPKZ01002633.1	-	125089	125188	nnngcttcttcttgtccaactttcttCATCCTGATCGCCAGTTTGttgtgacgccgccgagttgccgatgtgtcgagtcgagacgaagaatagaagcttt	1	hpo-mir-10078,	hpo-mir-10078	ATCTCATCCTGATCGCCAgtgttacaactgacagacgcactGGTTTATCGCAGACGAAGAATG	hpo-mir-10078-p5	CATCCTGATCGCCAgtgtt	5'	New	gp2b	...(((((((((((((.....(((..(((....((((.((..(((..(((....))))))..)).)))))))..)))....))).))))..))))))...	94	48	-22.6	0	0	0	0	0	4	0	0	low
1	1	PC-5p-165438_5	CCTCCGGGGCGAATCAGCCAATC	23	JPKZ01002949.1	+	59624	59688	gcaTCTCCGGGGCGAATCAGCCAATCgccccatcacaacgaTTGGCTGATTCGCCCCGGAGGacg	0						5'	New	gp4	...((((((((((((((((((((((((...........))))))))))))))))))))))))...	59	63.1	-48.8	2.5	0	0	0	0	0	0	0	low
1	2	PC-3p-115423_10	TTGGCTGATTCGCCCCGGAGT	21	JPKZ01002949.1	+	59624	59688	gcaTCTCCGGGGCGAATCAGCCAATCgccccatcacaacgaTTGGCTGATTCGCCCCGGAGGacg	0						3'	New	gp4	...((((((((((((((((((((((((...........))))))))))))))))))))))))...	59	63.1	-48.8	0	0	0	0	5	2.5	4	0	low
2	1	PC-5p-165438_5	CCTCCGGGGCGAATCAGCCAATC	23	JPKZ01002949.1	-	59582	59653	aaagcgtCCTCCGGGGCGAATCAGCCAATCgttgtgatggggcgaTTGGCTGATTCGCCCCGGAGAtgccgg	0						5'	New	gp4	...((((.((((((((((((((((((((((((.........))))))))))))))))))))))))))))...	66	62.5	-55	2.5	0	0	0	0	0	0	0	low
2	2	PC-3p-115423_10	TTGGCTGATTCGCCCCGGAGT	21	JPKZ01002949.1	-	59582	59653	aaagcgtCCTCCGGGGCGAATCAGCCAATCgttgtgatggggcgaTTGGCTGATTCGCCCCGGAGAtgccgg	0						3'	New	gp4	...((((.((((((((((((((((((((((((.........))))))))))))))))))))))))))))...	66	62.5	-55	0	0	0	0	5	2.5	4	0	low
3	3	PC-5p-86109_19	ATCAGTATGCGCTGCTAAACT	21	JPKZ01000522.1	+	168332	168451	tcggcgtcgttggaacgggaggctttctcATCAGTATGCGCTGCTAAACTccatgatttcataatcaTGGAGTTTAGCAGCGCATACTGAtgagtactatttctttcagcttaacgcaaa	0						5'	New	gp4	...((((.(((((((.(..(......((((((((((((((((((((((((((((((((....)))))))))))))))))))))))))))))))).....)..))))))))...))))...	114	44.2	-72.9	12	0	5.5	4	3	5.5	13.5	0	middle
3	4	PC-3p-114970_10	TGGAGTTTAGCAGCGCATACTGA	23	JPKZ01000522.1	+	168332	168451	tcggcgtcgttggaacgggaggctttctcATCAGTATGCGCTGCTAAACTccatgatttcataatcaTGGAGTTTAGCAGCGCATACTGAtgagtactatttctttcagcttaacgcaaa	0						3'	New	gp4	...((((.(((((((.(..(......((((((((((((((((((((((((((((((((....)))))))))))))))))))))))))))))))).....)..))))))))...))))...	114	44.2	-72.9	2.5	0	0	3	0	2.5	4.5	0	low
4	3	PC-5p-86109_19	ATCAGTATGCGCTGCTAAACT	21	JPKZ01000522.1	-	168396	168469	gtactcATCAGTATGCGCTGCTAAACTccatgattatgaaatcaTGGAGTTTAGCAGCGCATACTGAtgagaaa	0						5'	New	gp4	...((((((((((((((((((((((((((((((((....))))))))))))))))))))))))))))))))...	68	40.5	-58.7	12	0	5.5	4	3	5.5	13.5	0	middle
4	4	PC-3p-114970_10	TGGAGTTTAGCAGCGCATACTGA	23	JPKZ01000522.1	-	168396	168469	gtactcATCAGTATGCGCTGCTAAACTccatgattatgaaatcaTGGAGTTTAGCAGCGCATACTGAtgagaaa	0						3'	New	gp4	...((((((((((((((((((((((((((((((((....))))))))))))))))))))))))))))))))...	68	40.5	-58.7	2.5	0	0	3	0	2.5	4.5	0	low
5	5	PC-5p-44092_77	ATAACCACCCCCTCTCCCCACC	22	JPKZ01001700.1	+	41675	41808	cttagagctacactcctgttatgtgttttggttgagtATAACCACCCCCTCTCCCCACCaacatataaatggTGGGGGGAGGGGGTGGTTATACtcacccaaatacctcagttatctcggtgaaggactcttct	0						5'	New	gp4	...((((((.((((.(((....((((((.((.((((((((((((((((((((((((((((.........)))))))))))))))))))))))))))))).))))))..))).......))))..)).))))...	128	47.8	-72.4	12.5	3.5	4	7.5	2.5	2.5	14	5.5	middle
5	6	PC-3p-76635_24	TGGGGAGAGGGGGTGGTTATAC	22	JPKZ01001700.1	+	41675	41808	cttagagctacactcctgttatgtgttttggttgagtATAACCACCCCCTCTCCCCACCaacatataaatggTGGGGGGAGGGGGTGGTTATACtcacccaaatacctcagttatctcggtgaaggactcttct	0						3'	New	gp4	...((((((.((((.(((....((((((.((.((((((((((((((((((((((((((((.........)))))))))))))))))))))))))))))).))))))..))).......))))..)).))))...	128	47.8	-72.4	3.5	0	2.5	3.5	0	0	2.5	0	low
6	5	PC-5p-44092_77	ATAACCACCCCCTCTCCCCACC	22	JPKZ01001700.1	-	41723	41824	taactgaggtatttgggtgagtATAACCACCCCCTCCCCCCACCatttatatgttggTGGGGAGAGGGGGTGGTTATACtcaaccaaaacacataacaggag	0						5'	New	gp4	...(((..((.(((((.(((((((((((((((((((.((((((((.........)))))))).))))))))))))))))))).)))))..))....)))...	96	48	-63.4	12.5	3.5	4	7.5	2.5	2.5	14	5.5	middle
6	6	PC-3p-76635_24	TGGGGAGAGGGGGTGGTTATAC	22	JPKZ01001700.1	-	41723	41824	taactgaggtatttgggtgagtATAACCACCCCCTCCCCCCACCatttatatgttggTGGGGAGAGGGGGTGGTTATACtcaaccaaaacacataacaggag	0						3'	New	gp4	...(((..((.(((((.(((((((((((((((((((.((((((((.........)))))))).))))))))))))))))))).)))))..))....)))...	96	48	-63.4	3.5	0	2.5	3.5	0	0	2.5	0	low
7	7	PC-5p-60306_42	CTTAAGTTCTCGCCAGTATGTG	22	JPKZ01002568.1	+	468148	468269	aagcgttcgacttaaccatgaaaagtcattCTTAATTTCTCGCCAGTATGTGctggaaaactataaCACATACTGGCGAGAACTTAAGAatgaagtatggctaacttgttcagcggacggca	0						5'	New	gp4	...((((((.((((.(((((.....((((((((((.((((((((((((((((.((........)).)))))))))))))))).))))))))))..))))).))........))))))))...	116	41	-51.7	9	3	3	3.5	3	0	5	0	low
7	8	PC-3p-46726_69	CACATACTGGCGAGAAATTAAGA	23	JPKZ01002568.1	+	468148	468269	aagcgttcgacttaaccatgaaaagtcattCTTAATTTCTCGCCAGTATGTGctggaaaactataaCACATACTGGCGAGAACTTAAGAatgaagtatggctaacttgttcagcggacggca	0						3'	New	gp4	...((((((.((((.(((((.....((((((((((.((((((((((((((((.((........)).)))))))))))))))).))))))))))..))))).))........))))))))...	116	41	-51.7	12.5	3	5	8	8.5	3	8.5	10.5	middle
8	9	PC-5p-12957_271	CTTAAGTTCTCGCCAGTATGTGT	23	JPKZ01002568.1	-	468205	468278	acttcattCTTAAGTTCTCGCCAGTATGTGTtatagttttccagCACATACTGGCGAGAAATTAAGAatgactt	0						5'	New	gp4	...((((((((((.((((((((((((((((((..........)))))))))))))))))).))))))))))...	68	36.5	-41.6	91	37	37	32.5	38	45	26	45	middle
8	8	PC-3p-46726_69	CACATACTGGCGAGAAATTAAGA	23	JPKZ01002568.1	-	468205	468278	acttcattCTTAAGTTCTCGCCAGTATGTGTtatagttttccagCACATACTGGCGAGAAATTAAGAatgactt	0						3'	New	gp4	...((((((((((.((((((((((((((((((..........)))))))))))))))))).))))))))))...	68	36.5	-41.6	12.5	3	5	8	8.5	3	8.5	10.5	middle
9	10	PC-5p-101487_13	CCAGCAACGTTATGGCAACACGA	23	JPKZ01001202.1	+	24709	24830	ttgctcaatgctgcttatgtttgcctcttctCCAGCAACATTATGGCAACACGActaagtagtcgTGTTGCCATAATGTTGCTGGAGaagaggcaaatcatggagaagtggcatatggggaa	0						5'	New	gp4	((.((((((((..(((((((((((((((((((((((((((((((((((((((((((....))))))))))))))))))))))))))))))))))))).))))....))..)))).)))).))	122	45.1	-85.2	2.5	4	0	0	0	3	0	0	low
9	11	PC-3p-79066_23	TGTTGCCATAACGTTGCTGGAG	22	JPKZ01001202.1	+	24709	24830	ttgctcaatgctgcttatgtttgcctcttctCCAGCAACATTATGGCAACACGActaagtagtcgTGTTGCCATAATGTTGCTGGAGaagaggcaaatcatggagaagtggcatatggggaa	0						3'	New	gp4	((.((((((((..(((((((((((((((((((((((((((((((((((((((((((....))))))))))))))))))))))))))))))))))))).))))....))..)))).)))).))	122	45.1	-85.2	3.5	0	3	5	0	0	0	0	low
10	10	PC-5p-101487_13	CCAGCAACGTTATGGCAACACGA	23	JPKZ01001202.1	-	24658	24791	atttgccacttccccatatgccacttctccatgatttgcctcttctCCAGCAACATTATGGCAACACGActacttagtcgTGTTGCCATAATGTTGCTGGAGaagaggcaaacataagcagcattgagcaacca	0						5'	New	gp4	..((((((.........((((..(((....(((.(((((((((((((((((((((((((((((((((((((....)))))))))))))))))))))))))))))))))))))))))))..)))))).))))...	129	45.5	-77.9	2.5	4	0	0	0	3	0	0	low
10	11	PC-3p-79066_23	TGTTGCCATAACGTTGCTGGAG	22	JPKZ01001202.1	-	24658	24791	atttgccacttccccatatgccacttctccatgatttgcctcttctCCAGCAACATTATGGCAACACGActacttagtcgTGTTGCCATAATGTTGCTGGAGaagaggcaaacataagcagcattgagcaacca	0						3'	New	gp4	..((((((.........((((..(((....(((.(((((((((((((((((((((((((((((((((((((....)))))))))))))))))))))))))))))))))))))))))))..)))))).))))...	129	45.5	-77.9	3.5	0	3	5	0	0	0	0	low
11	12	PC-5p-477_7759	ATTTAAAAGGACATTGTGCGCA	22	JPKZ01000483.1	+	41195	41270	acagtttctATTTAAAAGGACATTGTGCGCAatttacgaacacattgCGCACAATGTCCTTTTAAATAGaaaccgc	0						5'	New	gp4	...((((((((((((((((((((((((((((((..........))))))))))))))))))))))))))))))...	70	36.8	-45.1	1466.5	704	632	1085	837.5	750	736.5	903.5	middle
11	13	PC-3p-10705_305	CGCACAATGTCCTTTTAAATAG	22	JPKZ01000483.1	+	41195	41270	acagtttctATTTAAAAGGACATTGTGCGCAatttacgaacacattgCGCACAATGTCCTTTTAAATAGaaaccgc	0						3'	New	gp4	...((((((((((((((((((((((((((((((..........))))))))))))))))))))))))))))))...	70	36.8	-45.1	47	20	16	22	10.5	13	10	20.5	middle
12	12	PC-5p-477_7759	ATTTAAAAGGACATTGTGCGCA	22	JPKZ01000483.1	-	41221	41314	taacagttaagcggtttctATTTAAAAGGACATTGTGCGCAatgtgttcgtaaattgCGCACAATGTCCTTTTAAATAGaaactgtggctgctt	0						5'	New	gp4	...((((...(((((((((((((((((((((((((((((((((..........))))))))))))))))))))))))))))))))).))))...	88	37.2	-55.1	1466.5	704	632	1085	837.5	750	736.5	903.5	middle
12	13	PC-3p-10705_305	CGCACAATGTCCTTTTAAATAG	22	JPKZ01000483.1	-	41221	41314	taacagttaagcggtttctATTTAAAAGGACATTGTGCGCAatgtgttcgtaaattgCGCACAATGTCCTTTTAAATAGaaactgtggctgctt	0						3'	New	gp4	...((((...(((((((((((((((((((((((((((((((((..........))))))))))))))))))))))))))))))))).))))...	88	37.2	-55.1	47	20	16	22	10.5	13	10	20.5	middle
13	14	PC-5p-141078_6	ACAAGCGTTCAGAATCGATAGT	22	JPKZ01002138.1	+	145895	146039	cggctgccagcggtcgtttgcagtttcgtgctgtggctACAAGCGTTCAGAATCGATAGTcccagttgtcgctttataacTATCGATTCTGAACGCTTATAGccacagcacgagatagtccaaaaatcgctaaaaggtagtccaa	0						5'	New	gp4	.(((((((((((((..((((..(((((((((((((((((.((((((((((((((((((((...(((....))).....)))))))))))))))))))).)))))))))))))))))....)))).))))))....)))))))...	141	47.6	-81.7	0	0	0	3	0	0	0	0	low
13	15	PC-3p-75039_26	TATCGATTCTGAACGCTTATAG	22	JPKZ01002138.1	+	145895	146039	cggctgccagcggtcgtttgcagtttcgtgctgtggctACAAGCGTTCAGAATCGATAGTcccagttgtcgctttataacTATCGATTCTGAACGCTTATAGccacagcacgagatagtccaaaaatcgctaaaaggtagtccaa	0						3'	New	gp4	.(((((((((((((..((((..(((((((((((((((((.((((((((((((((((((((...(((....))).....)))))))))))))))))))).)))))))))))))))))....)))).))))))....)))))))...	141	47.6	-81.7	0	0	5	5	0	0	0	3	low
14	14	PC-5p-141078_6	ACAAGCGTTCAGAATCGATAGT	22	JPKZ01002138.1	-	145873	145966	atctcgtgctgtggctATAAGCGTTCAGAATCGATAGTtataaagcgacaactgggacTATCGATTCTGAACGCTTGTAGccacagcacgaaac	0						5'	New	gp4	...((((((((((((((((((((((((((((((((((((....((......))..))))))))))))))))))))))))))))))))))))...	88	45.7	-67.7	0	0	0	3	0	0	0	0	low
14	15	PC-3p-75039_26	TATCGATTCTGAACGCTTATAG	22	JPKZ01002138.1	-	145873	145966	atctcgtgctgtggctATAAGCGTTCAGAATCGATAGTtataaagcgacaactgggacTATCGATTCTGAACGCTTGTAGccacagcacgaaac	0						3'	New	gp4	...((((((((((((((((((((((((((((((((((((....((......))..))))))))))))))))))))))))))))))))))))...	88	45.7	-67.7	0	0	5	5	0	0	0	3	low
15	16	PC-5p-157712_5	TTTCACCTTGTCTGGATCTCATT	23	JPKZ01000026.1	+	32787	32928	ggaccagttcttttcgatgtccgctgtcagcgctaTTTCACCTTGTCTGGATCTCATTagaacacctcaactagtgggtgTTCTAATGAGATCCAGACAAGGTgaaatagcgctgaccgcggatatcgaaaaggcatcctta	0						5'	New	gp4	(((...(.((((((((((((((((.((((((((((((((((((((((((((((((((((((((((((........)))))))))))))))))))))))))))))))))))))))))).))))))))))))))))).)))...	139	47.2	-109.3	2.5	0	0	0	0	0	0	0	low
15	17	PC-3p-153334_6	TTCTAATGAGATCCAGACAAGGA	23	JPKZ01000026.1	+	32787	32928	ggaccagttcttttcgatgtccgctgtcagcgctaTTTCACCTTGTCTGGATCTCATTagaacacctcaactagtgggtgTTCTAATGAGATCCAGACAAGGTgaaatagcgctgaccgcggatatcgaaaaggcatcctta	0						3'	New	gp4	(((...(.((((((((((((((((.((((((((((((((((((((((((((((((((((((((((((........)))))))))))))))))))))))))))))))))))))))))).))))))))))))))))).)))...	139	47.2	-109.3	0	0	3	0	0	0	0	2.5	low
16	16	PC-5p-157712_5	TTTCACCTTGTCTGGATCTCATT	23	JPKZ01000026.1	-	32746	32890	taaggatgccttttcgatatccgcggtcagcgctaTTTCACCTTGTCTGGATCTCATTagaacacccactagttgaggtgTTCTAATGAGATCCAGACAAGGTgaaatagcgctgacagcggacatcgaaaagaactggtccgcg	0						5'	New	gp4	...((((..(((((((((.(((((.(((((((((((((((((((((((((((((((((((((((((((.....)).))))))))))))))))))))))))))))))))))))))))).))))).))))))))).....))))...	139	48.3	-105.6	2.5	0	0	0	0	0	0	0	low
16	17	PC-3p-153334_6	TTCTAATGAGATCCAGACAAGGA	23	JPKZ01000026.1	-	32746	32890	taaggatgccttttcgatatccgcggtcagcgctaTTTCACCTTGTCTGGATCTCATTagaacacccactagttgaggtgTTCTAATGAGATCCAGACAAGGTgaaatagcgctgacagcggacatcgaaaagaactggtccgcg	0						3'	New	gp4	...((((..(((((((((.(((((.(((((((((((((((((((((((((((((((((((((((((((.....)).))))))))))))))))))))))))))))))))))))))))).))))).))))))))).....))))...	139	48.3	-105.6	0	0	3	0	0	0	0	2.5	low
17	18	PC-5p-90230_17	TCAGCAACCTTCTCCTAGTTCC	22	JPKZ01001066.1	+	30668	30738	aaaactcaTCAGCAACCTTCTCCTAGTTCTgaccaaaactcGGAACTAGGAGAAGGTTGCTGATgtgtctt	0						5'	New	gp4	...((.((((((((((((((((((((((((((.......)))))))))))))))))))))))))).))...	65	43.7	-48.8	3	3	3	3	0	0	0	5.5	low
17	19	PC-3p-55654_49	AGAACTAGGAGAAGGTTGCTGAT	23	JPKZ01001066.1	+	30668	30738	aaaactcaTCAGCAACCTTCTCCTAGTTCTgaccaaaactcGGAACTAGGAGAAGGTTGCTGATgtgtctt	0						3'	New	gp4	...((.((((((((((((((((((((((((((.......)))))))))))))))))))))))))).))...	65	43.7	-48.8	9	7	3	0	2.5	4.5	3.5	7.5	low
18	18	PC-5p-90230_17	TCAGCAACCTTCTCCTAGTTCC	22	JPKZ01001066.1	-	30629	30709	caaccaagacacaTCAGCAACCTTCTCCTAGTTCCgagttttggtcAGAACTAGGAGAAGGTTGCTGATgagttttggcct	0						5'	New	gp4	...(((((((.(((((((((((((((((((((((.((.......)).))))))))))))))))))))))).)))))))...	75	46.9	-53.3	3	3	3	3	0	0	0	5.5	low
18	19	PC-3p-55654_49	AGAACTAGGAGAAGGTTGCTGAT	23	JPKZ01001066.1	-	30629	30709	caaccaagacacaTCAGCAACCTTCTCCTAGTTCCgagttttggtcAGAACTAGGAGAAGGTTGCTGATgagttttggcct	0						3'	New	gp4	...(((((((.(((((((((((((((((((((((.((.......)).))))))))))))))))))))))).)))))))...	75	46.9	-53.3	9	7	3	0	2.5	4.5	3.5	7.5	low
19	20	PC-5p-71432_29	CTACTCACGTCGACTTGTGTGTC	23	JPKZ01000997.1	+	267355	267442	tatggaaacttcgctttgCTACTCACGTCGACTTGTGTGTCatatatgaCACACAAGTCGACGTGAGTAGCAaagcgaagtttccttt	0						5'	New	gp4	...(((((((((((((((((((((((((((((((((((((((....)))))))))))))))))))))))))))))))))))))))...	82	43.2	-75	3.5	3.5	5.5	8.5	3	0	7	0	low
19	21	PC-3p-145121_6	CACACAAGTCGACGTGAGTAGCA	23	JPKZ01000997.1	+	267355	267442	tatggaaacttcgctttgCTACTCACGTCGACTTGTGTGTCatatatgaCACACAAGTCGACGTGAGTAGCAaagcgaagtttccttt	0						3'	New	gp4	...(((((((((((((((((((((((((((((((((((((((....)))))))))))))))))))))))))))))))))))))))...	82	43.2	-75	0	0	0	0	3	0	2.5	0	low
20	20	PC-5p-71432_29	CTACTCACGTCGACTTGTGTGTC	23	JPKZ01000997.1	-	267384	267471	aaaggaaacttcgctttgCTACTCACGTCGACTTGTGTGTCatatatgaCACACAAGTCGACGTGAGTAGCAaagcgaagtttccata	0						5'	New	gp4	...(((((((((((((((((((((((((((((((((((((((....)))))))))))))))))))))))))))))))))))))))...	82	43.2	-75.5	3.5	3.5	5.5	8.5	3	0	7	0	low
20	21	PC-3p-145121_6	CACACAAGTCGACGTGAGTAGCA	23	JPKZ01000997.1	-	267384	267471	aaaggaaacttcgctttgCTACTCACGTCGACTTGTGTGTCatatatgaCACACAAGTCGACGTGAGTAGCAaagcgaagtttccata	0						3'	New	gp4	...(((((((((((((((((((((((((((((((((((((((....)))))))))))))))))))))))))))))))))))))))...	82	43.2	-75.5	0	0	0	0	3	0	2.5	0	low
21	22	PC-5p-200509_5	CGTCGAGTTGTTGAACGTTATTG	23	JPKZ01000885.1	-	591439	591520	ttatgcacgtttCGTCGAGTTGTTGAACGTTATTGttggtttgcatccaATAATGTTCAACAACTCGACGAaacgtgcacat	0						5'	New	gp4	...((((((((((((((((((((((((((((((((.((.....))..))))))))))))))))))))))))))))))))...	76	40.2	-53	0	0	0	0	2.5	0	0	0	low
21	23	PC-3p-34188_117	ATAATGTTCAACAACTCGACGA	22	JPKZ01000885.1	-	591439	591520	ttatgcacgtttCGTCGAGTTGTTGAACGTTATTGttggtttgcatccaATAATGTTCAACAACTCGACGAaacgtgcacat	0						3'	New	gp4	...((((((((((((((((((((((((((((((((.((.....))..))))))))))))))))))))))))))))))))...	76	40.2	-53	37.5	13.5	24	16	9	9	11	18	middle
22	22	PC-5p-200509_5	CGTCGAGTTGTTGAACGTTATTG	23	JPKZ01000885.1	-	593071	593152	ttatgcacgtttCGTCGAGTTGTTGAACGTTATTGttggtttgcatccaATAATGTTCAACAACTCGACGAaacgtgcacat	0						5'	New	gp4	...((((((((((((((((((((((((((((((((.((.....))..))))))))))))))))))))))))))))))))...	76	40.2	-53	0	0	0	0	2.5	0	0	0	low
22	23	PC-3p-34188_117	ATAATGTTCAACAACTCGACGA	22	JPKZ01000885.1	-	593071	593152	ttatgcacgtttCGTCGAGTTGTTGAACGTTATTGttggtttgcatccaATAATGTTCAACAACTCGACGAaacgtgcacat	0						3'	New	gp4	...((((((((((((((((((((((((((((((((.((.....))..))))))))))))))))))))))))))))))))...	76	40.2	-53	37.5	13.5	24	16	9	9	11	18	middle
23	24	PC-5p-3317_726	GAGGAAAGTTGTATTCGCCAT	21	JPKZ01000441.1	+	10649	10737	gagggggagagggaaggGAAGAAAGTTGTATTCGCCATctttgccgtagagaTGGCGAATACAACTTTCCTCCCctccctctccccagt	0						5'	New	gp4	...(((((((((((.((((.(((((((((((((((((((((((...))))))))))))))))))))))).)))).)))))))))))...	83	53.9	-69.3	208.5	122	114.5	170	100	74	106	102	middle
23	25	PC-3p-17347_225	TGGCGAATACAACTTTCTTCCC	22	JPKZ01000441.1	+	10649	10737	gagggggagagggaaggGAAGAAAGTTGTATTCGCCATctttgccgtagagaTGGCGAATACAACTTTCCTCCCctccctctccccagt	0						3'	New	gp4	...(((((((((((.((((.(((((((((((((((((((((((...))))))))))))))))))))))).)))).)))))))))))...	83	53.9	-69.3	61	26	36	44.5	24.5	16.5	15.5	29.5	middle
24	24	PC-5p-3317_726	GAGGAAAGTTGTATTCGCCAT	21	JPKZ01000441.1	-	10611	10699	actggggagagggagggGAGGAAAGTTGTATTCGCCATctctacggcaaagaTGGCGAATACAACTTTCTTCCCTtccctctccccctc	0						5'	New	gp4	...(((((((((((((((((((((((((((((((((((((.........)))))))))))))))))))))))))))))))))))))...	83	53.9	-73.1	208.5	122	114.5	170	100	74	106	102	middle
24	26	PC-3p-2578_939	TGGCGAATACAACTTTCTTCCCT	23	JPKZ01000441.1	-	10611	10699	actggggagagggagggGAGGAAAGTTGTATTCGCCATctctacggcaaagaTGGCGAATACAACTTTCTTCCCTtccctctccccctc	0						3'	New	gp4	...(((((((((((((((((((((((((((((((((((((.........)))))))))))))))))))))))))))))))))))))...	83	53.9	-73.1	383	172	203	242.5	130.5	90.5	102.5	146.5	middle
25	27	PC-5p-55715_49	TGTTTAATTATCTCGGCGAACA	22	JPKZ01022845.1	+	264139	264246	atcgccgtttgagctgatcggatctccTGTTTAATTATCTCGGCGAACAatatgagaattaaatTGTTCGCCGAGATAATTAAACAGgagatctgatcagctggcatt	0						5'	New	gp4	...(((.....((((((((((((((((((((((((((((((((((((((((.(((...))).)))))))))))))))))))))))))))))))))))))))))))...	102	40.7	-73.9	4	0	0	6.5	9.5	6	0	7	middle
25	28	PC-3p-78408_23	TGTTCGCCGAGATAATTAAACAG	23	JPKZ01022845.1	+	264139	264246	atcgccgtttgagctgatcggatctccTGTTTAATTATCTCGGCGAACAatatgagaattaaatTGTTCGCCGAGATAATTAAACAGgagatctgatcagctggcatt	0						3'	New	gp4	...(((.....((((((((((((((((((((((((((((((((((((((((.(((...))).)))))))))))))))))))))))))))))))))))))))))))...	102	40.7	-73.9	4	0	5.5	4.5	0	0	0	0	low
26	27	PC-5p-55715_49	TGTTTAATTATCTCGGCGAACA	22	JPKZ01022845.1	-	264181	264288	aatgccagctgatcagatctccTGTTTAATTATCTCGGCGAACAatttaattctcatatTGTTCGCCGAGATAATTAAACAGgagatccgatcagctcaaacggcgat	0						5'	New	gp4	..((((((((((((.(((((((((((((((((((((((((((((((...........))))))))))))))))))))))))))))))).)))))))).....))))..	104	40.7	-69.8	4	0	0	6.5	9.5	6	0	7	middle
26	28	PC-3p-78408_23	TGTTCGCCGAGATAATTAAACAG	23	JPKZ01022845.1	-	264181	264288	aatgccagctgatcagatctccTGTTTAATTATCTCGGCGAACAatttaattctcatatTGTTCGCCGAGATAATTAAACAGgagatccgatcagctcaaacggcgat	0						3'	New	gp4	..((((((((((((.(((((((((((((((((((((((((((((((...........))))))))))))))))))))))))))))))).)))))))).....))))..	104	40.7	-69.8	4	0	5.5	4.5	0	0	0	0	low
27	29	PC-5p-34917_113	AGTCTTTCACTGGGTTCAGCTATCGG	26	JPKZ01004121.1	+	55699	55828	cacagctttaaagcagtatttgacgtttgctagcgtaAGTCTTTCACTGGGTTCAGCTATCGGtatataccgttccGAGCTGCCCTATGAAAGACTGAcgctgacttgtttctcactgttttccgttact	0						5'	New	gp4	...(((...((((((((....((((.....((((((.(((((((((..(((..(((((..((((....)))).....))))))))..))))))))).))))))...))))....))))))))..)))...	124	44.6	-46.9	22	7	9.5	7	8	9.5	3.5	16	middle
27	30	PC-3p-115_52236	GAGCTGCCCTATGAAAGACTGA	22	JPKZ01004121.1	+	55699	55828	cacagctttaaagcagtatttgacgtttgctagcgtaAGTCTTTCACTGGGTTCAGCTATCGGtatataccgttccGAGCTGCCCTATGAAAGACTGAcgctgacttgtttctcactgttttccgttact	0						3'	New	gp4	...(((...((((((((....((((.....((((((.(((((((((..(((..(((((..((((....)))).....))))))))..))))))))).))))))...))))....))))))))..)))...	124	44.6	-46.9	5389	3071.5	3020.5	3964.5	3398	3025	3307	3420.5	middle
28	29	PC-5p-34917_113	AGTCTTTCACTGGGTTCAGCTATCGG	26	JPKZ01004121.1	+	59928	60057	cacagctttaaagcagtatttgacgtttgctagcgtaAGTCTTTCACTGGGTTCAGCTATCGGtatataccgttccGAGCTGCCCTATGAAAGACTGAcgctgacttgtttctcactgttttccgttact	0						5'	New	gp4	...(((...((((((((....((((.....((((((.(((((((((..(((..(((((..((((....)))).....))))))))..))))))))).))))))...))))....))))))))..)))...	124	44.6	-46.9	22	7	9.5	7	8	9.5	3.5	16	middle
28	30	PC-3p-115_52236	GAGCTGCCCTATGAAAGACTGA	22	JPKZ01004121.1	+	59928	60057	cacagctttaaagcagtatttgacgtttgctagcgtaAGTCTTTCACTGGGTTCAGCTATCGGtatataccgttccGAGCTGCCCTATGAAAGACTGAcgctgacttgtttctcactgttttccgttact	0						3'	New	gp4	...(((...((((((((....((((.....((((((.(((((((((..(((..(((((..((((....)))).....))))))))..))))))))).))))))...))))....))))))))..)))...	124	44.6	-46.9	5389	3071.5	3020.5	3964.5	3398	3025	3307	3420.5	middle
29	31	PC-5p-7658_376	ACGCCAACTTCTTACCACATCT	22	JPKZ01003222.1	+	111552	111638	cttctttggacatACGCCAACTTCTTACCACATCTttatactgattccagaaAGATGTGGTAAGAAGTTGGCGCatgtccaaagtcc	0						5'	New	gp4	...((((((((((.(((((((((((((((((((((((...(((....)))))))))))))))))))))))))).))))))))))...	81	42.5	-56.4	83.5	43.5	72.5	50.5	25.5	21	25.5	38.5	middle
29	32	PC-3p-630_5479	AGATGTGGTAAGAAGTTGGCGC	22	JPKZ01003222.1	+	111552	111638	cttctttggacatACGCCAACTTCTTACCACATCTttatactgattccagaaAGATGTGGTAAGAAGTTGGCGCatgtccaaagtcc	0						3'	New	gp4	...((((((((((.(((((((((((((((((((((((...(((....)))))))))))))))))))))))))).))))))))))...	81	42.5	-56.4	894.5	455.5	404	531	663.5	609	488.5	637.5	middle
30	31	PC-5p-7658_376	ACGCCAACTTCTTACCACATCT	22	JPKZ01003222.1	-	111513	111599	ggactttggacatGCGCCAACTTCTTACCACATCTttctggaatcagtataaAGATGTGGTAAGAAGTTGGCGTatgtccaaagaag	0						5'	New	gp4	...(((((((((((((((((((((((((((((((((((((....)))...))))))))))))))))))))))))))))))))))...	81	42.5	-61.1	83.5	43.5	72.5	50.5	25.5	21	25.5	38.5	middle
30	32	PC-3p-630_5479	AGATGTGGTAAGAAGTTGGCGC	22	JPKZ01003222.1	-	111513	111599	ggactttggacatGCGCCAACTTCTTACCACATCTttctggaatcagtataaAGATGTGGTAAGAAGTTGGCGTatgtccaaagaag	0						3'	New	gp4	...(((((((((((((((((((((((((((((((((((((....)))...))))))))))))))))))))))))))))))))))...	81	42.5	-61.1	894.5	455.5	404	531	663.5	609	488.5	637.5	middle
31	33	PC-5p-66732_33	TCGAGAGTGGCCTAGGGAAATA	22	JPKZ01022848.1	+	77008	77094	actggataggctcttcgTCGAGAGTGGCGTAGGGAAATAtgcattccataTTTCCCTAGGCCACTCTCGACGaagagtctattcgtc	0						5'	New	gp4	..((((((((((((((((((((((((((.((((((((((((.....)))))))))))).))))))))))))))))))))))))))..	83	49.4	-68.2	2.5	0	0	7	0	0	6	4.5	low
31	34	PC-3p-28554_146	TTTCCCTACGCCACTCTCGACG	22	JPKZ01022848.1	+	77008	77094	actggataggctcttcgTCGAGAGTGGCGTAGGGAAATAtgcattccataTTTCCCTAGGCCACTCTCGACGaagagtctattcgtc	0						3'	New	gp4	..((((((((((((((((((((((((((.((((((((((((.....)))))))))))).))))))))))))))))))))))))))..	83	49.4	-68.2	17.5	16	11.5	15	14	9.5	11.5	8.5	middle
32	33	PC-5p-66732_33	TCGAGAGTGGCCTAGGGAAATA	22	JPKZ01022848.1	-	76975	77057	cgaatagactcttcgTCGAGAGTGGCCTAGGGAAATAtggaatgcataTTTCCCTACGCCACTCTCGACGaagagcctatcca	0						5'	New	gp4	...((((.((((((((((((((((((.((((((((((((.....)))))))))))).)))))))))))))))))).))))...	77	49.4	-58.1	2.5	0	0	7	0	0	6	4.5	low
32	34	PC-3p-28554_146	TTTCCCTACGCCACTCTCGACG	22	JPKZ01022848.1	-	76975	77057	cgaatagactcttcgTCGAGAGTGGCCTAGGGAAATAtggaatgcataTTTCCCTACGCCACTCTCGACGaagagcctatcca	0						3'	New	gp4	...((((.((((((((((((((((((.((((((((((((.....)))))))))))).)))))))))))))))))).))))...	77	49.4	-58.1	17.5	16	11.5	15	14	9.5	11.5	8.5	middle
33	35	PC-5p-134506_7	ACCAATACATCCGACGTATAGACGA	25	JPKZ01000683.1	+	237255	237349	acttgtatatcgtctatacttcACCAATACATCCGAGGTATAGACGAtgtatatCGTCTATACGTCGGATGTATTGGTgaagacggtctgcacac	0						5'	New	gp4	...((((.(((((((.....((((((((((((((((.(((((((((((....))))))))))).))))))))))))))))))))))).))))...	89	42.1	-56.5	0	0	0	0	0	0	3.5	0	low
33	36	PC-3p-170611_5	CGTCTATACCTCGGATGTATTGGT	24	JPKZ01000683.1	+	237255	237349	acttgtatatcgtctatacttcACCAATACATCCGAGGTATAGACGAtgtatatCGTCTATACGTCGGATGTATTGGTgaagacggtctgcacac	0						3'	New	gp4	...((((.(((((((.....((((((((((((((((.(((((((((((....))))))))))).))))))))))))))))))))))).))))...	89	42.1	-56.5	2.5	0	0	0	0	0	0	0	low
34	35	PC-5p-134506_7	ACCAATACATCCGACGTATAGACGA	25	JPKZ01000683.1	-	237302	237369	gtcttcACCAATACATCCGACGTATAGACGAtatacatCGTCTATACCTCGGATGTATTGGTgaagta	0						5'	New	gp4	..((((((((((((((((((.(((((((((((....))))))))))).))))))))))))))))))..	64	41.2	-47.1	0	0	0	0	0	0	3.5	0	low
34	36	PC-3p-170611_5	CGTCTATACCTCGGATGTATTGGT	24	JPKZ01000683.1	-	237302	237369	gtcttcACCAATACATCCGACGTATAGACGAtatacatCGTCTATACCTCGGATGTATTGGTgaagta	0						3'	New	gp4	..((((((((((((((((((.(((((((((((....))))))))))).))))))))))))))))))..	64	41.2	-47.1	2.5	0	0	0	0	0	0	0	low
35	37	PC-5p-21981_188	TTCGTTCTATCTGTTCATTCTTG	23	JPKZ01001349.1	+	321437	321587	actactaTTCGTTCTATCTGTTCATTCTTGtacacatcgacagcacgagctcgatctcgtgctgtcgatgtgTACAAGAATGAACAGATAGAACGaatagtttgcatactttttaggcgtaaactttttctagcaggggtgatgtgatttc	0						5'	New	gp4	...((((((((((((((((((((((((((((((((((((((((((((((......))))))))))))))))))))))))))))))))))))))))))))))(..((((((..(...((..............)))..))).)))..)....	98	40.4	-87.8	102	47	36	69.5	30	41.5	41.5	67.5	middle
35	38	PC-3p-21865_189	TACAAGAATGAACAGATAGAACG	23	JPKZ01001349.1	+	321437	321587	actactaTTCGTTCTATCTGTTCATTCTTGtacacatcgacagcacgagctcgatctcgtgctgtcgatgtgTACAAGAATGAACAGATAGAACGaatagtttgcatactttttaggcgtaaactttttctagcaggggtgatgtgatttc	0						3'	New	gp4	...((((((((((((((((((((((((((((((((((((((((((((((......))))))))))))))))))))))))))))))))))))))))))))))(..((((((..(...((..............)))..))).)))..)....	98	40.4	-87.8	32.5	8	25	18	18	18	16.5	20	middle
36	37	PC-5p-21981_188	TTCGTTCTATCTGTTCATTCTTG	23	JPKZ01001349.1	-	321374	321477	caaactaTTCGTTCTATCTGTTCATTCTTGtacacatcgacagcacgagatcgagctcgtgctgtcgatgtgTACAAGAATGAACAGATAGAACGaatagtagt	0						5'	New	gp4	...((((((((((((((((((((((((((((((((((((((((((((((......))))))))))))))))))))))))))))))))))))))))))))))...	98	41.3	-83.9	102	47	36	69.5	30	41.5	41.5	67.5	middle
36	38	PC-3p-21865_189	TACAAGAATGAACAGATAGAACG	23	JPKZ01001349.1	-	321374	321477	caaactaTTCGTTCTATCTGTTCATTCTTGtacacatcgacagcacgagatcgagctcgtgctgtcgatgtgTACAAGAATGAACAGATAGAACGaatagtagt	0						3'	New	gp4	...((((((((((((((((((((((((((((((((((((((((((((((......))))))))))))))))))))))))))))))))))))))))))))))...	98	41.3	-83.9	32.5	8	25	18	18	18	16.5	20	middle
37	39	PC-5p-28029_150	TTAAGTTGTCTATTAGCGAAT	21	JPKZ01001310.1	-	390173	390252	ccccattgcaaaaTTAAGTTGTCTATTAGCGAATtgtctattgcctatTCGCTAATAGACAACTTAATTttgcaatgaaa	0						5'	New	gp4	...(((((((((((((((((((((((((((((((.((.....))..)))))))))))))))))))))))))))))))...	74	32.5	-45.8	20.5	9	13	10.5	7	5.5	8	10.5	middle
37	40	PC-3p-61019_41	TCGCTAATAGACAACTTAATT	21	JPKZ01001310.1	-	390173	390252	ccccattgcaaaaTTAAGTTGTCTATTAGCGAATtgtctattgcctatTCGCTAATAGACAACTTAATTttgcaatgaaa	0						3'	New	gp4	...(((((((((((((((((((((((((((((((.((.....))..)))))))))))))))))))))))))))))))...	74	32.5	-45.8	17	5	6	2.5	4	3.5	0	10.5	middle
38	40	PC-3p-61019_41	TCGCTAATAGACAACTTAATT	21	JPKZ01001310.1	+	390102	390253	acaactgtacgtgaaccgatggctagccggcgtaaatgtttcattgcaaaaTTAAGTTGTCTATTAGCGAATaggcaatagacaatTCGCTAATAGACAACTTAATTttgcaatggggcgttaatcgtactgcgcagcggtctgaattagtg	0						3'	New	gp4	...((((....(..((((...((..((..(((..(((((..(((((((((((((((((((((((((((((((............)))))))))))))))))))))))))))))))..)))))...)))...))))..))))..)...)))).	148	41.4	-68.3	17	5	6	2.5	4	3.5	0	10.5	middle
39	41	PC-5p-110103_11	AGTGATACCGTTATGACCTACAG	23	JPKZ01000617.1	-	107545	107671	tacaataattcctgtagccgaaatatttAGTGATACCGTTATGACCTACAGcgagtggtcgaaggtcgaccactCGCTGTAGGTCATAATGGTATCAttaaatatttcagcaacacgaattattaag	0						5'	New	gp4	...((((((((.(((.((.((((((((((((((((((((((((((((((((((((((((((.....)))))))))))))))))))))))))))))))))))))))))).)).))).))))))))...	121	38.6	-86.5	5	0	0	0	6	0	0	0	low
39	42	PC-3p-48582_64	CGCTGTAGGTCATAATGGTATCA	23	JPKZ01000617.1	-	107545	107671	tacaataattcctgtagccgaaatatttAGTGATACCGTTATGACCTACAGcgagtggtcgaaggtcgaccactCGCTGTAGGTCATAATGGTATCAttaaatatttcagcaacacgaattattaag	0						3'	New	gp4	...((((((((.(((.((.((((((((((((((((((((((((((((((((((((((((((.....)))))))))))))))))))))))))))))))))))))))))).)).))).))))))))...	121	38.6	-86.5	25.5	11.5	8.5	12	17.5	0	6	14	middle
40	42	PC-3p-48582_64	CGCTGTAGGTCATAATGGTATCA	23	JPKZ01000617.1	+	107583	107721	ttagcacttaataattcgtgttgctgaaatatttaatgataccattatgacctacagcgagtggtcgaccttcgaccactCGCTGTAGGTCATAACGGTATCActaaatatttcggctacaggaattattgtaggcaaa	0						3'	New	gp4	...((.(((((((((((.(((.(((((((((((((.(((((((.(((((((((((((((((((((((.....))))))))))))))))))))))).))))))).))))))))))))).))).))))))))).))))...	133	38.8	-89.8	25.5	11.5	8.5	12	17.5	0	6	14	middle
41	43	PC-5p-7775_372	CGAAACCGAAGACCACCAAAGA	22	JPKZ01001850.1	-	145179	145276	attattttttgatgtcgtaaCGAAACCGAAGACCACCAAAGAcgcaaatttaaagttcTTTGGTGGTCTTCGGTTCCGTTatggcaccagaaaattac	0						5'	New	gp4	...((((((((.((((((((((.(((((((((((((((((((.((.........))))))))))))))))))))).)))))))))).))))))))...	92	38.8	-53.8	56	24	34.5	22	21	19.5	13.5	26	middle
41	44	PC-3p-3480_697	TTTGGTGGTCTTCGGTTCCGTT	22	JPKZ01001850.1	-	145179	145276	attattttttgatgtcgtaaCGAAACCGAAGACCACCAAAGAcgcaaatttaaagttcTTTGGTGGTCTTCGGTTCCGTTatggcaccagaaaattac	0						3'	New	gp4	...((((((((.((((((((((.(((((((((((((((((((.((.........))))))))))))))))))))).)))))))))).))))))))...	92	38.8	-53.8	66	46	48	58.5	55	31.5	68.5	45.5	middle
42	44	PC-3p-3480_697	TTTGGTGGTCTTCGGTTCCGTT	22	JPKZ01001850.1	+	145219	145316	gtaattttctggtgccataaCGGAACCGAAGACCACCAAAGAactttaaatttgcgtcTTTGGTGGTCTTCGGTTTCGTTacgacatcaaaaaataat	0						3'	New	gp4	...(((((.(((((...(((((((((((((((((((((((((..............)))))))))))))))))))))))))...))))).)))))...	92	38.8	-48.1	66	46	48	58.5	55	31.5	68.5	45.5	middle
43	45	PC-5p-26362_160	ACACCCCAACGAGAATTCGCCA	22	JPKZ01001543.1	-	731237	731295	tACACCCCAACGAGAATTCGCCAttgctaattgtttgGCGAATTCTCGTTGGGGTGCAG	0						5'	New	gp4	..(((((((((((((((((((((..((.....)).)))))))))))))))))))))...	54	49.2	-42.5	14	6.5	9	18	6	11	15	9.5	middle
43	46	PC-3p-144510_6	GCGAATTCTCGTTGGGGTGCAG	22	JPKZ01001543.1	-	731237	731295	tACACCCCAACGAGAATTCGCCAttgctaattgtttgGCGAATTCTCGTTGGGGTGCAG	0						3'	New	gp4	..(((((((((((((((((((((..((.....)).)))))))))))))))))))))...	54	49.2	-42.5	0	0	0	0	0	3	0	0	low
44	46	PC-3p-144510_6	GCGAATTCTCGTTGGGGTGCAG	22	JPKZ01001543.1	+	731189	731274	aaggatgactcatctGCACCCCAACGAGAATTCGCCAaacaattagcaatgGCGAATTCTCGTTGGGGTGTAGatgagttatcatc	0						3'	New	gp4	...((((((((((((((((((((((((((((((((((............))))))))))))))))))))))))))))))))))...	80	45.3	-64.2	0	0	0	0	0	3	0	0	low
45	47	PC-5p-85475_19	TAGTCAATATACCTCAAGCATC	22	JPKZ01000885.1	-	339781	339880	agccttattgcttaacTAGTCAATATACCTCAAGCATCaattgtgattgcttAATGCTTGAGGTACATTGACTAGttaatatactttcggcaatgagaaa	0						5'	New	gp4	...(((((((((((((((((((((.((((((((((((((((....))))....)))))))))))).))))))))))))..........)))))))))...	94	34	-44.4	12	5	7	0	5	0	0	0	low
45	48	PC-3p-29636_140	AATGCTTGAGGTATATTGACTAG	23	JPKZ01000885.1	-	339781	339880	agccttattgcttaacTAGTCAATATACCTCAAGCATCaattgtgattgcttAATGCTTGAGGTACATTGACTAGttaatatactttcggcaatgagaaa	0						3'	New	gp4	...(((((((((((((((((((((.((((((((((((((((....))))....)))))))))))).))))))))))))..........)))))))))...	94	34	-44.4	24.5	15.5	15.5	13.5	9.5	12	6.5	20.5	middle
46	48	PC-3p-29636_140	AATGCTTGAGGTATATTGACTAG	23	JPKZ01000885.1	+	339794	339937	caagcttgaccagttttctcattgccgaaagtatattaactagtcaatgtacctcaagcattaagcaatcacaattGATGCTTGAGGTATATTGACTAGttaagcaataaggcttatgcggtggataggggatgaataggcaga	0						3'	New	gp4	...(((((....(((..((..(..(((.((((...(((((((((((((((((((((((((((((..........)))))))))))))))))))))))))))))........))))...)))..)..))..)))...)))))...	138	38.9	-61.1	24.5	15.5	15.5	13.5	9.5	12	6.5	20.5	middle
47	49	PC-5p-156395_5	AATGCACCACCATCGTTCTCTCA	23	JPKZ01000477.1	+	2740	2819	ttacagcAATGCACCATCATCGTTCTCTCAaattgtagaactgtgcgaTTTGAGAGAACGATGGTGGTGCattgctgctg	0						5'	New	gp4	...((((((((((((((((((((((((((((((((((......))))))))))))))))))))))))))))))))))...	74	45	-59.4	2.5	0	0	0	0	0	0	0	low
47	50	PC-3p-2591_933	TTTGAGAGAACGATGATGGTGC	22	JPKZ01000477.1	+	2740	2819	ttacagcAATGCACCATCATCGTTCTCTCAaattgtagaactgtgcgaTTTGAGAGAACGATGGTGGTGCattgctgctg	0						3'	New	gp4	...((((((((((((((((((((((((((((((((((......))))))))))))))))))))))))))))))))))...	74	45	-59.4	153	77	52.5	88.5	62.5	76.5	55.5	79	middle
48	50	PC-3p-2591_933	TTTGAGAGAACGATGATGGTGC	22	JPKZ01000477.1	-	2701	2782	tcagcagcaatgcACCACCATCGTTCTCTCAAATCgcacagttctacaaTTTGAGAGAACGATGATGGTGCattgctgtaaa	0						3'	New	gp4	...((((((((((((((.((((((((((((((((..............)))))))))))))))).))))))))))))))...	76	43.9	-49.6	153	77	52.5	88.5	62.5	76.5	55.5	79	middle
49	51	PC-5p-33737_119	CGTCTTATTTCATATCCCACTG	22	JPKZ01001946.1	+	102751	102833	tttttagcctttgaCGTCTTATTTCATATCCCACTGttgagataaataGTGGGATACGAAATAAGACGTCaaatggttgacat	0						5'	New	gp4	...((((((((((((((((((((((.((((((((((((......)))))))))))).)))))))))))))))).))))))...	77	34.9	-48.3	39	13	11	34	17	18	13	26	middle
49	52	PC-3p-81108_21	GTGGGATACGAAATAAGACGTC	22	JPKZ01001946.1	+	102751	102833	tttttagcctttgaCGTCTTATTTCATATCCCACTGttgagataaataGTGGGATACGAAATAAGACGTCaaatggttgacat	0						3'	New	gp4	...((((((((((((((((((((((.((((((((((((......)))))))))))).)))))))))))))))).))))))...	77	34.9	-48.3	5	0	5	0	0	0	5.5	3	low
50	52	PC-3p-81108_21	GTGGGATACGAAATAAGACGTC	22	JPKZ01001946.1	-	102718	102792	caaccatttgacgtcttatttcgtatcccactatttatctcaacaGTGGGATATGAAATAAGACGTCaaaggcta	0						3'	New	gp4	...((.((((((((((((((((((((((((((.((......)).))))))))))))))))))))))))))))...	69	37.3	-42.3	5	0	5	0	0	0	5.5	3	low
51	53	PC-5p-135679_6	CGAAATGTATACGCGCGTGC	20	JPKZ01002808.1	+	525947	526051	gggcaCGAAATGTATACGCGCGTGCtgtctatgtgatcactgttcgtgtcataagattgacacgaacagtgatcacatagacagcacgcgcgtatacatttcgtg	0						5'	New	gp4	...((((((((((((((((((((((((((((((((((((((((((((((((......))))))))))))))))))))))))))))))))))))))))))))))))	102	47.6	-92.8	0	0	0	0	0	0	3	0	low
52	53	PC-5p-135679_6	CGAAATGTATACGCGCGTGC	20	JPKZ01002808.1	+	526906	527010	gggcaCGAAATGTATACGCGCGTGCtgtctatgtgatcactgttcgtgtcataagattgacacgaacagtgatcacatagacagcacgcgcgtatacatttcgtg	0						5'	New	gp4	...((((((((((((((((((((((((((((((((((((((((((((((((......))))))))))))))))))))))))))))))))))))))))))))))))	102	47.6	-92.8	0	0	0	0	0	0	3	0	low
53	54	PC-3p-181971_5	AAACCTGTGAGCAGTAATGTGT	22	JPKZ01000678.1	+	33289	33358	gaatcacacgttcctgctcacaggtttctttgatcgatgatagAAACCTGTGAGCAGTAATGTGCgacgc	0						3'	New	gp4	...((.((((((.((((((((((((((((............)))))))))))))))).)))))).))...	64	47.1	-36.3	0	0	0	0	0	2.5	0	0	low
54	54	PC-3p-181971_5	AAACCTGTGAGCAGTAATGTGT	22	JPKZ01003101.1	-	92548	92617	gaatcacacgttcctgctcacaggtttctttgatcgatgatagAAACCTGTGAGCAGTAATGTGCgacgc	0						3'	New	gp4	...((.((((((.((((((((((((((((............)))))))))))))))).)))))).))...	64	47.1	-36.3	0	0	0	0	0	2.5	0	0	low
55	55	PC-5p-24243_172	GAGGTATGGTTGTGTTCCAAAGC	23	JPKZ01000645.1	+	46254	46338	gctccattggagGAGGTATGGTTGTGTTCCAAAGCtggtggttgtagtgacacTTTGGCACAGACCAGACCTGCTcagatggttc	0						5'	New	gp4	...((((..(((.((((.(((((.(((.((((((.((.............)))))))).)))))))).)))).)))..))))...	79	51.8	-32.9	52	27	24	45	29	31	24	30	middle
55	56	PC-3p-993_2955	TTTGGCACAGACCAGACCTGCT	22	JPKZ01000645.1	+	46254	46338	gctccattggagGAGGTATGGTTGTGTTCCAAAGCtggtggttgtagtgacacTTTGGCACAGACCAGACCTGCTcagatggttc	0						3'	New	gp4	...((((..(((.((((.(((((.(((.((((((.((.............)))))))).)))))))).)))).)))..))))...	79	51.8	-32.9	792	449	793	732	493	423	955	560	middle
56	57	PC-3p-50691_59	TTCGGTTGGTCGTAGTTGTTTG	22	JPKZ01000628.1	+	173023	173096	gctgacttcaaacagctacgaccaaccgaacgaggatgtagtcgTTCGGTTGGTCGTAGTTGTTTGaagtcaat	0						3'	New	gp4	..(((((((((((((((((((((((((((((((........)))))))))))))))))))))))))))))))..	70	47.3	-55.6	0	0	8.5	9.5	9	8	2.5	0	middle
57	57	PC-3p-50691_59	TTCGGTTGGTCGTAGTTGTTTG	22	JPKZ01000628.1	-	172986	173061	aattgacttcaaacaactacgaccaaccgaacgactacatcctcgTTCGGTTGGTCGTAGCTGTTTGaagtcagca	0						3'	New	gp4	..(((((((((((((.((((((((((((((((((........)))))))))))))))))).)))))))))))))..	72	46.1	-51.6	0	0	8.5	9.5	9	8	2.5	0	middle
58	58	PC-3p-6194_433	TAATAATGCACAGGTAGGACGGC	23	JPKZ01000358.1	-	55362	55458	tcagttgaagacaggctatcgtcattacctgacagtattagatgcctttaataactcTAATAATGCACAGGTAGGACGGCagcctgtcaacgatgat	0						3'	New	gp4	(((.(((..((((((((..((((.(((((((.((.(((((((.............))))))).))..)))))))))))..))))))))..)))))).	96	42.3	-40.1	68	28	38	43	57	37	37	39.5	middle
59	58	PC-3p-6194_433	TAATAATGCACAGGTAGGACGGC	23	JPKZ01000358.1	-	59981	60084	atgatcagttgaagacaggctatcgtcattacctgacagtattagatgcctttaataactcTAATAATGCACAGGTAGGACGGCagcctgtcaacgatgatggc	0						3'	New	gp4	...((((.(((..((((((((..((((.(((((((.((.(((((((.............))))))).))..)))))))))))..))))))))..)))))))...	98	43.3	-41.8	68	28	38	43	57	37	37	39.5	middle
60	59	PC-3p-54190_52	CGCTCGCCTCCTTGACTGTGGAA	23	JPKZ01001394.1	+	703428	703490	aactttccacagtcaaggaggcgagcgctagtgtagCGCTCGCCTCCTTGATTGTGGAAacac	0						3'	New	gp4	...(((((((((((((((((((((((((((...)))))))))))))))))))))))))))...	57	54	-51.4	9	7	5	12.5	8	6.5	15.5	3	middle
61	59	PC-3p-54190_52	CGCTCGCCTCCTTGACTGTGGAA	23	JPKZ01001394.1	-	703396	703458	gtgtttccacaatcaaggaggcgagcgctacactagCGCTCGCCTCCTTGACTGTGGAAagtt	0						3'	New	gp4	...((((((((.((((((((((((((((((...)))))))))))))))))).))))))))...	57	54	-47.8	9	7	5	12.5	8	6.5	15.5	3	middle
62	60	PC-5p-56576_48	CGATGGTTCATGTGTCTGACTGA	23	JPKZ01000265.1	+	100212	100308	acttccaagttgttaCGATGGTTCATGTGTCTGACTGAagtaaataaggccaattctattCAGTCACCCATCGATCCATCGAtaacagcgtggactt	0						5'	New	gp4	...((((.(((((((((((((.((..(((..((((((((...(((.......)))...))))))))..))).)).)))))).))))))).))))...	91	42.3	-36	9	8	0	7	9	0	7	8	middle
62	61	PC-3p-63396_37	CAGTCACCCATCGATCCATCGA	22	JPKZ01000265.1	+	100212	100308	acttccaagttgttaCGATGGTTCATGTGTCTGACTGAagtaaataaggccaattctattCAGTCACCCATCGATCCATCGAtaacagcgtggactt	0						3'	New	gp4	...((((.(((((((((((((.((..(((..((((((((...(((.......)))...))))))))..))).)).)))))).))))))).))))...	91	42.3	-36	46	10	14	5	5	0	5	7	middle
63	62	PC-5p-111725_10	AGGTATTCGTGGCTGTAACACA	22	JPKZ01000906.1	+	36524	36599	aacagcctaAGGTATTCGTGGCTGTAACACAaagagcaatgccgtcgtgTTACAGCCACGAATACCTTAAGcttct	0						5'	New	gp4	...(((.(((((((((((((((((((((((.....((...))....))))))))))))))))))))))).)))...	70	46.1	-43.3	0	2.5	0	0	2.5	0	0	0	low
63	63	PC-3p-195383_5	TTACAGCCACGAATACCTTAAG	22	JPKZ01000906.1	+	36524	36599	aacagcctaAGGTATTCGTGGCTGTAACACAaagagcaatgccgtcgtgTTACAGCCACGAATACCTTAAGcttct	0						3'	New	gp4	...(((.(((((((((((((((((((((((.....((...))....))))))))))))))))))))))).)))...	70	46.1	-43.3	0	0	0	5	0	0	0	0	low
64	64	PC-3p-148773_6	CTTTCAACGAAGCACGTACAGT	22	JPKZ01003257.1	+	258141	258239	gcttttcaacgaagcattcacactgtacgtgcttcgttgaaagcgtggtaaagccgCTTTCAACGAAGCACGTATAGTgcgaatgcttcgtttaaaaga	0						3'	New	gp4	.(((((.((((((((((((.((((((((((((((((((((((((..((.....)))))))))))))))))))))))))).)))))))))))).))))).	97	44.4	-67.8	0	0	3	0	0	0	0	0	low
65	64	PC-3p-148773_6	CTTTCAACGAAGCACGTACAGT	22	JPKZ01003257.1	-	258110	258200	ttaaacgaagcattcgcactatacgtgcttcgttgaaagcggctttaccacgCTTTCAACGAAGCACGTACAGTgtgaatgcttcgttgaa	0						3'	New	gp4	...(((((((((((((((((.((((((((((((((((((((.........)))))))))))))))))))).)))))))))))))))))...	85	45.1	-64.7	0	0	3	0	0	0	0	0	low
66	65	PC-3p-89324_17	TGAAAGAATTTGAAAGCGTAGG	22	JPKZ01000318.1	+	104044	104113	gtttcctgcgtttccaaactctttgagcgatgtttatgaatagcTGAAAGAATTTGAAAGCGTAGGaaga	0						3'	New	gp4	.((((((((((((.((((.(((((.(((.((........)).))).))))).)))).)))))))))))).	68	38.6	-28.6	2.5	0	0	0	3.5	2.5	0	0	low
67	65	PC-3p-89324_17	TGAAAGAATTTGAAAGCGTAGG	22	JPKZ01000318.1	+	105072	105141	gtttcctgcgtttccaaactctttgagcgatgtttatgaatagcTGAAAGAATTTGAAAGCGTAGGaaga	0						3'	New	gp4	.((((((((((((.((((.(((((.(((.((........)).))).))))).)))).)))))))))))).	68	38.6	-28.6	2.5	0	0	0	3.5	2.5	0	0	low
68	66	PC-3p-62845_38	TCGTCTTCCGAATACTGAGAAT	22	JPKZ01022854.1	+	1101930	1102067	caaagcacacgtttggaacaaattatatcaaaaaaaaattctcagtattcggaagacgaagccccggcactgctTCGTCTTCCGAATACTGAGAATttttttttttttggatattacttgctccaaacgtgtgcttcg	0						3'	New	gp4	..(((((((((((((((.(((...((((((((((((((((((((((((((((((((((((((.........))))))))))))))))))))))))))))))))).....)))))...))).)))))))))))))))..	134	38.4	-79.5	5	2.5	3.5	2.5	0	0	7	4	low
69	66	PC-3p-62845_38	TCGTCTTCCGAATACTGAGAAT	22	JPKZ01022854.1	-	1101887	1102028	tcgaagcacacgtttggagcaagtaatatccaaaaaaaaaaaaattctcagtattcggaagacgaagcagtgccggggctTCGTCTTCCGAATACTGAGAATttttttttgatataatttgttccaaacgtgtgctttgggc	0						3'	New	gp4	((((((((((((((((((((((((.(((((.....(((((((((((((((((((((((((((((((((.........)))))))))))))))))))))))))))))))))))))).))))))))))))))))))))))))..	140	39.4	-91.6	5	2.5	3.5	2.5	0	0	7	4	low
70	67	PC-3p-119999_8	TTGGTCGGGTTGTTAGCAGCACAC	24	JPKZ01000173.1	+	37706	37781	ccaatcgactctagccaacccgaccaaccgagcgctagccggTTGGTCGGGTTGTTAGCAGCACACaatcgatgaa	0						3'	New	gp4	...(((((((((((.(((((((((((((((.((....))))))))))))))))))))).)).......)))))...	70	56.6	-39.7	0	0	0	0	4	0	0	0	low
71	67	PC-3p-119999_8	TTGGTCGGGTTGTTAGCAGCACAC	24	JPKZ01000173.1	+	40134	40209	ccaatcgactctagccaacccgaccaaccgagcgctagccggTTGGTCGGGTTGTTAGCAGCACACaatcgatgaa	0						3'	New	gp4	...(((((((((((.(((((((((((((((.((....))))))))))))))))))))).)).......)))))...	70	56.6	-39.7	0	0	0	0	4	0	0	0	low
72	68	PC-5p-99532_13	TCACCCTCTTGTATACTTTATTG	23	JPKZ01003150.1	+	57640	57727	aaagctgctgtagctctTCACCCTCTTGTATACTTTATTGttgtgcaacaataaagtatacaaaagggtgaagagctactgctgcaac	0						5'	New	gp4	...((.((.(((((((((((((((.(((((((((((((((((....))))))))))))))))).))))))))))))))).)).))...	82	39.8	-57	3.5	0	0	0	3	0	0	0	low
73	68	PC-5p-99532_13	TCACCCTCTTGTATACTTTATTG	23	JPKZ01003150.1	-	57677	57752	gcagtagctctTCACCCTTTTGTATACTTTATTGttgcacaacaataaagtatacaagagggtgaagagctacagc	0						5'	New	gp4	((.(((((((((((((((((((((((((((((((((....))))))))))))))))))))))))))))))))).))	76	39.5	-55.2	3.5	0	0	0	3	0	0	0	low
74	69	PC-3p-151356_6	GCGAATTATCCTGATGAACTG	21	JPKZ01000086.1	+	169517	169596	ctcgcacaagtcgtcggctaattctctgaaacccgaaaggtcacagaatttgcGCGAATTATCCTGATGAACTGtgttta	0						3'	New	gp4	...(((((..(((((((.((((((((((....((....))...))))........))))))..)))))))..)))))...	74	45	-24.2	0	0	0	0	3	0	0	0	low
75	69	PC-3p-151356_6	GCGAATTATCCTGATGAACTG	21	JPKZ01003763.1	+	709	788	ctcgcacaagtcgtcggctaattctctgaaacccgaaaggtcacagaatttgcGCGAATTATCCTGATGAACTGtgttta	0						3'	New	gp4	...(((((..(((((((.((((((((((....((....))...))))........))))))..)))))))..)))))...	74	45	-24.2	0	0	0	0	3	0	0	0	low
76	70	PC-5p-198960_5	CAGTGGAAAGCATTACGGGG	20	JPKZ01001755.1	-	17788	17889	gaaactatgtctgacatctgaCAGTGGAAAGCATTACGGGGcagccgggagctcccggctgCCCCGCAATGCTTTCCACTGTCagtggtcaaacacggtatg	0						5'	New	gp4	...((..(((.((((..((((((((((((((((((.(((((((((((((....))))))))))))).))))))))))))))))))..)))).)))..))...	96	55.9	-77.4	5	0	0	0	0	0	0	0	low
76	71	PC-3p-52584_55	CCCCGCAATGCTTTCCACTGTC	22	JPKZ01001755.1	-	17788	17889	gaaactatgtctgacatctgaCAGTGGAAAGCATTACGGGGcagccgggagctcccggctgCCCCGCAATGCTTTCCACTGTCagtggtcaaacacggtatg	0						3'	New	gp4	...((..(((.((((..((((((((((((((((((.(((((((((((((....))))))))))))).))))))))))))))))))..)))).)))..))...	96	55.9	-77.4	19	11	18	18	7	6	16.5	19	middle
77	72	PC-3p-29361_142	CATTGTTGGATATCTAAGATAGA	23	JPKZ01000427.1	+	40249	40332	aacaacttttctatcttaaatattcaacaatgtcaatccttcgccccaattgaCATTGTTGGATATCTAAGATAGAaagttcga	0						3'	New	gp4	...(((.(((((((((((.((((((((((((((((((...........)))))))))))))))))).))))))))))))))...	78	32.1	-35.2	65	15	13	51.5	25	13.5	27.5	36	middle
78	72	PC-3p-29361_142	CATTGTTGGATATCTAAGATAGA	23	JPKZ01003185.1	-	358553	358639	attgaacttttctatcttagatattcaacagtgtcaatccttcgccccaattgaCATTGTTGAATATCTAAGATAGAaaagttccat	0						3'	New	gp4	...(((((((((((((((((((((((((((((((((((...........)))))))))))))))))))))))))))))))))))...	81	32.2	-49.7	65	15	13	51.5	25	13.5	27.5	36	middle
79	73	PC-5p-78311_23	CTCAGCATGCTACCTTCATAACT	23	JPKZ01000785.1	+	11637	11721	ctaagggattcttgCTCAGCATGCTACCTTCATAACTtctaaggttaagTTACGAAGGTATCATGCTGAACatatcatccctcat	0						5'	New	gp4	...((((((...((.((((((((.(((((((.((((((........)))))).))))))).)))))))).))....))))))...	79	40	-37.1	6	0	0	6	5	0	0	6	low
79	74	PC-3p-50254_60	TTACGAAGGTATCATGCTGAAC	22	JPKZ01000785.1	+	11637	11721	ctaagggattcttgCTCAGCATGCTACCTTCATAACTtctaaggttaagTTACGAAGGTATCATGCTGAACatatcatccctcat	0						3'	New	gp4	...((((((...((.((((((((.(((((((.((((((........)))))).))))))).)))))))).))....))))))...	79	40	-37.1	15	0	6	9	12	0	14	9	middle
80	75	PC-3p-142938_6	CATTGTCGAATATCTAAGATAGA	23	JPKZ01002389.1	-	847040	847124	ttgaacttttctatcttagatattcaacaatgtcaatccttcgccccaattgaCATTGTCGAATATCTAAGATAGAaaagttgtt	0						3'	New	gp4	...((((((((((((((((((((((.(((((((((((...........))))))))))).))))))))))))))))))))))...	79	31.8	-43.1	3	0	0	0	5	0	2.5	0	low
81	75	PC-3p-142938_6	CATTGTCGAATATCTAAGATAGA	23	JPKZ01003105.1	-	739602	739686	aacaacttttctatcttaaatattcaacaatgtcaatcctccgccccaattgaCATTGTCGAATATCTAAGATATAaaagttcga	0						3'	New	gp4	...(((((((.(((((((.((((((.(((((((((((...........))))))))))).)))))).))))))).)))))))...	79	31.8	-30.1	3	0	0	0	5	0	2.5	0	low
82	76	PC-5p-133575_7	TGGAGTGTGCCAGTTCTTCGCCG	23	JPKZ01022562.1	+	1188349	1188446	ttaccagtactggtcgctTGGAGTGTGCCAGTTCTTCGCCGtacagaaagcagaattgTCTGTGGAGATTGGCGCACTTTgaacggccactgcgggag	0						5'	New	gp4	...((.(((.((((((.(..((((((((((((.((((((...((((.........))))..))))))))))))))))))..).)))))).))).))..	93	54.1	-44.5	7	0	0	0	0	0	0	0	low
82	77	PC-3p-1793_1423	TCTGTGGAGATTGGCGCACTTT	22	JPKZ01022562.1	+	1188349	1188446	ttaccagtactggtcgctTGGAGTGTGCCAGTTCTTCGCCGtacagaaagcagaattgTCTGTGGAGATTGGCGCACTTTgaacggccactgcgggag	0						3'	New	gp4	...((.(((.((((((.(..((((((((((((.((((((...((((.........))))..))))))))))))))))))..).)))))).))).))..	93	54.1	-44.5	243	139	149	261	183	177	291	167	middle
83	78	PC-5p-123468_8	TTCTGAGTGACTGAAGCCGATCT	23	JPKZ01000722.1	+	56621	56701	accttTTCTGAGTGACTGAAGCCGTTCTttaaaggtcataatgtgacctttaaagatcagcttcagccacttagaaagatt	0						5'	New	gp4	...(((((((((((.(((((((...((((((((((((((...))))))))))))))...))))))).)))))))))))...	75	38.3	-43.4	0	4	0	0	0	0	0	0	low
84	78	PC-5p-123468_8	TTCTGAGTGACTGAAGCCGATCT	23	JPKZ01000722.1	+	61565	61645	accttTTCTGAGTGACTGAAGCCGTTCTttaaaggtcataatgtgacctttaaagatcagcttcagccacttagaaagatt	0						5'	New	gp4	...(((((((((((.(((((((...((((((((((((((...))))))))))))))...))))))).)))))))))))...	75	38.3	-43.4	0	4	0	0	0	0	0	0	low
85	79	PC-5p-3494_694	AGTTGGAGGTTAGATCTTTGGGCA	24	JPKZ01000812.1	+	427604	427695	ggccgagtttgtggcAGTTGGAGGTTAGATCTTTGGGCAgagagcgttcgatcgtgCCAGATCTATTACTTCCAACTGATaccgacccgttc	0						5'	New	gp4	(..((.((..((..((((((((((((((((((...((((..((........)).)))))))))))..)))))))))))..))..)).))..)	92	52.2	-35.7	149	64	64	99	106	114	123	117	middle
85	80	PC-3p-66081_34	CCAGATCTATTACTTCCAACTGTT	24	JPKZ01000812.1	+	427604	427695	ggccgagtttgtggcAGTTGGAGGTTAGATCTTTGGGCAgagagcgttcgatcgtgCCAGATCTATTACTTCCAACTGATaccgacccgttc	0						3'	New	gp4	(..((.((..((..((((((((((((((((((...((((..((........)).)))))))))))..)))))))))))..))..)).))..)	92	52.2	-35.7	20	12	11	5	0	0	7	12	middle
86	81	PC-5p-172776_5	TTATTCCGTTACTCGAGT	18	JPKZ01003266.1	-	1343744	1343826	gttcttggggacgaTTATTCCGTTACTCGAGTgaatttaacgaattttagtgtgcttgtgatccagtgacgtcccttaagtat	0						5'	New	gp4	...((((((((((.(((((..(((((..((((..(((...........)))..)))))))))..)))))))))))).)))...	77	41	-19.2	0	2.5	0	0	0	0	0	0	low
87	81	PC-5p-172776_5	TTATTCCGTTACTCGAGT	18	JPKZ01003266.1	-	1346971	1347053	gttcttggggacgaTTATTCCGTTACTCGAGTgaatttaacgaattttagtgtgcttgtgatccagtgacgtcccttaagtat	0						5'	New	gp4	...((((((((((.(((((..(((((..((((..(((...........)))..)))))))))..)))))))))))).)))...	77	41	-19.2	0	2.5	0	0	0	0	0	0	low
88	82	PC-5p-42130_84	CGGTTTTCTTCTTATATTTCATA	23	JPKZ01003244.1	+	354800	354900	tgacgtcttatcggcggcctttcCGGTTTTCTTCTTATATTTCATAttgaattgtgtccaCGAAATGTAAGGAGAGAACCAGGaagaccgttgagatggag	0						5'	New	gp4	...(((((((...((((.(((((.(((((((((((((((((((((((......))))....))))))))))))))))))).))))).)))))))))))...	95	43.6	-42.9	38	7	6	29	13	6	0	20	middle
88	83	PC-3p-4748_529	CGAAATGTAAGGAGAGAACCAGG	23	JPKZ01003244.1	+	354800	354900	tgacgtcttatcggcggcctttcCGGTTTTCTTCTTATATTTCATAttgaattgtgtccaCGAAATGTAAGGAGAGAACCAGGaagaccgttgagatggag	0						3'	New	gp4	...(((((((...((((.(((((.(((((((((((((((((((((((......))))....))))))))))))))))))).))))).)))))))))))...	95	43.6	-42.9	193	81	91	119	101	58	94	127	middle
89	84	PC-5p-6341_427	CTAGGTAAAATACAACGTCGCA	22	JPKZ01002384.1	+	144888	144975	ctttagattgggtcactgCTAGGTAAAATACAACGTCGCAtagtccgatgCGACGTTGTTTTCTGCCCAGCACtgactcagtctatcg	0						5'	New	gp4	...((((((((((((.((((.((((.((.((((((((((((......)))))))))))).)).)))).)))).))))))))))))...	82	47.7	-48.4	114	38	44	67	52	52	41	44	middle
89	85	PC-3p-5484_473	CGACGTTGTTTTCTGCTCAGCAC	23	JPKZ01002384.1	+	144888	144975	ctttagattgggtcactgCTAGGTAAAATACAACGTCGCAtagtccgatgCGACGTTGTTTTCTGCCCAGCACtgactcagtctatcg	0						3'	New	gp4	...((((((((((((.((((.((((.((.((((((((((((......)))))))))))).)).)))).)))).))))))))))))...	82	47.7	-48.4	256	140	143	193	130	113	151	150	middle
90	86	PC-3p-57114_47	CAGCAAATCCGCAGTCTCCACT	22	JPKZ01002198.1	-	53044	53118	ctcccgggtggaagactggtgattttgttgtttgaactcaaccataaCAGCAAATCCGCAGTCTCCACCtggcgg	0						3'	New	gp4	..(((((((((.(((((.(((..(((((((((((........)).)))))))))..)))))))))))))))).).	72	52	-34.7	21	12	11	5.5	2.5	2.5	3	0	middle
91	86	PC-3p-57114_47	CAGCAAATCCGCAGTCTCCACT	22	JPKZ01002198.1	-	53435	53509	ctcccgggtggaagactggtgattttgttgtttgaactcaaccataaCAGCAAATCCGCAGTCTCCACCtggcgg	0						3'	New	gp4	..(((((((((.(((((.(((..(((((((((((........)).)))))))))..)))))))))))))))).).	72	52	-34.7	21	12	11	5.5	2.5	2.5	3	0	middle
92	87	PC-5p-151093_6	CCAGTTTCTGATTACAAAAGCTT	23	JPKZ01001446.1	+	388697	388765	atgCCAGTTTCTGATTACAAAAGCTTtcaaatagattatttgaaagcttttgtaatcagaaactggggc	0						5'	New	gp4	...((((((((((((((((((((((((((((((...))))))))))))))))))))))))))))))...	63	33.3	-44.1	0	0	0	0	0	0	3	0	low
93	87	PC-5p-151093_6	CCAGTTTCTGATTACAAAAGCTT	23	JPKZ01001446.1	+	389763	389831	atgCCAGTTTCTGATTACAAAAGCTTtcaaataatctatttgaaagcttttgtaatcagaaactggggc	0						5'	New	gp4	...((((((((((((((((((((((((((((((...))))))))))))))))))))))))))))))...	63	33.3	-44.1	0	0	0	0	0	0	3	0	low
94	88	PC-5p-89154_17	ACAGCCACTTAACTTGAACTTCG	23	JPKZ01003284.1	-	544713	544801	tacgcagaaatgtaccACAGCCACTTAACTTGAACTTCGtagtaatgatatgCGGTTCAAGTTGAGTGGCTGTTGtacatttgtgcatc	0						5'	New	gp4	...(((.((((((((.(((((((((((((((((((..((((.......))))..))))))))))))))))))).)))))))).)))...	83	41.6	-52.5	6	0	6	6	5	0	0	6	low
94	89	PC-3p-2021_1229	CGGTTCAAGTTGAGTGGCTGTTG	23	JPKZ01003284.1	-	544713	544801	tacgcagaaatgtaccACAGCCACTTAACTTGAACTTCGtagtaatgatatgCGGTTCAAGTTGAGTGGCTGTTGtacatttgtgcatc	0						3'	New	gp4	...(((.((((((((.(((((((((((((((((((..((((.......))))..))))))))))))))))))).)))))))).)))...	83	41.6	-52.5	323	193	221	204	187	144	188	162	middle
95	90	PC-3p-121803_8	TGACATTGTTGAATATTTAAGGT	23	JPKZ01001280.1	-	320443	320527	ttgaacttttctatcttagatattcaacaatgtcaattggggcgaaggatTGACATTGTTGAATATTTAAGATagaaaagttgtt	0						3'	New	gp4	...(((((((((((((((((((((((((((((((((((.........)))))))))))))))))))))))))))))))))))...	79	29.4	-46.2	3	0	0	4	0	0	0	0	low
96	90	PC-3p-121803_8	TGACATTGTTGAATATTTAAGGT	23	JPKZ01002099.1	-	910671	910755	ttgaacttttctatcttagatattcaacaatgtcaattggggcgaaggatTGACATTGTTGAATATTTAAGATagaaaagttgtt	0						3'	New	gp4	...(((((((((((((((((((((((((((((((((((.........)))))))))))))))))))))))))))))))))))...	79	29.4	-46.2	3	0	0	4	0	0	0	0	low
97	91	PC-3p-83711_20	CATACACGCATATATAACACAAC	23	JPKZ01001397.1	+	118766	118855	tctcagctgcctttgttgtgttatatacgcgtgtatatttatatatacatataCATACACGCATATATAACACAACaaaagcagctgtaa	0						3'	New	gp4	...(((((((.((((((((((((((((.((((((((...(((((....))))).)))))))).)))))))))))))))).)))))))...	84	32.2	-46.4	3.5	0	3.5	0	3	0	0	0	low
98	91	PC-3p-83711_20	CATACACGCATATATAACACAAC	23	JPKZ01001512.1	-	301510	301599	tctcagctgcctttgttgtgttatatacgcgtgtatatttatatatacatataCATACACGCATATATAACACAACaaaagcagctgtaa	0						3'	New	gp4	...(((((((.((((((((((((((((.((((((((...(((((....))))).)))))))).)))))))))))))))).)))))))...	84	32.2	-46.4	3.5	0	3.5	0	3	0	0	0	low
99	92	PC-3p-193305_5	TTGTTGAATATCTAAGATAGAAG	23	JPKZ01000595.1	-	148508	148592	aacaacttttctatgttaaatattcaacaacgtcaatccttcgccccaattaacaTTGTTGAATATCTAAGATAGAAGagttcga	0						3'	New	gp4	...(((((((((((.(((.(((((((((((.((.(((...........))).)).))))))))))).))).)))))))))))...	79	31.8	-25.9	0	2.5	0	0	0	0	0	0	low
100	92	PC-3p-193305_5	TTGTTGAATATCTAAGATAGAAG	23	JPKZ01000634.1	-	14189	14275	atcgaacttttctatcttagatattcaacaatgtcaatccttcgccccaattgacgTTGTTGAATATCTAAGATAGAAAagttcaat	0						3'	New	gp4	...(((((((((((((((((((((((((((((((((((...........)))))))))))))))))))))))))))))))))))...	81	32.2	-50.2	0	2.5	0	0	0	0	0	0	low
101	93	PC-3p-50485_60	CATTGTTGAATATCTAAGGTAGA	23	JPKZ01001800.1	+	220904	220988	aacaacttttctatcttaaatattcaacaatgtcaatcctccgccccaattgaCATTGTTGAATATCTAAGGTAGAaaagttcga	0						3'	New	gp4	...(((((((((((((((.((((((((((((((((((...........)))))))))))))))))).)))))))))))))))...	79	32.9	-39.8	9.5	3	2.5	10	0	9	4.5	13.5	middle
102	93	PC-3p-50485_60	CATTGTTGAATATCTAAGGTAGA	23	JPKZ01003153.1	+	479405	479489	aacaacttttctatgttaagtattcaacaatgtcaatccttcgccccatttgaCATTGTTGAATATCTAAGGTAGAaaagttcga	0						3'	New	gp4	...((((((((((..(((..((((((((((((((((.............))))))))))))))))..)))..))))))))))...	79	32.9	-34.1	9.5	3	2.5	10	0	9	4.5	13.5	middle
103	94	PC-3p-134069_7	ACTGGTAGCGATGTCGGCATCTG	23	JPKZ01002783.1	+	40567	40669	cccagtgccagcagatgccgacatcgctaccagttcgccgtgagtaccgcacttcggcaaccatggcgaAGTGGTAGCGATGTCGGCATCTGcggacatttta	0						3'	New	gp4	...((((((.((((((((((((((((((((((.(((((((((.((.(((.....)))..))))))))))).)))))))))))))))))))))))).))))...	97	58.3	-72.1	0	0	0	0	0	0	3.5	0	low
104	94	PC-3p-134069_7	ACTGGTAGCGATGTCGGCATCTG	23	JPKZ01002783.1	-	40511	40609	aaatgtccgcagatgccgacatcgctaccacttcgccatggttgccgaagtgcggtactcacggcgaACTGGTAGCGATGTCGGCATCTGctggcactg	0						3'	New	gp4	...((((.((((((((((((((((((((((.((((((.((..(((((.....)))))..)).)))))).)))))))))))))))))))))).))))...	93	58.6	-71.6	0	0	0	0	0	0	3.5	0	low
105	95	PC-3p-79900_22	TGGTTTTCTGCTAGGAGGATG	21	JPKZ01002894.1	+	176114	176184	tcaaacacatcctcctagcagaaaaccattacatccttatcaaTGGTTTTCTGCTAGGAGGATGtgttaca	0						3'	New	gp4	...(((((((((((((((((((((((((((...........)))))))))))))))))))))))))))...	65	39.4	-46.1	0	0	0	7.5	0	0	6	0	low
106	95	PC-3p-79900_22	TGGTTTTCTGCTAGGAGGATG	21	JPKZ01002894.1	-	176078	176148	tgtaacacatcctcctagcagaaaaccattgataaggatgtaaTGGTTTTCTGCTAGGAGGATGtgtttga	0						3'	New	gp4	...((((((((((((((((((((((((((((.........))))))))))))))))))))))))))))...	65	39.4	-46.8	0	0	0	7.5	0	0	6	0	low
107	96	PC-3p-112160_10	TGTTGTTGCACTGCATTGCCCT	22	JPKZ01001277.1	+	6659	6714	accgtactgcagcgctctaacggtatgaggtcacTGTTGCTGCACTGCATTGCCCT	0						3'	New	gp4	...(((.(((((.((..(((((((........)))))))..)).))))).)))...	50	55.4	-20	5	0	0	0	0	0	0	0	low
108	96	PC-3p-112160_10	TGTTGTTGCACTGCATTGCCCT	22	JPKZ01002827.1	-	1393	1448	accgcactgcagcgctctaacggtatgaggtcacTGTTGTTGCACTGCATTGCCCT	0						3'	New	gp4	...(((.(((((.((..(((((((........)))))))..)).))))).)))...	50	55.4	-22	5	0	0	0	0	0	0	0	low
109	97	PC-5p-161355_5	CACGGTCAGATAGGTGATATGG	22	JPKZ01000792.1	-	7290	7430	atcgagaaactggttagaaattattaatttgccaaacgCACGGTCAGATAGGTGATATGGaaatgttccttattaaccTTTCCATATTACCTGTCTGACGtgcgttttgctctataatatttcctagcatttgtcctctat	0						5'	New	gp4	...(((..((..(((((.((.(((((....((.((((((((.(((((((((((((((((((((.(((.......))).))))))))))))))))))))))))))))).))....))))).)).)))))....)).)))...	135	36.2	-58.9	0	0	0	0	0	0	5	0	low
109	98	PC-3p-72706_27	TTTCCATATTACCTGTCTGACG	22	JPKZ01000792.1	-	7290	7430	atcgagaaactggttagaaattattaatttgccaaacgCACGGTCAGATAGGTGATATGGaaatgttccttattaaccTTTCCATATTACCTGTCTGACGtgcgttttgctctataatatttcctagcatttgtcctctat	0						3'	New	gp4	...(((..((..(((((.((.(((((....((.((((((((.(((((((((((((((((((((.(((.......))).))))))))))))))))))))))))))))).))....))))).)).)))))....)).)))...	135	36.2	-58.9	5	0	0	9	0	7	0	6	low
110	99	PC-5p-116100_10	CAGCGAGACAGTGTTTTATAATC	23	JPKZ01002389.1	-	853311	853375	tCAGCGAGACAGTGTTTTATAATCgctatagttatatagcgaTTATAAAACACTGTCTCGCCAAa	0						5'	New	gp4	...(((((((((((((((((((((((((((....)))))))))))))))))))))))))))....	58	35.4	-44.5	5	2.5	0	0	5	0	0	0	low
110	100	PC-3p-93769_15	TTATAAAACACTGTCTCGCCAA	22	JPKZ01002389.1	-	853311	853375	tCAGCGAGACAGTGTTTTATAATCgctatagttatatagcgaTTATAAAACACTGTCTCGCCAAa	0						3'	New	gp4	...(((((((((((((((((((((((((((....)))))))))))))))))))))))))))....	58	35.4	-44.5	5	5	0	5	0	5	5	0	low
111	101	PC-5p-131642_7	GTCCAACTCACTGCCAATGTCCT	23	JPKZ01003054.1	+	9734	9801	taaatGTCCAACTCACTGCCAATGTCCTtaaaggacttaaaggacattggcaatgagttgctcataaa	0						5'	New	gp4	...(((..(((((((.(((((((((((((.((....)).))))))))))))).)))))))..)))...	62	38.2	-34.3	0	3.5	3	2.5	0	0	0	0	low
112	101	PC-5p-131642_7	GTCCAACTCACTGCCAATGTCCT	23	JPKZ01016853.1	-	141	208	taaatGTCCAACTCACTGCCAATGTCCTtaaaggacttaaaggacattggcaatgagttgctcataaa	0						5'	New	gp4	...(((..(((((((.(((((((((((((.((....)).))))))))))))).)))))))..)))...	62	38.2	-34.3	0	3.5	3	2.5	0	0	0	0	low
113	102	PC-5p-127234_7	ACAAGTCCGAGAAGCAAACAAT	22	JPKZ01002949.1	+	99928	99993	accaaACAAGTCCGAGAAGTAAACAATaacgagtccattattgtttgcttctcggacttgtttact	0						5'	New	gp4	...((((((((((((((((((((((((((........))))))))))))))))))))))))))...	60	37.9	-37.9	0	0	3.5	0	0	0	0	0	low
114	102	PC-5p-127234_7	ACAAGTCCGAGAAGCAAACAAT	22	JPKZ01002949.1	-	99961	100028	aagtaaACAAGTCCGAGAAGCAAACAATaatggactcgttattgtttacttctcggacttgtttggtt	0						5'	New	gp4	...(((((((((((((((((.(((((((((((....))))))))))).)))))))))))))))))...	62	36.8	-38.2	0	0	3.5	0	0	0	0	0	low
115	103	PC-5p-34566_115	AGAACAATGAGCTTGGACATAT	22	JPKZ01000958.1	-	76928	77064	gaagtagtggattctaaatcacagaaggcatcattgataAGAACAATGAGCTTGGACATATtggagaagcagtcaTCTGTCCAAGCTGATTGTTGTTAttaatgttgttttcgctaatttagaatcgcaactgcgaa	0						5'	New	gp4	...((((((((((((((((....(((..((.(((((((((.((((((.((((((((((.((((......))))....)))))))))).)))))).))))))))).))..)))....)))))))))).)).))))...	131	37.2	-59.1	53	32	5	27	25	7	7	22	middle
115	104	PC-3p-17792_221	TCTGTCCAAGCTGATTGTTGTTA	23	JPKZ01000958.1	-	76928	77064	gaagtagtggattctaaatcacagaaggcatcattgataAGAACAATGAGCTTGGACATATtggagaagcagtcaTCTGTCCAAGCTGATTGTTGTTAttaatgttgttttcgctaatttagaatcgcaactgcgaa	0						3'	New	gp4	...((((((((((((((((....(((..((.(((((((((.((((((.((((((((((.((((......))))....)))))))))).)))))).))))))))).))..)))....)))))))))).)).))))...	131	37.2	-59.1	73	32	15	69	24	38	58	58	middle
116	105	PC-5p-38431_98	TGACTTAAGCGTGCGTATTTTAT	23	JPKZ01022562.1	+	68753	68897	aaggtgtacgcgattgtaggtgcttagttttcggagctattcTGACTTAAGCGTGCGTATTTTATtatttctgcaataAACTACACACGCTTAAGTCAGGacaactccgaactttgaaatacatttatcgaacttttagtgcatg	0						5'	New	gp4	...((((((.((((.....(((.((((..(((((((...((((((((((((((((.(((.((((((........)))))).))).))))))))))))))))...)))))))..))))..)))....))))........)))))).	141	37.9	-50.9	37	17	10	31	8	19	10	21	middle
116	106	PC-3p-76873_24	AACTACACACGCTTAAGTCAGG	22	JPKZ01022562.1	+	68753	68897	aaggtgtacgcgattgtaggtgcttagttttcggagctattcTGACTTAAGCGTGCGTATTTTATtatttctgcaataAACTACACACGCTTAAGTCAGGacaactccgaactttgaaatacatttatcgaacttttagtgcatg	0						3'	New	gp4	...((((((.((((.....(((.((((..(((((((...((((((((((((((((.(((.((((((........)))))).))).))))))))))))))))...)))))))..))))..)))....))))........)))))).	141	37.9	-50.9	9	0	0	8	0	0	0	7	low
117	107	PC-5p-33521_120	TGAACCACTATGGCACTGTCACG	23	JPKZ01002762.1	+	230162	230249	ctctccgcggttgcgtTGAACCACTATGGCACTGTCACGtttgtgtatatgtggcagtgccatggtggttcaatgcaaccgcggaaag	0						5'	New	gp4	...(((((((((((((((((((((((((((((((((((((........)))))))))))))))))))))))))))))))))))))...	82	53.4	-73	13	3	7.5	12.5	9.5	7	14	12	middle
118	107	PC-5p-33521_120	TGAACCACTATGGCACTGTCACG	23	JPKZ01015091.1	-	227	314	ctctccgcggttgcgtTGAACCACTATGGCACTGTCACGtttgtgtatatgtggcagtgccatggtggttcaatgcaaccgcggaaag	0						5'	New	gp4	...(((((((((((((((((((((((((((((((((((((........)))))))))))))))))))))))))))))))))))))...	82	53.4	-73	13	3	7.5	12.5	9.5	7	14	12	middle
119	108	PC-3p-480_7702	TCCCCGGCTCAGCCCCCA	18	JPKZ01001797.1	+	242204	242357	tttcacctcattcctcctttgaatcaaaacccacacttagttcagtacatgggggctgagccggtgatcgaatcccggtttcgaTCACCGGCTCAGCCCCCAtgtactgaactaagtgtgggttttgattcaaaggaggaatgaggtgaaagac	0						3'	New	gp4	((((((((((((((((((((((((((((((((((((((((((((((((((((((((((((((((((((((((.......))))))))))))))))))))))))))))))))))))))))))))))))))))))))))))))))))))))))...	151	48.7	-145.1	851	535.5	862.5	856.5	775	712	1130	382.5	middle
120	108	PC-3p-480_7702	TCCCCGGCTCAGCCCCCA	18	JPKZ01001797.1	-	242173	242318	acctcattcctcctttgaatcaaaacccacacttagttcagtacatgggggctgagccggtgatcgaaaccgggattcgaTCACCGGCTCAGCCCCCAtgtactgaactaagtgtgggttttgattcaaaggaggaatgaggtgaa	0						3'	New	gp4	((((((((((((((((((((((((((((((((((((((((((((((((((((((((((((((((((((.......))))))))))))))))))))))))))))))))))))))))))))))))))))))))))))))))))))...	143	49.3	-137.9	851	535.5	862.5	856.5	775	712	1130	382.5	middle
121	109	PC-5p-89135_17	ACAGCCCATGATTAAGTACTT	21	JPKZ01000751.1	-	717705	717779	ctgaACAGCCCATGATTAAGTACTTctgtcataagccagcctgtgggcgaagTGCTTAATTAGGGGCTGTCCAAT	0						5'	New	gp4	.((.(((((((.((((((((((((((.(((...((.....))...))))))))))))))))).))))))).))..	72	48	-35.8	15	0	6	0	0	7	0	0	low
121	110	PC-3p-109568_11	TGCTTAATTAGGGGCTGTCCAAT	23	JPKZ01000751.1	-	717705	717779	ctgaACAGCCCATGATTAAGTACTTctgtcataagccagcctgtgggcgaagTGCTTAATTAGGGGCTGTCCAAT	0						3'	New	gp4	.((.(((((((.((((((((((((((.(((...((.....))...))))))))))))))))).))))))).))..	72	48	-35.8	0	0	0	0	0	0	0	11	middle
122	111	PC-5p-49647_62	AAATGTTGACCTTATTTTGCGCT	23	JPKZ01000751.1	-	715579	715711	tatccttgatccaagcgaaaaatttttcgactgttttcgtAAATGTTGACCTTATTTTGCGCTttattcttaaagCGCAAAATATTGTTAACATTTACgaaaacagtcacttttttgctgcaacgcaaggcac	0						5'	New	gp4	...(((((.....(((((((((......((((((((((((((((((((((..((((((((((((((....))))))))))))))..))))))))))))))))))))))..)))))))))......)))))...	127	34.6	-64.8	29	18	17	5	21	12	5	31	middle
122	112	PC-3p-161474_5	CGCAAAATATTGTTAACATTTAC	23	JPKZ01000751.1	-	715579	715711	tatccttgatccaagcgaaaaatttttcgactgttttcgtAAATGTTGACCTTATTTTGCGCTttattcttaaagCGCAAAATATTGTTAACATTTACgaaaacagtcacttttttgctgcaacgcaaggcac	0						3'	New	gp4	...(((((.....(((((((((......((((((((((((((((((((((..((((((((((((((....))))))))))))))..))))))))))))))))))))))..)))))))))......)))))...	127	34.6	-64.8	0	0	0	0	0	0	5	0	low
123	113	PC-5p-104803_12	AAGGGCACCAGGGAAATATCTCGTG	25	JPKZ01002335.1	+	649386	649482	cccctagagaagactgagAAGGGCACCAGGGAAATATCTCGTGaagttgaacagccaCGATATTTCACAGGTGCCCTTCTtggtctttagctggttg	0						5'	New	gp4	...((((.((((((..(((((((((((...((((((..(((((..(((....))))))))))))))...)))))))))))..))))))..))))...	91	49.5	-48.2	9	0	0	6	0	0	0	6	low
123	114	PC-3p-3500_692	CGATATTTCACAGGTGCCCTTCT	23	JPKZ01002335.1	+	649386	649482	cccctagagaagactgagAAGGGCACCAGGGAAATATCTCGTGaagttgaacagccaCGATATTTCACAGGTGCCCTTCTtggtctttagctggttg	0						3'	New	gp4	...((((.((((((..(((((((((((...((((((..(((((..(((....))))))))))))))...)))))))))))..))))))..))))...	91	49.5	-48.2	255	146	128	129	149	82	96	97	middle
124	115	PC-5p-129372_7	CGAGGCAGTTTACACGACATCGAT	24	JPKZ01018631.1	+	375	502	agatggaccagtaatacactatctgtcccaccagagcGGAGGCAGTTTACACGACATCGATtgaacggcagacgctccgATCGATGTCGTGTAAACTGCCTcggctctggtggttcattggtccaacg	0						5'	New	gp4	...((((((((............((..((((((((((.(((((((((((((((((((((((((...(((....))).))))))))))))))))))))))))).))))))))))..))))))))))...	122	53.1	-83.8	3.5	0	0	0	0	0	0	0	low
124	116	PC-3p-10302_312	ATCGATGTCGTGTAAACTGCCT	22	JPKZ01018631.1	+	375	502	agatggaccagtaatacactatctgtcccaccagagcGGAGGCAGTTTACACGACATCGATtgaacggcagacgctccgATCGATGTCGTGTAAACTGCCTcggctctggtggttcattggtccaacg	0						3'	New	gp4	...((((((((............((..((((((((((.(((((((((((((((((((((((((...(((....))).))))))))))))))))))))))))).))))))))))..))))))))))...	122	53.1	-83.8	62	23.5	42	58	44	43.5	47	52.5	middle
125	117	PC-5p-156029_6	CGCTGTTTTCGGTTCGTTTCGCT	23	JPKZ01003226.1	+	795741	795886	gcattgcatttcttttcgtttatgcaaacttcaatgttgtttacCGCTGTTTTCGGTTCGTTTCGCTaaaattattctggCGACATAAACCGAAAACAGCGATaaacggtgttttagttctaagagaatttgagacatagtgctag	0						5'	New	gp4	((((((..((((..(((..(((....((((..(((..((((((.((((((((((((((..(.((((((.........)))))).)..)))))))))))))).))))))..)))..)))).)))..)))...))))..))))))...	143	37	-50.8	0	0	0	0	0	0	6	0	low
125	118	PC-3p-37748_100	CGACATAAACCGAAAACAGCGAT	23	JPKZ01003226.1	+	795741	795886	gcattgcatttcttttcgtttatgcaaacttcaatgttgtttacCGCTGTTTTCGGTTCGTTTCGCTaaaattattctggCGACATAAACCGAAAACAGCGATaaacggtgttttagttctaagagaatttgagacatagtgctag	0						3'	New	gp4	((((((..((((..(((..(((....((((..(((..((((((.((((((((((((((..(.((((((.........)))))).)..)))))))))))))).))))))..)))..)))).)))..)))...))))..))))))...	143	37	-50.8	34	11	8	20	12	8	0	7	middle
126	119	PC-3p-61896_39	TTTATTGCTAAGAATGGGATCA	22	JPKZ01000881.1	+	67945	68041	taaattgtggtccccactgtgatcccattcttagcaataaagaaccaatcatcttcTTTATTGCTAAGAATGGGATCAcagtggggaccacaattct	0						3'	New	gp4	..((((((((((((((((((((((((((((((((((((((((((.........))))))))))))))))))))))))))))))))))))))))))..	93	40.2	-75.3	11.5	11.5	0	0	0	2.5	0	8	middle
127	119	PC-3p-61896_39	TTTATTGCTAAGAATGGGATCA	22	JPKZ01000881.1	-	67884	68028	ctcttcacaatcatcttattgctaagaattgtggtccccactgtgatcccattcttagcaataaagaagatgattggttcTTTATTGCTAAGAATGGGATCAcagtggggaccacaatttaaagtaaggcgagtacgatgagccc	0						3'	New	gp4	(((.((....((..((((((.....(((((((((((((((((((((((((((((((((((((((((((.........)))))))))))))))))))))))))))))))))))))))))))..))))))..))....)).)))...	142	41.4	-86	11.5	11.5	0	0	0	2.5	0	8	middle
128	120	PC-5p-49801_61	CGGCGACCCCCATTTTTCAACA	22	JPKZ01000257.1	+	489278	489335	tttCGGCGACCCCCATTTTTCAACAaatggcgttgTTGAAAAATGGGGGTCGTTGGca	0						5'	New	gp4	..((..((((((((((((((((((((......))))))))))))))))))))..))..	54	48.3	-37.2	51	15	28	13	10	5	9	0	middle
128	121	PC-3p-22522_184	TTGAAAAATGGGGGTCGTTGG	21	JPKZ01000257.1	+	489278	489335	tttCGGCGACCCCCATTTTTCAACAaatggcgttgTTGAAAAATGGGGGTCGTTGGca	0						3'	New	gp4	..((..((((((((((((((((((((......))))))))))))))))))))..))..	54	48.3	-37.2	59	47	43	36	33	41	24	27	middle
129	122	PC-5p-197384_5	CACACGATCTCCATATATACATA	23	JPKZ01000905.1	+	34973	35087	gaatgtatgcatCACACGATCTCCATATATATATAtatatatggagatacatatatataatgtatatatatatatatatatgtgtatatggagatcgtatggcatatgtatataa	0						5'	New	gp4	..(..(((((..((.((((((((((((((((((((((((((((...((((((.......)))))).....)))))))))))))))))))))))))))).)))))))..)......	107	23.5	-49.7	0	2.5	0	0	0	0	0	0	low
130	122	PC-5p-197384_5	CACACGATCTCCATATATACATA	23	JPKZ01000905.1	+	50454	50568	gaatgtatgcatCACACGATCTCCATATATATATAtatatatggagatacatatatataatgtatatatatatatatatatgtgtatatggagatcgtatggcatatgtatataa	0						5'	New	gp4	..(..(((((..((.((((((((((((((((((((((((((((...((((((.......)))))).....)))))))))))))))))))))))))))).)))))))..)......	107	23.5	-49.7	0	2.5	0	0	0	0	0	0	low
131	123	PC-3p-88771_17	CGGCAAGCAGTCGAATAATGCAG	23	JPKZ01002700.1	+	266497	266587	tagtccatgctgaatgctgcattattcgactgcttgccgactggtcgccggtCGGCAAGCAGTCGAATAATGCAGcattcagcatcgaatt	0						3'	New	gp4	...((.((((((((((((((((((((((((((((((((((((((...)))))))))))))))))))))))))))))))))))))).))...	85	50.5	-74.2	5	3	0	9.5	3.5	0	3	0	low
132	123	PC-3p-88771_17	CGGCAAGCAGTCGAATAATGCAG	23	JPKZ01002700.1	-	266451	266556	acggctttccaattcgatgctgaatgctgcattattcgactgcttgccgaccggcgaccagtCGGCAAGCAGTCGAATAATGCAGcattcagcatggactagcatt	0						3'	New	gp4	...(((.((((......((((((((((((((((((((((((((((((((((.((...)).))))))))))))))))))))))))))))))))))))))..)))...	100	50.9	-74.4	5	3	0	9.5	3.5	0	3	0	low
133	124	PC-5p-195819_5	GGACGTCGAAATATATATGTCG	22	JPKZ01001541.1	+	183862	183955	aaagagtgaaaatgctatgGGACGTCGAAATATATATGTCGctttatcggggccgTCGTACATATTTCGACGTTCCAtagcaccttcacttcct	0						5'	New	gp4	...(((((((..(((((((((((((((((((((.((((.((((.......)).)).)))).)))))))))))))))))))))..)))))))...	88	43.6	-48.2	0	0	0	0	0	0	0	5	low
133	125	PC-3p-67607_32	TCGTACATATTTCGACGTTCCA	22	JPKZ01001541.1	+	183862	183955	aaagagtgaaaatgctatgGGACGTCGAAATATATATGTCGctttatcggggccgTCGTACATATTTCGACGTTCCAtagcaccttcacttcct	0						3'	New	gp4	...(((((((..(((((((((((((((((((((.((((.((((.......)).)).)))).)))))))))))))))))))))..)))))))...	88	43.6	-48.2	12	0	7	20	6	0	10	18	middle
134	126	PC-3p-43425_79	CTGCGATGTGTAGGAATGCCATAGA	25	JPKZ01000908.1	-	126037	126103	acatatggCATTCCTACACATCGCAGTCACTCatgtagagaCTGCGATGTGTAGGAATGCCATAGGc	0						3'	New	gp4	...(((((((((((((((((((((((((.((.....)).)))))))))))))))))))))))))...	61	47.8	-47.5	17.5	6.5	3.5	8.5	13	0	12.5	10	middle
135	126	PC-3p-43425_79	CTGCGATGTGTAGGAATGCCATAGA	25	JPKZ01000908.1	-	130674	130740	acatatggCATTCCTACACATCGCAGTCACTCatgtagagaCTGCGATGTGTAGGAATGCCATAGGc	0						3'	New	gp4	...(((((((((((((((((((((((((.((.....)).)))))))))))))))))))))))))...	61	47.8	-47.5	17.5	6.5	3.5	8.5	13	0	12.5	10	middle
136	127	PC-3p-56204_48	TTTCGTTGAGAAGTGGTTACAT	22	JPKZ01002986.1	+	138943	139036	aacggagcagttgctcatgtaaccacttctcaacgaagtccgccgacagagccgaTTTCGTTGAGAAGTGGTTACATgagcaactggagccttg	0						3'	New	gp4	...((..(((((((((((((((((((((((((((((((((.((.......)).)))))))))))))))))))))))))))))))))...))...	88	51.1	-63.6	2.5	0	3	6	4.5	4	0	4	low
137	127	PC-3p-56204_48	TTTCGTTGAGAAGTGGTTACAT	22	JPKZ01002986.1	-	138903	138996	caaggctccagttgctcatgtaaccacttctcaacgaaatcggctctgtcggcggaCTTCGTTGAGAAGTGGTTACATgagcaactgctccgtt	0						3'	New	gp4	...((...((((((((((((((((((((((((((((((.((.(((.....))).)).))))))))))))))))))))))))))))))..))...	88	51.1	-62.4	2.5	0	3	6	4.5	4	0	4	low
138	128	PC-5p-77188_24	TCCCCTCTACCTTTGCCTACGTAT	24	JPKZ01000906.1	+	169987	170075	accgcttgtgcccctcTCCCCTCTACCTTTGCCTACGTATacgttctgcgtatatgggcaaagggaaagggaggaaggttacaagctct	0						5'	New	gp4	...((((((..((.((..((((...((((((((..((((((((.....))))))))))))))))...))))..)).))..))))))...	83	52.8	-45.9	6.5	0	2.5	0	3	0	0	0	low
139	128	PC-5p-77188_24	TCCCCTCTACCTTTGCCTACGTAT	24	JPKZ01000906.1	+	171358	171446	accgcttgtgcccctcTCCCCTCTACCTTTGCCTACGTATacgttctgcgtatatgggcaaagggaaagggaggaaggttacaagctct	0						5'	New	gp4	...((((((..((.((..((((...((((((((..((((((((.....))))))))))))))))...))))..)).))..))))))...	83	52.8	-45.9	6.5	0	2.5	0	3	0	0	0	low
140	129	PC-5p-63900_37	CGTCCGACGCATGATTTTGGTA	22	JPKZ01002350.1	+	242260	242414	tagcacacgaaaacggcacgttgaaaacacgaatacaaattctggacgtagatCGTCCGACGCATGATTTTGGTAtatataTATACCAAAATCATGCGTCGGACgatctacgtccagaatttgtattcgtgttttcaacgtgccgttttcgtgtg	0						5'	New	gp4	...((((((((((((((((((((((((((((((((((((((((((((((((((((((((((((((((((((((((((....))))))))))))))))))))))))))))))))))))))))))))))))))))))))))))))))))))))))))	152	41.9	-136.3	3.5	0	0	2.5	12.5	0	7.5	7	middle
141	129	PC-5p-63900_37	CGTCCGACGCATGATTTTGGTA	22	JPKZ01002350.1	-	242290	242444	tagcacacgaaaacggcacgttgaaaacacgaatacaaattctggacgtagatCGTCCGACGCATGATTTTGGTAtatataTATACCAAAATCATGCGTCGGACgatctacgtccagaatttgtattcgtgttttcaacgtgccgttttcgtgtg	0						5'	New	gp4	...((((((((((((((((((((((((((((((((((((((((((((((((((((((((((((((((((((((((((....))))))))))))))))))))))))))))))))))))))))))))))))))))))))))))))))))))))))))	152	41.9	-136.3	3.5	0	0	2.5	12.5	0	7.5	7	middle
142	130	PC-3p-75303_25	TAATTAAAAATATATGTGCTCT	22	JPKZ01021715.1	+	540966	541036	acataagagcacatatatttttaattactgttcacactgcacagTAATTAACAATATATGTGCTCTtaaga	0						3'	New	gp4	...((((((((((((((((.(((((((((((.(.....).))))))))))).))))))))))))))))...	65	28.2	-34.1	0	2.5	0	0	0	0	0	10	low
143	130	PC-3p-75303_25	TAATTAAAAATATATGTGCTCT	22	JPKZ01021715.1	-	540927	540997	tcttaagagcacatatattgttaattactgtgcagtgtgaacagTAATTAAAAATATATGTGCTCTtatgt	0						3'	New	gp4	...((((((((((((((((.(((((((((((.(.....).))))))))))).))))))))))))))))...	65	28.2	-34.1	0	2.5	0	0	0	0	0	10	low
144	131	PC-5p-3231_747	TCATTGGTTCGGGGGTTGAACG	22	JPKZ01001175.1	+	72216	72326	tatgtgtcgctgtatccaaactccgagtTCATTGGTTCGGGGGTTGAACGtatttttgctctgTTCGACTCCGGAACCAAAGAACttgtagtttgtgaactccggcatttg	0						5'	New	gp4	...((((((..((.((((((((.(((((((.(((((((.(((((((((((((....)))...)))))))))).))))))).))))))).)))))).))))..))))))...	105	45.9	-53.4	140	91	66	93	167	108	158	98	middle
144	132	PC-3p-468_7893	TTCGACTCCGGAACCAAAGAAC	22	JPKZ01001175.1	+	72216	72326	tatgtgtcgctgtatccaaactccgagtTCATTGGTTCGGGGGTTGAACGtatttttgctctgTTCGACTCCGGAACCAAAGAACttgtagtttgtgaactccggcatttg	0						3'	New	gp4	...((((((..((.((((((((.(((((((.(((((((.(((((((((((((....)))...)))))))))).))))))).))))))).)))))).))))..))))))...	105	45.9	-53.4	1969	1183	1565	1961	1282	1184	1920	1127	middle
145	133	PC-5p-105394_12	ACAGTGGAGCTGATAAATGG	20	JPKZ01002949.1	+	132055	132137	taagaggttatatgACAGTGGAGCTGATAAATGGacatcgagcagatgtccatttatcagctccactgtcatataatctccgc	0						5'	New	gp4	...((((((((((((((((((((((((((((((((((((.....))))))))))))))))))))))))))))))))))))...	77	42.2	-64.6	0	0	3.5	2.5	3	0	0	0	low
146	133	PC-5p-105394_12	ACAGTGGAGCTGATAAATGG	20	JPKZ01002949.1	+	141470	141552	taagaggttatatgACAGTGGAGCTGATAAATGGacatctgctcgatgtccatttatcagctccactgtcatataatctccgc	0						5'	New	gp4	...((((((((((((((((((((((((((((((((((((.....))))))))))))))))))))))))))))))))))))...	77	42.2	-63.8	0	0	3.5	2.5	3	0	0	0	low
147	134	PC-5p-105445_12	CGAGAGAAGCGAACGAAGAGTT	22	JPKZ01001612.1	+	8349	8499	atccatcgagtgcaaatacaaaaccagataaaactgggaagagcCGAGAGAAGCGAACGAAGAGTTcacaactgcagctgTGAACTCTTTGTTCGCTTCTCTcggctcttcctatttttatttggttttgtatttgcactcgatggatgag	0						5'	New	gp4	(((((((((((((((((((((((((((((((((.((((((((((((((((((((((((((((((((((((........)))))))))))))))))))))))))))))))))))).)))))))))))))))))))))))))))))))))...	148	43	-121.5	5	6	0	6	5	0	0	0	low
147	135	PC-3p-33492_120	TGAACTCTTTGTTCGCTTCTCT	22	JPKZ01001612.1	+	8349	8499	atccatcgagtgcaaatacaaaaccagataaaactgggaagagcCGAGAGAAGCGAACGAAGAGTTcacaactgcagctgTGAACTCTTTGTTCGCTTCTCTcggctcttcctatttttatttggttttgtatttgcactcgatggatgag	0						3'	New	gp4	(((((((((((((((((((((((((((((((((.((((((((((((((((((((((((((((((((((((........)))))))))))))))))))))))))))))))))))).)))))))))))))))))))))))))))))))))...	148	43	-121.5	19	14	18	35	18	12	13	18	middle
148	136	PC-3p-59188_44	CATCATTTACCACTTCAGTTAC	22	JPKZ01002907.1	+	57919	58026	cattttttgaaacaaattctattcataactgaagtgttaaatgataccatcggtacagctggCATCATTTACCACTTCAGTTACgaacagaattcgtttgaagaaccc	0						3'	New	gp4	...(((((.((((.((((((.(((.(((((((((((.((((((((.(((..........))).)))))))).))))))))))).))).)))))).)))).)))))...	102	35.2	-40.2	7.5	0	5	0	2.5	3.5	0	3.5	low
149	136	PC-3p-59188_44	CATCATTTACCACTTCAGTTAC	22	JPKZ01002907.1	+	62187	62302	aagcattttttgaaacaaattctattcataactgaagtgttaaatgataccatcggtacagctggCATCATTTACCACTTCAGTTACgaacagaattcgtttgaagaaccatgggt	0						3'	New	gp4	...((((((((.((((.((((((.(((.(((((((((((.((((((((.(((..........))).)))))))).))))))))))).))).)))))).)))).)))))..)))...	110	35.3	-40.8	7.5	0	5	0	2.5	3.5	0	3.5	low
150	137	PC-5p-57956_45	TGAACCACCGGGGACGGTTTAC	22	JPKZ01001944.1	+	95083	95184	cctgaatgaactcactggaccatTGAACCACCGGGGACGGTTTACacgacaaaaggtgTAAACCGTCTCCGGTGATTCACTggcccagtgagtgttttctcc	0						5'	New	gp4	...(((...(((((((((.(((.((((.(((((((((((((((((((........))))))))))))))))))).)))).))).)))))))))...)))...	96	52	-64	21	6	7	7	8	0	13	0	middle
150	138	PC-3p-24846_168	TAAACCGTCTCCGGTGATTCACT	23	JPKZ01001944.1	+	95083	95184	cctgaatgaactcactggaccatTGAACCACCGGGGACGGTTTACacgacaaaaggtgTAAACCGTCTCCGGTGATTCACTggcccagtgagtgttttctcc	0						3'	New	gp4	...(((...(((((((((.(((.((((.(((((((((((((((((((........))))))))))))))))))).)))).))).)))))))))...)))...	96	52	-64	92	62	55	43	55	14	33	38	middle
151	139	PC-3p-22913_181	TTTCAATCTCCCTCTACCTCATC	23	JPKZ01000371.1	+	333446	333583	atggcgaatttctgagtttggaggagttgggagggaggggtgggggagagggagatcgatttttggtcatttcttcatccTTTCAATCTCCCTCTACCTCATCctcgctctccccaccattcaacttttcttgcctca	0						3'	New	gp4	..(((((......(((.(((((...((.(((((((.(((((((((.((((((((((.((....(((........))).....)).)))))))))).)))))))))..))))))).))..))))))))...)))))...	133	50	-60	17.5	16	25	15.5	16.5	18.5	12	21.5	middle
152	139	PC-3p-22913_181	TTTCAATCTCCCTCTACCTCATC	23	JPKZ01000371.1	+	336061	336198	atggcgaatttctgagtttggaggagttgggagggaggggtgggggagagggagatcgatttttggtcatttcttcatccTTTCAATCTCCCTCTACCTCATCctcgctctccccaccattcaacttttcttgcctca	0						3'	New	gp4	..(((((......(((.(((((...((.(((((((.(((((((((.((((((((((.((....(((........))).....)).)))))))))).)))))))))..))))))).))..))))))))...)))))...	133	50	-60	17.5	16	25	15.5	16.5	18.5	12	21.5	middle
153	140	PC-3p-806_3932	CACAGTTCGTTTCTCGGGTACA	22	JPKZ01001136.1	+	132007	132099	nnngcggctggcagtaaacccgtagatccgaacttgtgttgtgcactcgataaCACAGTTCGTTTCTCGGGTACActgctgtttagccgttaa	0						3'	New	gp4	...((((((((((((..(((((.(((..(((((.((((((((.......)))))))))))))..))))))))..))))))....))))))...	87	48.4	-45.2	872	410	382.5	510.5	468.5	387.5	377.5	518	middle
154	140	PC-3p-806_3932	CACAGTTCGTTTCTCGGGTACA	22	JPKZ01001948.1	-	276282	276366	atcgctctcggtcaacccgtagattcgaatttgtgtttagaggttggaacagCACAGTTCGTTTCTCGGGTAGAtcgaatgccga	0						3'	New	gp4	...((..((((((.(((((.(((..(((((((((((((........))))).)).))))))..)))))))).))))))..))...	79	48.2	-33.6	872	410	382.5	510.5	468.5	387.5	377.5	518	middle
155	141	PC-3p-64063_37	CGCAATGTATGGCTGGCT	18	JPKZ01002431.1	-	206984	207070	ttagtggtttatgagtttttcataacatttatgtgatattcgatgctaaaagatcaCACAATGTATGGCTGGCTtataaagcatatg	0						3'	New	gp4	...(((.(((((((((...(((((.((((..((((((...............)))))).)))))))))...))))))))).)))...	81	31	-20.8	4.5	0	0	8	10.5	3	3	4.5	middle
156	141	PC-3p-64063_37	CGCAATGTATGGCTGGCT	18	JPKZ01002431.1	-	211057	211143	ttagtggtttatgagtttttcataacatttatgtgatattcgatgctaaaagatcaCACAATGTATGGCTGGCTtataaagcatatg	0						3'	New	gp4	...(((.(((((((((...(((((.((((..((((((...............)))))).)))))))))...))))))))).)))...	81	31	-20.8	4.5	0	0	8	10.5	3	3	4.5	middle
157	142	PC-3p-118449_9	TGCAGCGGTTGATCGACAGT	20	JPKZ01022847.1	+	669989	670067	acgacacgcgtcactgtcgatcaaccgctgcagacttttctcgtttcTGCATCGGTTGATCGACAGTgacgcgtgtagc	0						3'	New	gp4	...((((((((((((((((((((((((.((((((...........)))))).))))))))))))))))))))))))...	73	54.4	-56.8	0	0	0	0	4.5	0	0	0	low
158	142	PC-3p-118449_9	TGCAGCGGTTGATCGACAGT	20	JPKZ01022847.1	-	669954	670032	gctacacgcgtcactgtcgatcaaccgatgcagaaacgagaaaagtcTGCAGCGGTTGATCGACAGTgacgcgtgtcgt	0						3'	New	gp4	((.((((((((((((((((((((((((.((((((...........)))))).)))))))))))))))))))))))).))	79	54.4	-57.2	0	0	0	0	4.5	0	0	0	low
159	143	PC-5p-3025_796	CCTGAATTTGCTTGTGTGCTGGAA	24	JPKZ01001215.1	-	151421	151552	ccagcaacgtcgaggtactatcatgtgcgggtctctgaatCCTGAATTTGCTTGTGTGCTGGACggagaccatctctagcaccatttaaattcagcatttctgaggtcatcatacttccttcttgttgcagc	0						5'	New	gp4	...((((((..((((........((((..(..(((.(((..(((((((((..((.((((((((..((.....))))))))))))..)))))))))...))).)))..)..))))...))))..))))))...	126	47	-45.6	228.5	97	103	160.5	128	98	148.5	117.5	middle
160	143	PC-5p-3025_796	CCTGAATTTGCTTGTGTGCTGGAA	24	JPKZ01001215.1	-	151730	151861	ccagcaacgtcgaggtactatcatgtgcgggtctctgaatCCTGAATTTGCTTGTGTGCTGGACggagaccatctctagcaccatttaaattcagcatttctgaggtcatcatacttccttcttgttgcagc	0						5'	New	gp4	...((((((..((((........((((..(..(((.(((..(((((((((..((.((((((((..((.....))))))))))))..)))))))))...))).)))..)..))))...))))..))))))...	126	47	-45.6	228.5	97	103	160.5	128	98	148.5	117.5	middle
161	144	PC-5p-195230_5	ATTATGAGCATTGCGATCACTG	22	JPKZ01002088.1	-	13647	13711	acagatATTATGAGCATTGCGATCACTGgcatgttgccAATGGTCACAATGCTCATAAAATccaa	0						5'	New	gp4	...(((.((((((((((((.(((((.((((.....)))).))))).)))))))))))).)))...	59	40	-33.4	0	0	0	0	0	0	0	5	low
161	145	PC-3p-189529_5	AATGGTCACAATGCTCATAAAAT	23	JPKZ01002088.1	-	13647	13711	acagatATTATGAGCATTGCGATCACTGgcatgttgccAATGGTCACAATGCTCATAAAATccaa	0						3'	New	gp4	...(((.((((((((((((.(((((.((((.....)))).))))).)))))))))))).)))...	59	40	-33.4	0	0	0	0	0	0	5	0	low
162	146	PC-3p-29314_142	TGACATTGCTGAATATTTAAGA	22	JPKZ01000015.1	-	27543	27627	ttgaacttttcgatcttaaatattcaacaatgtcaattggggcgaaggatTGACATTGTTGAATATTTAAGAtcgaaaagttgtt	0						3'	New	gp4	...(((((((((((((((((((((((((((((((((((.........)))))))))))))))))))))))))))))))))))...	79	30.6	-47.5	17.5	8.5	10.5	13	9	6.5	7.5	18	middle
163	146	PC-3p-29314_142	TGACATTGCTGAATATTTAAGA	22	JPKZ01000761.1	-	289151	289235	tcgagcttttctatcttagatattcaacaatgtcagttggggcgaaggacTGACATTGCTGAATATTTAAGAcagaaaagttgtt	0						3'	New	gp4	...(((((((((.(((((((((((((.(((((((((((.........))))))))))).))))))))))))).)))))))))...	79	36.5	-40.2	17.5	8.5	10.5	13	9	6.5	7.5	18	middle
164	147	PC-3p-104624_12	TTGACATTGTTGAATATTTAAGG	23	JPKZ01001541.1	+	447694	447779	tcgaacttttctaccttagatattcaacaatctgaattggggcaaaggaTTGACATTGTTGAATATTTAAGGatagaaaagttgct	0						3'	New	gp4	...((((((((((((((((((((((((((((...((((.........))))...)))))))))))))))))).))))))))))...	80	32.6	-32.2	0	0	3	0	0	3	0	0	low
165	147	PC-3p-104624_12	TTGACATTGTTGAATATTTAAGG	23	JPKZ01002387.1	-	29112	29198	gatcgacttttctatcttagatattcaacaatgtcaattggggcgaaggaTTGACATTGTTGAATATTTAAGAtagaaaagttgttg	0						3'	New	gp4	...((((((((((((((((((((((((((((((((((((.........))))))))))))))))))))))))))))))))))))...	81	32.2	-48	0	0	3	0	0	3	0	0	low
166	148	PC-5p-528_6727	TGCGACAAAGCTCTTGTGATATG	23	JPKZ01001518.1	-	1659	1816	atcgatgccgtcatcctaaacgtgtgcaagcagcaaattaatgcctacagcgaggTGCGACAAAGCTCTTGTGATATGtagcgtaagtcaTATCACAGTACTTTGTTGCATCttgcttggtgcattcgcccttcacattaccattggtcgggctcaag	0						5'	New	gp4	...((.(((.....((.....(((((.(((..((.....((((((((.(((((((((((((((((..((.((((((((..((....))))))))))))..)))))))))))))))))))).))))).)).)))))))).......))...)))))...	152	46.8	-59.1	1230.5	581	614	1059.5	743.5	634	619.5	839.5	middle
166	149	PC-3p-3859_634	TATCACAGTACTTTGTTGCATC	22	JPKZ01001518.1	-	1659	1816	atcgatgccgtcatcctaaacgtgtgcaagcagcaaattaatgcctacagcgaggTGCGACAAAGCTCTTGTGATATGtagcgtaagtcaTATCACAGTACTTTGTTGCATCttgcttggtgcattcgcccttcacattaccattggtcgggctcaag	0						3'	New	gp4	...((.(((.....((.....(((((.(((..((.....((((((((.(((((((((((((((((..((.((((((((..((....))))))))))))..)))))))))))))))))))).))))).)).)))))))).......))...)))))...	152	46.8	-59.1	289	138	213	230	130	85	131	195	middle
167	150	PC-5p-368_11066	CGCGGCAGGACACAACGATGTG	22	JPKZ01001475.1	-	1215994	1216125	ggggagtgtggtttcgatggccgcaacagtggtCGCGGCAGGACACAACGATGTGcttttgacagcagcaacattgtgtACATCGTTGTGTCCTTCCACTAccaatgtgcgttctggagcattcaactctgt	0						5'	New	gp4	..(((((...((((((..(..(((.(((.((((...((.(((((((((((((((((.....((((........))))))))))))))))))))).))...)))).))))))..))))))).....)))))..	128	52.3	-54.7	4961	2894	2624	3704	2972	2509	3347	2716	middle
167	151	PC-3p-37841_100	ACATCGTTGTGTCCTTCCACTA	22	JPKZ01001475.1	-	1215994	1216125	ggggagtgtggtttcgatggccgcaacagtggtCGCGGCAGGACACAACGATGTGcttttgacagcagcaacattgtgtACATCGTTGTGTCCTTCCACTAccaatgtgcgttctggagcattcaactctgt	0						3'	New	gp4	..(((((...((((((..(..(((.(((.((((...((.(((((((((((((((((.....((((........))))))))))))))))))))).))...)))).))))))..))))))).....)))))..	128	52.3	-54.7	49	35	31	36	34	9	51	24	middle
168	152	PC-5p-1132_2414	GGCATTTTTACTCCGTTCTCTG	22	JPKZ01000193.1	-	16747	16874	taagcaacccttgacttcggctcgctcttctccttaccttaGGCATTTTTACTCCGTTCTCTGttaagttaacaGAGGACGGAGTAGAAATGCTTAaggtgaagagaagacctatgttctggtcacct	0						5'	New	gp4	...........(((((...((....(((((((.(((((((((((((((((((((((((((((((((...))))))))))))))))))))))))))))))))).))))))).....))...)))))...	114	44.5	-67.8	722	383	349	534	478	435	337	494	middle
168	153	PC-3p-201985_5	GAGGACGGAGTAGAAATGCTTA	22	JPKZ01000193.1	-	16747	16874	taagcaacccttgacttcggctcgctcttctccttaccttaGGCATTTTTACTCCGTTCTCTGttaagttaacaGAGGACGGAGTAGAAATGCTTAaggtgaagagaagacctatgttctggtcacct	0						3'	New	gp4	...........(((((...((....(((((((.(((((((((((((((((((((((((((((((((...))))))))))))))))))))))))))))))))).))))))).....))...)))))...	114	44.5	-67.8	0	0	0	5	0	0	0	0	low
169	154	PC-5p-41969_84	GTATCAGAAACCAAGCCCAGTC	22	JPKZ01000066.1	-	62884	62946	ttcgGTATCAGAAACCAAGCCCAGTCgtacaaaagcagaCTGGCATTCGTTTCTGATACCAaa	0						5'	New	gp4	...((((((((((((.((..((((((((......)).))))))..)).))))))))))))...	57	44.4	-29.1	43	19	19	33	23	7	6	19	middle
169	155	PC-3p-32527_125	CTGGCATTCGTTTCTGATACCA	22	JPKZ01000066.1	-	62884	62946	ttcgGTATCAGAAACCAAGCCCAGTCgtacaaaagcagaCTGGCATTCGTTTCTGATACCAaa	0						3'	New	gp4	...((((((((((((.((..((((((((......)).))))))..)).))))))))))))...	57	44.4	-29.1	39	9	20	32	17	17	25	25	middle
170	156	PC-5p-34287_116	AACGGCAAAGACTGCTGATATG	22	JPKZ01000645.1	-	5047	5179	taggcttaactgttgcaatcagctgtgtatccaacAACGGCAAAGACTGCTGATATGccaacatagggatcaTATCACAGTATTCTTGCTGTTCTtggctccactcacttccctctcaacagattttagcacc	0						5'	New	gp4	...(((...((((((.....((..(((...((((.((((((((..((((.(((((((((......))...)))))))))))....)))))))).))))...)))...)).......)))))).....)))...	127	44.4	-37.1	22	0	19	19	13	10	17	21	middle
170	157	PC-3p-1594_1621	TATCACAGTATTCTTGCTGTTCT	23	JPKZ01000645.1	-	5047	5179	taggcttaactgttgcaatcagctgtgtatccaacAACGGCAAAGACTGCTGATATGccaacatagggatcaTATCACAGTATTCTTGCTGTTCTtggctccactcacttccctctcaacagattttagcacc	0						3'	New	gp4	...(((...((((((.....((..(((...((((.((((((((..((((.(((((((((......))...)))))))))))....)))))))).))))...)))...)).......)))))).....)))...	127	44.4	-37.1	210	114	270	240	122	94	344	251	middle
171	158	PC-3p-98341_14	TGCTTCCTGCGATCGTTCTCGCT	23	JPKZ01001177.1	+	59162	59236	gacagcgagcgagaacgatcgcagaaagcaccgaccagcggtcggTGCTTCCTGCGATCGTTCTCGCTcactnnn	0						3'	New	gp4	...((.((((((((((((((((((.(((((((((((...))))))))))).)))))))))))))))))).))...	69	58.7	-58.4	0	3	0	3	0	6.5	10	3	middle
172	158	PC-3p-98341_14	TGCTTCCTGCGATCGTTCTCGCT	23	JPKZ01001177.1	-	59124	59198	nnnagtgagcgagaacgatcgcaggaagcaccgaccgctggtcggTGCTTTCTGCGATCGTTCTCGCTcgctgtc	0						3'	New	gp4	...(((((((((((((((((((((((((((((((((...)))))))))))))))))))))))))))))))))...	69	58.7	-66.2	0	3	0	3	0	6.5	10	3	middle
173	159	PC-5p-146484_6	CACATTGTAAGTAGTAAACGCAT	23	JPKZ01001041.1	+	40211	40287	acgtttttcggCACATTGTAAGTAGTAAACGCATatacttccgtatatgCGTTTACTTACAATGTGCCGAAAaagat	0						5'	New	gp4	...(((((((((((((((((((((...(((((((((((....))))))))))))))))))))))))))))))))...	71	36.4	-45.5	0	0	0	0	0	0	0	6	low
173	160	PC-3p-139768_6	CGTTTACTTACAATGTGCCGAAA	23	JPKZ01001041.1	+	40211	40287	acgtttttcggCACATTGTAAGTAGTAAACGCATatacttccgtatatgCGTTTACTTACAATGTGCCGAAAaagat	0						3'	New	gp4	...(((((((((((((((((((((...(((((((((((....))))))))))))))))))))))))))))))))...	71	36.4	-45.5	6	0	0	0	0	0	0	0	low
174	161	PC-5p-35728_109	AGCTAAAGGTATGGATGTTACT	22	JPKZ01002213.1	-	8721	8868	ccactgacagccgaactagcgggtggtattaacaactagctacaacAGCTAAATGTATGGATGTTACTgaggctcgcacgacgagTAACATCTATACCTTTGGCTGTtgtagctagttgttaataccacccgctagttcggctgtcag	0						5'	New	gp4	...((((((((((((((((((((((((((((((((((((((((((((((((((.(((((((((((......(((((.....)))))))))))))))).))))))))))))))))))))))))))))))))))))))))))))))))))	145	47.3	-115.7	19	7	10	17	9	10	5	32	middle
174	162	PC-3p-129765_7	TAACATCTATACCTTTGGCTGT	22	JPKZ01002213.1	-	8721	8868	ccactgacagccgaactagcgggtggtattaacaactagctacaacAGCTAAATGTATGGATGTTACTgaggctcgcacgacgagTAACATCTATACCTTTGGCTGTtgtagctagttgttaataccacccgctagttcggctgtcag	0						3'	New	gp4	...((((((((((((((((((((((((((((((((((((((((((((((((((.(((((((((((......(((((.....)))))))))))))))).))))))))))))))))))))))))))))))))))))))))))))))))))	145	47.3	-115.7	0	0	0	0	0	7	0	0	low
175	163	PC-5p-94097_15	CTCCATTGAGCATTGTCAGAAGG	23	JPKZ01001678.1	-	352346	352433	acagctctgcgctatcgCTCCATTGAGCATTGTCAGAAGGtagatcccatcTTCTGACAGCTTCAATGGAACGAcaagtacgagctta	0						5'	New	gp4	..((((((((....(((.((((((((((..(((((((((((.......)))))))))))))).))))))).)))...))).)))))..	84	47.7	-39.6	0	0	0	7	0	0	0	8	low
175	164	PC-3p-243_19695	TTCTGACAGCTTCAATGGAACGA	23	JPKZ01001678.1	-	352346	352433	acagctctgcgctatcgCTCCATTGAGCATTGTCAGAAGGtagatcccatcTTCTGACAGCTTCAATGGAACGAcaagtacgagctta	0						3'	New	gp4	..((((((((....(((.((((((((((..(((((((((((.......)))))))))))))).))))))).)))...))).)))))..	84	47.7	-39.6	4203.5	2084.5	2621.5	3692	2699	2334	3533	3526	middle
176	165	PC-5p-59218_43	TGCTGCTGCTGCTGAATGCTGA	22	JPKZ01000620.1	+	114333	114439	tgggctgcgataccgtgtgtgacgtgcTGCTGCTGCTGCTGAATGCTGAtgctgtttggctgcagctgcagcagcaacagcagcaacgagcagtcttttgcagcgct	0						5'	New	gp4	...(((((((.......(((..((((((((((.((((((((...((((..(((....)))..))))..)))))))).)))))))).)).))).....)))))))...	101	57.9	-54.4	5	0	3.5	4	2.5	0	3.5	3	low
177	165	PC-5p-59218_43	TGCTGCTGCTGCTGAATGCTGA	22	JPKZ01000620.1	+	114700	114806	tgggctgcgataccgtgtgtgacgtgcTGCTGCTGCTGCTGAATGCTGAtgctgtttggctgcagctgcagcagcaacagcagcaacgagcagtcttttgcagcgct	0						5'	New	gp4	...(((((((.......(((..((((((((((.((((((((...((((..(((....)))..))))..)))))))).)))))))).)).))).....)))))))...	101	57.9	-54.4	5	0	3.5	4	2.5	0	3.5	3	low
178	166	PC-5p-592_5829	TGATTCAGTGGTCCAATCGGTTT	23	JPKZ01000912.1	+	546866	546957	gcctgttattcggtggTGATTCAGTGGTCCAATCGGTTTtaccgtaatcgaataaACTCATTGGACCACTGAGTCAccaccgagtttcgata	0						5'	New	gp4	...((..((((((((((((((((((((((((((..((((...((....))...))))..))))))))))))))))))))))))))..))...	86	45.7	-54.2	2916	1426	1290	1849	1768	1470	1264	1780	middle
178	167	PC-3p-571_6098	ACTCATTGGACCACTGAGTCA	21	JPKZ01000912.1	+	546866	546957	gcctgttattcggtggTGATTCAGTGGTCCAATCGGTTTtaccgtaatcgaataaACTCATTGGACCACTGAGTCAccaccgagtttcgata	0						3'	New	gp4	...((..((((((((((((((((((((((((((..((((...((....))...))))..))))))))))))))))))))))))))..))...	86	45.7	-54.2	2251	1434	2051	2632	1895	1477	4164	1978	middle
179	168	PC-5p-192552_5	ATCTGTTCTCATCCACGTATACA	23	JPKZ01001448.1	+	85968	86045	gcctgctttaATCTGTTCTCATCCACGTATACAtatacatatatatgtatacgtggatgagaacagattaaagcaaag	0						5'	New	gp4	...((((((((((((((((((((((((((((((((((....))))))))))))))))))))))))))))))))))...	72	34.6	-54.9	0	2.5	0	0	0	0	0	0	low
180	168	PC-5p-192552_5	ATCTGTTCTCATCCACGTATACA	23	JPKZ01001448.1	-	85999	86083	atcgctttgctttaATCTGTTCTCATCCACGTATACAtatatatgtatatgtatacgtggatgagaacagattaaagcaggcccg	0						5'	New	gp4	...((.(((((((((((((((((((((((((((((((((((....)))))))))))))))))))))))))))))))))))))...	79	37.6	-58.3	0	2.5	0	0	0	0	0	0	low
181	169	PC-5p-72803_27	CAGTTTACACGACATCGATCGG	22	JPKZ01018631.1	-	358	457	caatgaaccaccagagccgaggCAGTTTACACGACATCGATCGGagcgtctgccgttCAATCGATGTCGTGTAAACTGCCtccgctctggtgggacagat	0						5'	New	gp4	...((..((((((((((.(((((((((((((((((((((((..(((((.....))))).))))))))))))))))))))))).))))))))))..))...	94	55	-72.1	28.5	12	5	10	5	10	17	12	middle
181	170	PC-3p-1118_2453	CAATCGATGTCGTGTAAACTGCC	23	JPKZ01018631.1	-	358	457	caatgaaccaccagagccgaggCAGTTTACACGACATCGATCGGagcgtctgccgttCAATCGATGTCGTGTAAACTGCCtccgctctggtgggacagat	0						3'	New	gp4	...((..((((((((((.(((((((((((((((((((((((..(((((.....))))).))))))))))))))))))))))).))))))))))..))...	94	55	-72.1	885	469.5	502	777	608	525.5	601	658.5	middle
182	171	PC-5p-72352_28	GAGAGTACGTGATACGGAACAAC	23	JPKZ01012805.1	-	88	193	cacgcgacgattggggtaattcgaaGAGAGTACGTGATACGGAACAACtttagttaaagttgTTCCGTATTACGTACTCTTTACgaacgctacctcaagttgcaca	0						5'	New	gp4	...(((((..((((((((.((((.(((((((((((((((((((((((((((....))))))))))))))))))))))))))).))))...)))))))))))))...	100	43.4	-61.5	17	0	5	15	5	5	11	5	middle
182	172	PC-3p-101976_12	TTCCGTATTACGTACTCTTTAC	22	JPKZ01012805.1	-	88	193	cacgcgacgattggggtaattcgaaGAGAGTACGTGATACGGAACAACtttagttaaagttgTTCCGTATTACGTACTCTTTACgaacgctacctcaagttgcaca	0						3'	New	gp4	...(((((..((((((((.((((.(((((((((((((((((((((((((((....))))))))))))))))))))))))))).))))...)))))))))))))...	100	43.4	-61.5	13	0	0	0	0	6	0	0	low
183	173	PC-3p-177663_5	GTTTGCCTTTGAAACTACTCT	21	JPKZ01000520.1	-	8020	8104	ttgagtaaactcggcggtagtttcaagagcatctaagttccgttcgctGTTTGCCTTTGAAACTGCTCTtttgacttttactggg	0						3'	New	gp4	...((((((.(((..(((((((((((..(((....(((.......)))...)))..)))))))))))....)))..))))))...	79	43.5	-22.4	0	2.5	0	0	0	0	0	0	low
184	173	PC-3p-177663_5	GTTTGCCTTTGAAACTACTCT	21	JPKZ01000906.1	+	114942	115026	ttgagtaaactcggcggtagtttcaagagcatctaagttccgttcgctGTTTGCCTTTGAAACTGCTCTtttgacttttactggg	0						3'	New	gp4	...((((((.(((..(((((((((((..(((....(((.......)))...)))..)))))))))))....)))..))))))...	79	43.5	-22.4	0	2.5	0	0	0	0	0	0	low
185	174	PC-5p-2602_930	TCAGCTTTCGATTCCACCATCC	22	JPKZ01001844.1	-	155113	155207	tccttcgccttgatgataTCAGCTTTCGATTCCACCATCCagaccgatcggattCGGATGGTAAAATCGAAAGCTATTatcatcgaggcgaaaaa	0						5'	New	gp4	...(((((((((((((((..(((((((((((..(((((((..(((....)).)..)))))))..)))))))))))..)))))))))))))))...	89	44.2	-55.6	420	232	217	218	215	104	125	159	middle
185	175	PC-3p-12814_273	CGGATGGTAAAATCGAAAGCTATT	24	JPKZ01001844.1	-	155113	155207	tccttcgccttgatgataTCAGCTTTCGATTCCACCATCCagaccgatcggattCGGATGGTAAAATCGAAAGCTATTatcatcgaggcgaaaaa	0						3'	New	gp4	...(((((((((((((((..(((((((((((..(((((((..(((....)).)..)))))))..)))))))))))..)))))))))))))))...	89	44.2	-55.6	121	64	87	73	53	42	67	81	middle
186	176	PC-3p-184900_5	TATGGGGTTTCCGAACGTTCATC	23	JPKZ01003184.1	+	63382	63451	ctaaaatgaacgttcggaaaccccataaaagcgacttcgctttTATGGGGTTTCCGAACGTTCATTtcag	0						3'	New	gp4	((.((((((((((((((((((((((((((((((....)))))))))))))))))))))))))))))).))	70	42.9	-52.4	0	0	0	0	0	2.5	0	0	low
187	176	PC-3p-184900_5	TATGGGGTTTCCGAACGTTCATC	23	JPKZ01003184.1	-	63339	63416	ccgactgaaatgaacgttcggaaaccccataaaagcgaagtcgctttTATGGGGTTTCCGAACGTTCATTttagtggt	0						3'	New	gp4	((.((((((((((((((((((((((((((((((((((....)))))))))))))))))))))))))))))))))))).	77	44.9	-60.8	0	0	0	0	0	2.5	0	0	low
188	177	PC-3p-48702_64	TTTTCTAGGCGCTCTCGAGTAT	22	JPKZ01000233.1	+	428552	428667	agagaagtaggaactaaatgacagacgaatactcgagagcgccttgaaaatttctgcttgaaataaTTTTCTAGGCGCTCTCGAGTATtccttcgttagatatttcatactttaaa	0						3'	New	gp4	...((((((.(((.((..((((..(.((((((((((((((((((.(((((((((.....))...))))))).)))))))))))))))))).)..))))..)).))).))))))...	110	36.2	-51.4	8	3.5	0	3	8.5	4.5	4.5	0	low
189	177	PC-3p-48702_64	TTTTCTAGGCGCTCTCGAGTAT	22	JPKZ01000233.1	-	428531	428612	ctaacgaaggaatactcgagagcgcctagaaaattatttcaagcagaaaTTTTCAAGGCGCTCTCGAGTATtcgtctgtcat	0						3'	New	gp4	.....((..((((((((((((((((((.(((((((...((.....))))))))).)))))))))))))))))).))......	71	41.5	-40.7	8	3.5	0	3	8.5	4.5	4.5	0	low
190	178	PC-5p-87479_18	ATCCACAGGCTGTCTGATATATA	23	JPKZ01002922.1	-	132252	132341	cATCCACAGGCTGTCTGATATATAtatatatatatatatatatatgtatatatatatatatgtataTATATGTCAGACCGCCTGTGGCaa	0						5'	New	gp4	...((((((((.(((((((((((((((((((((((((((((((....))))))))))))))))))))))))))))))).))))))))...	84	26.7	-54.6	12	5	15	0	5	0	5	0	middle
190	179	PC-3p-78938_23	TATATGTCAGACCGCCTGTGGC	22	JPKZ01002922.1	-	132252	132341	cATCCACAGGCTGTCTGATATATAtatatatatatatatatatatgtatatatatatatatgtataTATATGTCAGACCGCCTGTGGCaa	0						3'	New	gp4	...((((((((.(((((((((((((((((((((((((((((((....))))))))))))))))))))))))))))))).))))))))...	84	26.7	-54.6	27	5	0	7	11	14	18	0	middle
191	180	PC-3p-193058_5	CCTCTACCCTTCGAACTTGTCT	22	JPKZ01001219.1	+	324798	324866	atagacaagttcgaagggtagaggcggttaccagttgggtaaccgCCTCTACCCTTCGAACTTGTCCcc	0						3'	New	gp4	...(((((((((((((((((((((((((((((.....)))))))))))))))))))))))))))))...	63	53.6	-58.8	0	2.5	0	0	0	0	0	0	low
192	180	PC-3p-193058_5	CCTCTACCCTTCGAACTTGTCT	22	JPKZ01001219.1	-	324720	324867	agacaagcgtaacggagtgaaaaaaaaagagcacgggggacaagttcgaagggtagaggcggttacccaactggtaaccgCCTCTACCCTTCGAACTTGTCTataatgttgttttacttgttttgcttgtataatgttttgcttgaag	0						3'	New	gp4	...(((((..(((((((..(((.....((((((((..((((((((((((((((((((((((((((((.....))))))))))))))))))))))))))))))....))).))))).....)))..)))......))))..)))))...	142	43.2	-77.2	0	2.5	0	0	0	0	0	0	low
193	181	PC-5p-2728_879	GTGTTCACGACAACGATTGATTC	23	JPKZ01000491.1	+	113447	113527	accaccgctgaagGTGTTCACGACAACGATTGATTCccggccgaagcaCCAATCGTTGTCGTGAATACCTtcagtggtaga	0						5'	New	gp4	...(((((((((((((((((((((((((((((.......((....))..)))))))))))))))))))))))))))))...	75	51.9	-50.9	275	142	136	281	132	134	194	149	middle
193	182	PC-3p-151_35733	CCAATCGTTGTCGTGAATACCT	22	JPKZ01000491.1	+	113447	113527	accaccgctgaagGTGTTCACGACAACGATTGATTCccggccgaagcaCCAATCGTTGTCGTGAATACCTtcagtggtaga	0						3'	New	gp4	...(((((((((((((((((((((((((((((.......((....))..)))))))))))))))))))))))))))))...	75	51.9	-50.9	16651	8516	8794	13356	8923	8482	8820	10637	middle
194	183	PC-5p-11248_296	AAGAGTACGTAATACGGAACAAC	23	JPKZ01012805.1	+	60	153	aacttgaggtagcgttcgtaAAGAGTACGTAATACGGAACAACtttaactaaagttgTTCCGTATCACGTACTCTCTTcgaattaccccaatcg	0						5'	New	gp4	...(((.((((..(((((...(((((((((.(((((((((((((((....))))))))))))))).)))))))))...))))))))).)))...	88	40.4	-46.1	121	42	104	94	70	55	83	90	middle
194	184	PC-3p-6958_401	TTCCGTATCACGTACTCTCTT	21	JPKZ01012805.1	+	60	153	aacttgaggtagcgttcgtaAAGAGTACGTAATACGGAACAACtttaactaaagttgTTCCGTATCACGTACTCTCTTcgaattaccccaatcg	0						3'	New	gp4	...(((.((((..(((((...(((((((((.(((((((((((((((....))))))))))))))).)))))))))...))))))))).)))...	88	40.4	-46.1	130	80	101	127	91	65	114	117	middle
195	185	PC-5p-94244_15	GTACAACAATGCGGGCACA	19	JPKZ01022849.1	+	565902	566005	gtaccGTACAACAATGCGGGCACAatagttgaatgaagtgtctgctttcggaagataaaagcagacttattttattcaactatagtgcctgcattgttgtacgg	0						5'	New	gp4	...((((((((((((((((((((.(((((((((((((((((((((((((....))...))))))))..))))))))))))))).))))))))))))))))))))	101	40.4	-69.1	3	0	0	0	0	0	4.5	0	low
196	185	PC-5p-94244_15	GTACAACAATGCGGGCACA	19	JPKZ01022849.1	+	569390	569493	gtaccGTACAACAATGCGGGCACAatagttgaatgaagtgtctgctttcggaagataaaagcagacttattttattcaactatagtgcctgcattgttgtacgg	0						5'	New	gp4	...((((((((((((((((((((.(((((((((((((((((((((((((....))...))))))))..))))))))))))))).))))))))))))))))))))	101	40.4	-69.1	3	0	0	0	0	0	4.5	0	low
197	186	PC-3p-24334_172	TAGCAATTTCGGACGTAACTCT	22	JPKZ01002328.1	+	331687	331784	ttagaagtgacgttgtggaaaggtgcgtttccaattgctattgtctgaaaaataaaTAGCAATTTCGGACGTAACTCTctcaaacgttctactttttg	0						3'	New	gp4	..((((((((((((..(((.((.((((((...((((((((((............))))))))))...)))))).)).)))..))))))..))))))..	94	36.7	-28.2	20.5	11	9	15.5	13.5	8.5	7	10	middle
198	186	PC-3p-24334_172	TAGCAATTTCGGACGTAACTCT	22	JPKZ01002328.1	+	336356	336453	ttagaagtgacgttgtggaaaggtgcgtttccaattgctattgtctgaaaaataaaTAGCAATTTCGGACGTAACTCTctcaaacgttctactttttg	0						3'	New	gp4	..((((((((((((..(((.((.((((((...((((((((((............))))))))))...)))))).)).)))..))))))..))))))..	94	36.7	-28.2	20.5	11	9	15.5	13.5	8.5	7	10	middle
199	187	PC-3p-73458_27	TTGGCATTGTTGAATATTTAAGA	23	JPKZ01001801.1	-	52790	52874	tcgaacttttatgtcttagatattcaacaatgtcaattggggtgaaggaTTGACATTGTTGAATATTTAAGAtagagaagttgtc	0						3'	New	gp4	...(((((((.(((((((((((((((((((((((((((.........))))))))))))))))))))))))))).)))))))...	79	31.8	-40.1	0	3.5	2.5	3.5	0	0	0	4	low
200	187	PC-3p-73458_27	TTGGCATTGTTGAATATTTAAGA	23	JPKZ01022846.1	-	24677	24761	tcgaacttttctatcttagatattcaacaatgtcaactggggcgaaggaTTGGCACTGTTGAATATTTAAGAtagaaaagttgtt	0						3'	New	gp4	...((((((((((((((((((((((((((.((((((((........)).)))))).))))))))))))))))))))))))))...	79	34.1	-41.3	0	3.5	2.5	3.5	0	0	0	4	low
201	188	PC-5p-22951_181	CGTCCTACCTGTGCATTATTAGA	23	JPKZ01000358.1	+	55408	55492	gttgacaggctgcCGTCCTACCTGTGCATTATTAGAgttattaaaggcatctaatactgtcaggtaatgacgatagcctgtcttc	0						5'	New	gp4	...((((((((..((((.((((((.(((.(((((((((........)).))))))).)))))))))..))))..))))))))...	79	43.5	-39	20	13.5	7.5	9	18	8.5	11	13	middle
202	188	PC-5p-22951_181	CGTCCTACCTGTGCATTATTAGA	23	JPKZ01000358.1	+	60031	60115	gttgacaggctgcCGTCCTACCTGTGCATTATTAGAgttattaaaggcatctaatactgtcaggtaatgacgatagcctgtcttc	0						5'	New	gp4	...((((((((..((((.((((((.(((.(((((((((........)).))))))).)))))))))..))))..))))))))...	79	43.5	-39	20	13.5	7.5	9	18	8.5	11	13	middle
203	189	PC-3p-83968_20	CTTTCCGGATTTGACTTTCGCG	22	JPKZ01000336.1	+	11358	11443	gcatgaagggtccttgcgatagttgaatccggaaatgccttgcaaacgcCTTTCCGGGTTTGACTTTCGCGatgacccttgcaaag	0						3'	New	gp4	(((...((((((.((((((.(((..((((((((((.((.........)).))))))))))..))).)))))).)))))))))....	82	51.2	-45.6	3.5	0	0	6.5	0	0	0	0	low
204	189	PC-3p-83968_20	CTTTCCGGATTTGACTTTCGCG	22	JPKZ01002583.1	+	129490	129577	aaagcatgaagggtccctgcgatagttgaatccggaaatgccttgcaaacgcCTTTCCGGATTTGACTTTCGCGatgacccttgcaaa	0						3'	New	gp4	...(((...((((((..(((((.(((..((((((((((.((.........)).))))))))))..))).)))))..)))))))))...	82	48.9	-44.1	3.5	0	0	6.5	0	0	0	0	low
205	190	PC-3p-90484_17	TCAAAGATATCAGTGTAGATGG	22	JPKZ01001548.1	+	181085	181169	ttctgatatcaacaatctatactgatatctctgatataagtgtggaatataTCAGAGATATCAGTGTAGATGGttgttatcatcg	0						3'	New	gp4	...(((((.((((.((((((((((((((((((((((((.........)))))))))))))))))))))))).)))).)))))...	79	31.8	-44.1	3	2.5	0	3.5	2.5	0	0	0	low
206	190	PC-3p-90484_17	TCAAAGATATCAGTGTAGATGG	22	JPKZ01001548.1	+	187768	187852	ttctgatatcaacaatctatactgatatctctgatataagtgtggaatataTCAGAGATATCAGTGTAGATGGttgttatcatcg	0						3'	New	gp4	...(((((.((((.((((((((((((((((((((((((.........)))))))))))))))))))))))).)))).)))))...	79	31.8	-44.1	3	2.5	0	3.5	2.5	0	0	0	low
207	191	PC-5p-135905_6	TCAGCATGATACCTTCGTAACT	22	JPKZ01000785.1	-	11598	11686	aaatgagggatgatatgtTCAGCATGATACCTTCGTAACTtaaccttagaagTTATGAAGGTAGCATGCTGAGCaagaatcccttagaa	0						5'	New	gp4	...((((((((....(((((((((((.((((((((((((((........)))))))))))))).)))))))))))...))))))))...	83	38.2	-48.6	0	0	0	0	6	0	0	0	low
207	192	PC-3p-106025_12	TTATGAAGGTAGCATGCTGAGC	22	JPKZ01000785.1	-	11598	11686	aaatgagggatgatatgtTCAGCATGATACCTTCGTAACTtaaccttagaagTTATGAAGGTAGCATGCTGAGCaagaatcccttagaa	0						3'	New	gp4	...((((((((....(((((((((((.((((((((((((((........)))))))))))))).)))))))))))...))))))))...	83	38.2	-48.6	0	0	0	5	0	0	7	0	low
208	193	PC-3p-70287_30	CGGAAGTAAGCAACTAGAGATAC	23	JPKZ01003318.1	+	1308	1457	atggtgattcagaatgcaagttgaaggggactgctttgagcgaagtatctctagttgcttacttccgtcctcgtaaaagaCGGAAGTAAGCAACTAGAGATACttcgctcaaagcagtccccttcaacttgcattctgaatcaccatccg	0						3'	New	gp4	(((((((((((((((((((((((((((((((((((((((((((((((((((((((((((((((((((((.........)))))))))))))))))))))))))))))))))))))))))))))))))))))))))))))))))))))...	147	45.3	-133.2	4	0	0	7.5	4	3	5.5	2.5	low
209	193	PC-3p-70287_30	CGGAAGTAAGCAACTAGAGATAC	23	JPKZ01003318.1	-	1272	1421	atggtgattcagaatgcaagttgaaggggactgctttgagcgaagtatctctagttgcttacttccgtcttttacgaggaCGGAAGTAAGCAACTAGAGATACttcgctcaaagcagtccccttcaacttgcattctgaatcaccatcct	0						3'	New	gp4	((((((((((((((((((((((((((((((((((((((((((((((((((((((((((((((((((((((((...))))))))))))))))))))))))))))))))))))))))))))))))))))))))))))))))))))))))...	147	44.7	-136.4	4	0	0	7.5	4	3	5.5	2.5	low
210	194	PC-3p-124953_7	ACAGTGTTGAATATTTAAGATAG	23	JPKZ01002434.1	-	43773	43845	ttatctatctaagatattcaacaatgtcaattggggcgaaggattgACAGTGTTGAATATTTAAGATAGaaaa	0						3'	New	gp4	...(((((((.((((((((((((.((((((((.........)))))))).)))))))))))).)))))))...	67	30.1	-30.3	3	0	0	0	0	0	0	3.5	low
211	194	PC-3p-124953_7	ACAGTGTTGAATATTTAAGATAG	23	JPKZ01002781.1	-	410521	410613	agatcgaacttttctatcttagatattcaacaatgtcaattggggcgaaggattgACAATGTTGAATATTTAAGATAGaaaagttgtcgagta	0						3'	New	gp4	...(((((((((((((((((((((((((((((.((((((((.........)))))))).)))))))))))))))))))))))))..))))...	87	32.3	-44.6	3	0	0	0	0	0	0	3.5	low
212	195	PC-3p-43231_80	CGTATGTTTGAACATGTGGTGC	22	JPKZ01002907.1	+	103917	104022	gtggaaatggcaaacataagactcgcgccatatgtttatgcgttcggcgccggattcacgcCGTATGTTTGAACATGTGGTGCgcgtgttacgttttcaattcggt	0						3'	New	gp4	...(((.(((.((((.(((.((.(((((((((((((((..(((.(((((.........))))).)))..))))))))))))))).)).))).))))))).)))...	100	49.1	-46.4	0	4.5	2.5	10	3.5	6.5	6	7	low
213	195	PC-3p-43231_80	CGTATGTTTGAACATGTGGTGC	22	JPKZ01002907.1	+	106650	106755	gtggaaatggcaaacataagactcgcgccatatgtttatgcgttcggcgccggattcacgcCGTATGTTTGAACATGTGGTGCgcgtgttacgttttcaattcggt	0						3'	New	gp4	...(((.(((.((((.(((.((.(((((((((((((((..(((.(((((.........))))).)))..))))))))))))))).)).))).))))))).)))...	100	49.1	-46.4	0	4.5	2.5	10	3.5	6.5	6	7	low
214	196	PC-3p-35624_110	CATTGTTGAATATTTAAGATAGA	23	JPKZ01000722.1	+	189542	189626	tcgaacttttctgtcttagatattcaacaatgtcaattggggcgaaggattgaCATTGTTGAATATTTAAGATAGAaaagttgtt	0						3'	New	gp4	...(((((((((((((((((((((((((((((((((((.........)))))))))))))))))))))))))))))))))))...	79	31.8	-46.2	15.5	2.5	10	5.5	10	4	10.5	5.5	middle
215	196	PC-3p-35624_110	CATTGTTGAATATTTAAGATAGA	23	JPKZ01002202.1	+	146210	146294	tcgaacttttctatctcggatattcaacaatgtcaattggggcgaacgattgaCATTGTTGAATATTTAAGATAGAaaagttgtt	0						3'	New	gp4	...(((((((((((((..(((((((((((((((((((((.......)))))))))))))))))))))..)))))))))))))...	79	32.9	-47.9	15.5	2.5	10	5.5	10	4	10.5	5.5	middle
216	197	PC-3p-149836_6	TGAACTCGTCTCATAGAGATCTC	23	JPKZ01001975.1	+	104351	104414	gaaagatctctatgagacgagttcacctgagacagcaggTGAACTCGTCTCATAGAGATCTCat	0						3'	New	gp4	...((((((((((((((((((((((((((......))))))))))))))))))))))))))...	58	45.3	-48.5	0	0	0	0	0	0	3	0	low
217	197	PC-3p-149836_6	TGAACTCGTCTCATAGAGATCTC	23	JPKZ01001975.1	-	104313	104378	tatgagatctctatgagacgagttcacctgctgtctcaggTGAACTCGTCTCATAGAGATCTTtcc	0						3'	New	gp4	...(((((((((((((((((((((((((((......)))))))))))))))))))))))))))...	60	45.5	-48.8	0	0	0	0	0	0	3	0	low
218	198	PC-3p-92231_16	TGCCTCTTGGCTGGGTTCGCT	21	JPKZ01001136.1	+	135499	135573	ctcgctcaagcgaatccagccaagaggcacatgcttttaccgcaagTGCCTCTTGGCTGGGTTCGCTtgagcatg	0						3'	New	gp4	...(((((((((((((((((((((((((((.(((.......))).)))))))))))))))))))))))))))...	69	56	-61.4	4	0	0	0	4	0	3	0	low
219	198	PC-3p-92231_16	TGCCTCTTGGCTGGGTTCGCT	21	JPKZ01001136.1	+	139205	139279	ctcgctcaagcgaatccagccaagaggcacatgcttttaccgcaagTGCCTCTTGGCTGGGTTCGCTtgagcatg	0						3'	New	gp4	...(((((((((((((((((((((((((((.(((.......))).)))))))))))))))))))))))))))...	69	56	-61.4	4	0	0	0	4	0	3	0	low
220	199	PC-3p-63933_37	TTTGTAAATGTTTATGAGCCGT	22	JPKZ01002329.1	+	23123	23194	agcaatgacggctcataaacatttacaaacgactgctgagtcgTTTGTAAATGTTTATGAGCCGTcattatc	0						3'	New	gp4	...(((((((((((((((((((((((((((((((....)))))))))))))))))))))))))))))))...	66	38.9	-49.9	0	3.5	4	0	4	0	3.5	3.5	low
221	199	PC-3p-63933_37	TTTGTAAATGTTTATGAGCCGT	22	JPKZ01002329.1	-	23086	23159	tgataatgacggctcataaacatttacaaacgactcagcagtcgTTTGTAAATGTTTATGAGCCGTcattgctt	0						3'	New	gp4	...((((((((((((((((((((((((((((((((....))))))))))))))))))))))))))))))))...	68	37.8	-50.1	0	3.5	4	0	4	0	3.5	3.5	low
222	200	PC-5p-140591_6	AGAGGAGTTATCAAATGAAGAC	22	JPKZ01001364.1	-	8597	8672	cttggtgataAGAAGAGTTATCAAATGAAGACgtaactactagcaTCTTCATTTGATAACTCTTCTGAtcacttaa	0						5'	New	gp4	...((((((.(((((((((((((((((((((.((........)).))))))))))))))))))))).))))))...	70	32.9	-39.3	0	0	0	0	0	6	0	0	low
222	201	PC-3p-154986_6	TCTTCATTTGATAACTCTTCTTA	23	JPKZ01001364.1	-	8597	8672	cttggtgataAGAAGAGTTATCAAATGAAGACgtaactactagcaTCTTCATTTGATAACTCTTCTGAtcacttaa	0						3'	New	gp4	...((((((.(((((((((((((((((((((.((........)).))))))))))))))))))))).))))))...	70	32.9	-39.3	3	0	0	0	0	0	0	0	low
223	202	PC-3p-1760_1447	CAACTTAAAGGTGACTGTACTC	22	JPKZ01001952.1	+	38097	38197	tgactttatcacacaagagtacagtcacctttaagttgctactctcttattagCAACTTAAAGGTGACTGTACTCttgtctgattttatgtgatggagaat	0						3'	New	gp4	...((..((((((((((((((((((((((((((((((((((.........)))))))))))))))))))))))))))))..........)))))..))...	95	35.6	-55.1	157	70	102	139	102	99.5	98.5	144	middle
224	202	PC-3p-1760_1447	CAACTTAAAGGTGACTGTACTC	22	JPKZ01001952.1	-	38064	38146	aaaatcagacaagagtacagtcacctttaagttgctaataagagagtagCAACTTAAAGGTGACTGTACTCttgtgtgataaa	0						3'	New	gp4	...((((.(((((((((((((((((((((((((((((.........))))))))))))))))))))))))))))).))))...	77	34.9	-54.5	157	70	102	139	102	99.5	98.5	144	middle
225	203	PC-5p-31875_128	CATTGAAAGGGATTTGTCATCATC	24	JPKZ01003222.1	+	57781	57879	tcatcggtcggggcccctCATTGAAAGGGATTTGTCATCATCgtacccgctttcggcaaTGATGACAAACGCTTTCAATGAGaggcgccgctccgactc	0						5'	New	gp4	...((((.(((.(((.(((((((((((...(((((((((((.(...(((....)))).)))))))))))..))))))))))).))).)))..))))...	93	54.5	-48.3	51	28	32	44	25	31	47	46	middle
225	204	PC-3p-140312_6	TGATGACAAACGCTTTCAATGAG	23	JPKZ01003222.1	+	57781	57879	tcatcggtcggggcccctCATTGAAAGGGATTTGTCATCATCgtacccgctttcggcaaTGATGACAAACGCTTTCAATGAGaggcgccgctccgactc	0						3'	New	gp4	...((((.(((.(((.(((((((((((...(((((((((((.(...(((....)))).)))))))))))..))))))))))).))).)))..))))...	93	54.5	-48.3	5	6	0	0	0	0	0	0	low
226	205	PC-3p-126883_7	TTCCGTTTTTACCTTAGCCTAG	22	JPKZ01000522.1	+	484534	484652	accgtcgcactctccaggaattgcaatccctaggctaaggtaaaaacggaaagggtgttacgcatatatgatTTCCGTTTTTACCTTAGCCCAGggattgcatttaatggtgcagccct	0						3'	New	gp4	...(..(((....(((..((.((((((((((.((((((((((((((((((((..((((.......))))..)))))))))))))))))))).)))))))))).))..))))))..)...	113	46.2	-60.8	0	0	3.5	0	0	0	0	0	low
227	205	PC-3p-126883_7	TTCCGTTTTTACCTTAGCCTAG	22	JPKZ01000522.1	-	484509	484595	aaatgcaatccctgggctaaggtaaaaacggaaatcatatatgcgtaacaccctTTCCGTTTTTACCTTAGCCTAGggattgcaatt	0						3'	New	gp4	...(((((((((((((((((((((((((((((((...................)))))))))))))))))))))))))))))))...	81	40.2	-52.8	0	0	3.5	0	0	0	0	0	low
228	206	PC-5p-50659_59	CATTCTCATGCCCATCCACATT	22	JPKZ01002390.1	+	662592	662693	gaaatgatcaaaaaatgatgatcttcCCTTCTCATGCCCATCCACATTtagcgagaacaagaTGTGAATGGGCGTGAGAAGGGAagagcatcagattatgcg	0						5'	New	gp4	...((((((......(((((.((((((((((((((((((((.(((((((..........))))))).)))))))))))))))))))).)))))))))))...	96	43.1	-53.9	21	6	9	7	6	0	10	0	middle
228	207	PC-3p-64753_36	TGTGAATGGGCGTGAGAAGGGA	22	JPKZ01002390.1	+	662592	662693	gaaatgatcaaaaaatgatgatcttcCCTTCTCATGCCCATCCACATTtagcgagaacaagaTGTGAATGGGCGTGAGAAGGGAagagcatcagattatgcg	0						3'	New	gp4	...((((((......(((((.((((((((((((((((((((.(((((((..........))))))).)))))))))))))))))))).)))))))))))...	96	43.1	-53.9	0	6	0	9	8	5	0	8	low
229	208	PC-3p-182391_5	TCTTCCCTGCTGACGAGCTATA	22	JPKZ01000761.1	-	809952	810016	tacggctcgttatcagtagggaaagagatgagtaaaattgcatTCTTCCCTGCTGACGAGCTATT	0						3'	New	gp4	...((((((...(((((((((((.(((.((..........))))))))))))))))))))))...	59	43.1	-26.9	0	0	0	0	0	2.5	0	0	low
230	208	PC-3p-182391_5	TCTTCCCTGCTGACGAGCTATA	22	JPKZ01013338.1	-	60	124	tacggctcgttatcagaagggaaaaagatgagtaaaattgcatTCTTCCCTGCTGACGAGCTATT	0						3'	New	gp4	...((((((...((((.(((((...(((...(((....)))..)))))))).))))))))))...	59	41.5	-21.8	0	0	0	0	0	2.5	0	0	low
231	209	PC-5p-76022_25	AACAGCGCCAAGGGAATGTCG	21	JPKZ01001696.1	-	112628	112689	aaaatAACAGCGCCAAGGGAATGTCGagtaaccgcccgACATTAGTTTGGCGCTGTTATaaa	0						5'	New	gp4	...((((((((((((((..(((((((.((....)).)))))))..))))))))))))))...	56	45.2	-33.3	7	0	0	6	0	6	0	6	low
231	210	PC-3p-77627_24	ACATTAGTTTGGCGCTGTTAT	21	JPKZ01001696.1	-	112628	112689	aaaatAACAGCGCCAAGGGAATGTCGagtaaccgcccgACATTAGTTTGGCGCTGTTATaaa	0						3'	New	gp4	...((((((((((((((..(((((((.((....)).)))))))..))))))))))))))...	56	45.2	-33.3	6	5	6	7	0	0	0	0	low
232	211	PC-3p-134374_7	TTTGAGCTTGCTGTGCTATGAT	22	JPKZ01000906.1	+	472907	472974	gttttatagcacagaaagctcaaacttgggtttacttacttaagTTTGAGCTTGCTGTGCTATGATta	0						3'	New	gp4	...(((((((((((.((((((((((((..((......))..)))))))))))).)))))))))))...	62	35.3	-37.7	0	0	0	0	3.5	0	0	0	low
233	211	PC-3p-134374_7	TTTGAGCTTGCTGTGCTATGAT	22	JPKZ01002011.1	+	111979	112122	taataagtttatgctaacgtttcggttccttcagccataatcatagcacagcaagctcaaagttggttttattacctaagTTTGAGCTTGCTGTGCTATGATtatggcacgaggagccgaaacgtccacaaaaacttattgtac	0						3'	New	gp4	((((((((((.((...(((((((((((((((..((((((((((((((((((((((((((((.(((((......))).)).))))))))))))))))))))))))))))..)))))))))))))))...)).))))))))))...	141	39.6	-90.3	0	0	0	0	3.5	0	0	0	low
234	212	PC-3p-191177_5	TTGAAGCACATGCATAAAAAGC	22	JPKZ01001073.1	+	143806	143877	tgtgctttttatgcatgtgcttcaagtacaagcttgcaagcttgtacTTGAAGCACATGCATAAAAAGCttt	0						3'	New	gp4	...(((((((((((((((((((((((((((((((....)))))))))))))))))))))))))))))))...	66	37.5	-52.7	0	2.5	0	0	0	0	0	0	low
235	212	PC-3p-191177_5	TTGAAGCACATGCATAAAAAGC	22	JPKZ01001073.1	-	143762	143833	aaagctttttatgcatgtgcttcaagtacaagcttgcaagcttgtacTTGAAGCACATGCATAAAAAGCaca	0						3'	New	gp4	...(((((((((((((((((((((((((((((((....)))))))))))))))))))))))))))))))...	66	37.5	-53.2	0	2.5	0	0	0	0	0	0	low
236	213	PC-5p-170081_5	CGTGTGTGTACGTGCCTACGTTC	23	JPKZ01002208.1	-	20281	20390	tgcgtgtgtgtatgcgcgtaagtgggtgtgCGTGTGTGTACGTGCCTACGTTCttgtgtttatgcacgtaggcgcatacacacacgcacgtaggtgcatacacacacatg	0						5'	New	gp4	...((((((((((((((.((......((((((((((((((.((((((((((...((....))...)))))))))).)))))))))))))))).))))))))))))))...	104	52.7	-66.9	5	0	0	0	0	0	0	0	low
237	214	PC-5p-176413_5	TCCGATCCCTTTCCTGTGCTGA	22	JPKZ01001946.1	+	88135	88223	tatgcattgatcccctTCCGATCCCTTTCCTGTGCTGAacattcgcgtgtgcagcacatggaacgaatcgggagcaggtgcagtgtcga	0						5'	New	gp4	...(((((((((..((((((((....(((((((((((.((((....)))).))))))).))))...))))))))..))).))))))...	83	53.9	-37.2	5	0	0	0	0	0	0	0	low
238	215	PC-3p-198508_5	ACATGTTGACTGCGCAGTAATAC	23	JPKZ01003222.1	+	20199	20345	aaagacagaccgaccggtgccgtctaggcttgtaaataaaaggagtattactgcgcagtcaacatgtgatgttacccatcACATGTTGATTGCGCAGTAATACcccttctatttacaagcccagacggcaccagtcggtctgtcaat	0						3'	New	gp4	...(((((((((((.((((((((((.((((((((((((.((((.(((((((((((((((((((((((((((.....))))))))))))))))))))))))))).)))).)))))))))))).)))))))))).)))))))))))...	141	46.9	-115.8	0	0	0	0	5	0	0	0	low
239	216	PC-3p-132865_7	TTTTTCGTCGATACCGTGGTGC	22	JPKZ01001898.1	-	105437	105501	aagcacggtagtgacgaaaaaaaaaggttttggtcttacatttTTTTTCGTCGATACCGTGGTGC	0						3'	New	gp4	...(((((((..((((((((((((..((.........)).))))))))))))..)))))))....	58	40	-23.4	0	0	0	0	7	0	0	0	low
240	217	PC-5p-192158_5	TATTGTTTCAGTGAGGTGTATGC	23	JPKZ01001313.1	+	371664	371782	gctttattggacaacaaatgttacgagttaaggggTATTGTTTCAGTGAGGTGTATGCccatctgtccgtggacacacgcctcactaaaacaatacgctttaagtatgttcaatgatat	0						5'	New	gp4	...((((((((((........(((...((((((.(((((((((.((((((((((.((.((((......)))).)).)))))))))).))))))))).)))))))))))))))))))...	113	40.3	-47.1	5	0	0	0	0	0	0	0	low
241	218	PC-3p-125244_7	AAATTTCTCTCTTGCTGCTCATC	23	JPKZ01001900.1	+	28202	28321	aataatgctatttatttcagtgacatatgagcagtagaaacgaaatttattgttatcgaaagcgacgcagtAAATTTCTCTCTTGCTGCTCATCtatcacccaaataagtagacgtttaa	0						3'	New	gp4	...((((((((((((((..((((...((((((((((((...((((((((((((..(((....))).))))))))))))..))).)))))))))...))))..)))))))))).))))...	114	33.3	-43.2	7	0	0	0	0	0	0	0	low
242	219	PC-3p-157891_5	TTCAGTGGTCACCGAGCTCA	20	JPKZ01003153.1	-	175215	175361	cggatcgctcatcatgagtgacacgaagtggggaatcttttgagctggatgacagtcgaattagaagggactacacctaaTTCAGTGGTCACCGAGCTCAaaggactctaccgcccaccttgcgccaccaggatgagcggcctgcac	0						3'	New	gp4	(((..((((((((.((.(((...(((.(((((((.(((((((((((((.((((....(((((((............)))))))....)))))).))))))))))).)).....))))).)))...))))).))))))))..)))...	144	54.4	-61.4	0	0	0	0	0	0	5	0	low
243	220	PC-5p-158307_5	TTGTCTGCAATGACGTCCTGG	21	JPKZ01002814.1	-	33036	33110	gtagttctgTTGTCTGCAATGACGTCCTGGggtaatcacttaccccaagacgtcattgcagataaacagaatgtt	0						5'	New	gp4	...(((((((((((((((((((((((.((((((((....)))))))).))))))))))))))))).))))))...	69	44	-48.6	0	0	5	0	0	0	0	0	low
244	221	PC-3p-198945_5	ATTGTTTGTGGAGAAGAGGCAT	22	JPKZ01002161.1	+	53573	53636	aaaatgctcttctccacaaacaatcaaggtttggctttgATTGTTTGTGGAGAAGAGGCATctt	0						3'	New	gp4	...((((((((((((((((((((((((((.....))))))))))))))))))))))).)))...	58	39.1	-39.9	0	0	0	0	5	0	0	0	low
245	222	PC-5p-169022_5	GTTTCGCACAAATGGGCTCAT	21	JPKZ01022847.1	+	1066241	1066377	gttatgttgtccggaccaatagcatcatcttccctcGTTTCGCACAAATGGGCTCATctgtagcatgcagtagggttgcaaagaagaacggattcccggggtgcggaaatgctgctgttgttgttaaggagaaacat	0						5'	New	gp4	...(((((.(((.(((((((((((.(((.........((((((((...((((...((((((....(((((.....))))).......)))))).))))..))))))))))).))))))))..)))..)))..)))))	134	48.2	-41.2	0	0	0	5	0	0	0	0	low
246	223	PC-3p-109969_11	ACAGCAACTTTGATTCTCGAAAT	23	JPKZ01001337.1	+	169957	170054	atattgctgaggatcggaatttcgggaatcaaagttgctatttatcccaggataaACAGCAACTTTGATTCTCGAAATtttgtttcaaacagcaacat	0						3'	New	gp4	...((((((..((.(..((((((((((((((((((((((.((((((....)))))).))))))))))))))))))))))..)..))...))))))...	92	35.7	-49.8	0	0	5	6	0	0	0	0	low
247	224	PC-5p-1655_1545	ATGGGCAACGTATCTAAACCGTGT	24	JPKZ01001291.1	+	435505	435574	tacgctgATGGGCAACGTATCTAAACCGTGTtgtgtttaaggctaaacggtttggcacttgtccagcatt	0						5'	New	gp4	...((...(((((((.((..(((((((((...((.......))...))))))))).)))))))))))...	64	45.7	-22.3	353	210	184	273	219	143	164	208	middle
248	225	PC-3p-7275_389	ACCTGCTCCCTGCTGCTTAATA	22	JPKZ01022848.1	+	1871094	1871182	atagagcggaaccagtctaagtagtagtgccgcaggtaacatgatttgggattACCTGCTCCCTGCTGCTTAATAtggtatcgcttaac	0						3'	New	gp4	...(((((..((((...((((((((((....((((((((((.....))...))))))))...))))))))))...))))..)))))...	83	46.1	-36.6	77	47	45	60	45	27	40	53	middle
249	226	PC-5p-79_92609	CCATGTTGGTACACCGCGGTATG	23	JPKZ01001137.1	+	817410	817493	cgagtgtcagcaaCCATGTTGGTACACCGCGGTATGctgatgatatgttcatacccgtaatgccaacatgcatgcttgcacttt	0						5'	New	gp4	.(((((..((((..((((((((((...((.((((((..(((.....)))))))))))...))))))))))..))))..))))).	82	47.6	-33.9	52733	27659	24055	34362	28070	22094	34498	24799	high
250	227	PC-5p-189474_5	CAGGTCCCCTCTGTTACCCCTT	22	JPKZ01000900.1	+	9931	10052	ataattctgagcaagggactatgcagtttttttggCAGGTCCCCTCTGTTACCCCTTctgagtatgaaggggcaatagaggggcctgtcaaaagggctgcaagccaatgcagtctgagtacg	0						5'	New	gp4	...((((.(((((..((.((.((((((..((((((((((.((((((((((.(((((((.......))))))).))))))))))))))))))))..))))))))))..)))..)).))))...	116	50	-69.9	0	0	0	5	0	0	0	0	low
251	228	PC-3p-98173_14	CTTAAGCAGTTTTGGCACAGAAA	23	JPKZ01002967.1	+	292449	292564	ttacaaagcatattatggtggcgtcagttctgtgccaatatgcttaaacgttatttctctttgcatatcgCTTAAGCAGTTTTGGCACAGAAAccactgaagccggtgccttgaca	0						3'	New	gp4	...(((.((((.......((((.(((((((((((((((..(((((((.((.(((..........))).)).)))))))...))))))))))....))))).)))))))).)))...	110	42.2	-41.2	13	0	0	6	9	0	5	0	low
252	229	PC-3p-153299_6	TTTTCTTTTTGGTTTGTGGTC	21	JPKZ01003289.1	+	7382	7498	aatatcatgggggcctatctatttgattatagagttctaatcaaaaagtattgataccttataTTTTCTTTTTGGTTTGTGATCtagtgtagttggtactggtctaccattgattat	0						3'	New	gp4	...((((((((((((.......(..((((((.((.((.((((((((((....((((.....))))..))))))))))...)).))..))))))..)....))))).)))).)))...	111	30.8	-25.9	6	0	0	6	0	5	0	0	low
253	230	PC-3p-2801_854	TTCTCCCTGGCCTTACAACAG	21	JPKZ01002338.1	+	36160	36251	gtgttgagtgaagtgtgactGTTGTAAGGCTTGGGAGAAAGcatccgctccctTTCTCCCTGGCCTTACAACAGtcacgcttcattcagtta	0						3'	New	gp4	...(((((((((((((((((((((((((((..(((((((((..........)))))))))..)))))))))))))))))))))))))))...	86	48.9	-62.2	468	154	181	212	231	124	102	138	middle
254	231	PC-3p-45134_74	TTGACATTGTTGGATATCTAAG	22	JPKZ01004117.1	-	275568	275645	aactttcccatcttaaatattcatcaatgtcaatccttcgccgcagTTGACATTGTTGAATATCTAAGatagaaaagc	0						3'	New	gp4	...((((..((((((.(((((((.((((((((((...........)))))))))).))))))).)))))).))))...	72	34.6	-25	8.5	0	3	9	5	3.5	4	4	low
255	232	PC-5p-160888_5	TTTGGGTTCAAGGATGGATACG	22	JPKZ01001124.1	-	493438	493533	ttcgccagtggtgaatgcgtTTTGGGTTCAAGGATGGATACGccagtgaaaatcgtcttctcctttctcgatcccaatgcgttccacaccggtacc	0						5'	New	gp4	...(((.(((..((((((((..((((.(((((((.(((.(((...((....))))).))))))))....)).))))))))))))..))).)))...	90	51	-31.8	5	0	0	0	0	0	0	0	low
256	233	PC-5p-158503_5	TGAGGTAAACAGGGTCCTGTGA	22	JPKZ01000202.1	+	106146	106218	tcaggTGAGGTAAACAGGGTCCTGTGAtggcaagaggccgttgtggtcagaggaccctgcttacctcatcacg	0						5'	New	gp4	...((((((((((.(((((((((.((((..(((.......)))..)))).))))))))).))))))))))...	67	56.2	-42.9	0	0	0	0	0	0	0	5	low
257	234	PC-5p-32050_127	CTGATCTGTTTTCTGCTATGGG	22	JPKZ01022562.1	-	639232	639312	gccgatgatccttCTGATCTGTTTTCTGCTATGGGcggagagaatgttcatagcataaagcagatcaaaaggatcattcgc	0						5'	New	gp4	((..(((((((((.(((((((((((.(((((((..((.......))..))))))).))))))))))).)))))))))..))	81	44.4	-45.1	23	9	13	15	17	15	17	18	middle
258	235	PC-5p-192417_5	ATTTGGATTGGCTAAAGAGGTGT	23	JPKZ01002630.1	-	378923	379003	tgATTTGGATTGGCTAAAGAGGTGTtgttgatctcaattaaataactaagagttgcaacaattcttggccaatccaaagaa	0						5'	New	gp4	...((((((((((((((.((..((((((....(((..............)))..))))))..))))))))))))))))...	75	34.6	-30.1	5	0	0	0	0	0	0	0	low
259	236	PC-3p-13110_269	CTTGTAATTACTCCTGATGACAG	23	JPKZ01002967.1	+	655855	655964	accatacgacattgccgtttagctgtctgtcatcaggagtaaccacaaatcttacaactgattgaCTTGTAATTACTCCTGATGACAGccatacggacatgttatgttca	0						3'	New	gp4	...(((..((((..((((.....((.((((((((((((((((..((((.((............)).))))..)))))))))))))))).)).))))..))))..)))...	104	40.9	-40.2	61	35	39	75	38	27	33	44	middle
260	237	PC-5p-138099_6	TTCGGAAACCTCCGCAGTTCA	21	JPKZ01001799.1	-	11544	11660	caaggtacatatatatacgaatagaggattcTTCGGAAACCTCCGCAGTTCAcaggatttctttttttgatctgtgaaggtttgcgaagaatcctgtgttcgataacaggtgctgaa	0						5'	New	gp4	...(((((.....(((.((((((.(((((((((((.((((((.(((((.(((.(..(.....)..).))).))))).)))))).))))))))))).)))))))))....)))))...	111	40.2	-51.2	6	0	0	0	0	0	0	0	low
261	238	PC-3p-186642_5	ATTCCAGTGCTTATGACGTTTC	22	JPKZ01000792.1	+	365387	365453	caggaaatgtcataagcactggaatgatccgtatttctgcacATTCCAGTGCTTATGACGTTTCatt	0						3'	New	gp4	...(((((((((((((((((((((((....(((....))).)))))))))))))))))))))))...	61	40.3	-37.4	5	0	0	0	0	0	5	0	low
262	239	PC-5p-161724_5	AGAACTCCGTAGTCCATTGCCG	22	JPKZ01002897.1	-	102047	102123	atAGAACTCCGTAGTCCATTGCCGcaggtttatgatctctctcaaggtcaagtcggctctgggcagcagagtttaag	0						5'	New	gp4	...((((((.(..(((((..((((........((((((......))))))...))))..)))))..).))))))...	71	49.4	-25	0	5	0	0	0	0	0	0	low
263	240	PC-3p-146435_6	TGCAACTTCCTGCAACGGTCAC	22	JPKZ01022848.1	-	1680142	1680230	atagagatagattagaccgttgttgaggcgcagcgcagcaatcgaattttcctgTGCAACTTCCTGCAACGGTCACactctttttcact	0						3'	New	gp4	...((((.(((...(((((((((.((((....((((((.((.......)).))))))..))))..)))))))))....))).))))...	83	46.1	-30.1	0	0	0	0	6	0	0	0	low
264	241	PC-3p-48356_65	TTCGGGCAAAAATGGCACTAA	21	JPKZ01001067.1	-	125714	125806	attaacagttaccccttagcgccattttgcatgaacgagatactccgaaaaagcagTTCGGGCAAAAATGGCACTAAgggataaactgttttt	0						3'	New	gp4	...(((((((..(((((((.((((((((((..((((...................))))..)).)))))))).)))))))...)))))))...	87	40.9	-34.7	27	10	22	13	5	0	12	0	middle
265	242	PC-5p-57936_46	GCCCTGTTTGTTTATTTTT	19	JPKZ01001309.1	+	288478	288549	tcggaGCCCTGTTTGTTTATTTTTaaaaatgccgtcgttggtttattgaagattagataaactttgttttgt	0						5'	New	gp4	.(..(((...((((((((((((((((....((((....))))...))))))).)))))))))...)))..).	70	31.9	-16.7	44	22	30	13	12	8	5	0	middle
266	243	PC-3p-186634_5	CGTGATTATCGGTTACGCACAAAT	24	JPKZ01022848.1	+	533548	533636	gttgttattatcagtatttgtgcgtatccaataatcacgtcactttcgagtgaCGTGATTATCGGTTACGCACAAACtggttgaacggt	0						3'	New	gp4	..((((...((((((..(((((((((.((.((((((((((((((....)))))))))))))).)).)))))))))))))))..))))..	85	40.4	-45.6	0	0	0	0	0	0	5	0	low
267	244	PC-3p-199763_5	CGTACTACTAGTAGTGAATTTTG	23	JPKZ01002035.1	-	38743	38850	ttatgcagtaattaccgcacattgcaaaattcactattaatagtagtgacggtataccgtcCGTACTACTAGTAGTGAATTTTGcaatatacggtaattattgcaggc	0						3'	New	gp4	...((((((((((((((...(((((((((((((((((((.(((((..(((((....)))))..))))).)))))))))))))))))))...))))))))))))))...	102	36.1	-58.1	0	5	0	0	0	0	0	5	low
268	245	PC-5p-157518_5	CTTCTTTCCTTCCACCTCGG	20	JPKZ01003251.1	-	79405	79499	agaacaattgtaCGTCTTTCCTTCCACCTCGGaaatggcggtaccacttcacaccctgctaattccgacatggaagggaagaaatgcaatgtgaa	0						5'	New	gp4	...((.((((((..((((((((((((..((((((.((((((..............)))))).))))))..))))))))))))..))))))))...	89	46.3	-41.3	0	0	0	0	0	0	5	0	low
269	246	PC-3p-124846_7	TCGAGATGCTCGTAGACTAATCGT	24	JPKZ01022854.1	-	267572	267669	gatgatgaccaattacatcgattagtctacgagcatctcgcaagtaaaagttcacttTCGAGATGCTCGTAGACTAATCGAtgtaactggttatcggt	0						3'	New	gp4	..(((((((((.((((((((((((((((((((((((((((.((((........)))).)))))))))))))))))))))))))))).)))))))))..	94	40.8	-65.4	0	0	0	0	0	0	7	0	low
270	247	PC-3p-16452_233	CAAGTACACTATAATGGCGCAC	22	JPKZ01002962.1	+	158184	158303	aacgcctgtacaatttgccgcttgtacctgTGCGCCATTATAGTGTACTTGCTttaactgtatggCAAGTACACTATAATGGCGCACaggtacaagcggccattatagtgtacttgcttt	0						3'	New	gp4	...((..(((((....(((((((((((((((((((((((((((((((((((((..........)))))))))))))))))))))))))))))))))))))........)))))..))...	114	44.2	-80.2	121	36	54	56	26	7	18	43	middle
271	248	PC-3p-74085_26	AATAATTAAACTGTACTTCGCAC	23	JPKZ01013802.1	+	132	247	agcgcttttttggcgtaatatcagtgcgaagtacacttaaattatttatacacatatgtgtatatatatgAATAATTAAACTGTACTTCGCACtgatgttacgcataaaaagcaca	0						3'	New	gp4	...(((((((..(((((((((((((((((((((((.((.((((((((((((((....))))))......)))))))).)).)))))))))))))))))))))))..)))))))...	110	31	-57.1	13	0	0	0	8	5	0	0	low
272	249	PC-3p-27897_150	TAGAGAGACAGCAGATGCCACA	22	JPKZ01000986.1	-	1528404	1528487	gaatccagggtatgTGGCATCTGTTGTCTCTCTGCGttatatgcagctcgTAGAGAGACAGCAGATGCCACAtatcccggaagg	0						3'	New	gp4	...(((.(((((((((((((((((((((((((((((............))))))))))))))))))))))))))))).)))...	78	51.2	-58.7	29	16	19	23	22	10	29	17	middle
273	250	PC-3p-76961_24	TTCATCAGGCCAATTTTAGTCTC	23	JPKZ01002803.1	+	34769	34841	gtctcgtagcctaaaattgaccggtgaaatttgcatttgaatatTTCATCAGGCCAATTTTAGTCTCcgatca	0						3'	New	gp4	...(((.((.(((((((((.((((((((((............)))))))).)).))))))))).)).)))...	67	38.4	-21.8	8	0	5	11	0	0	5	0	low
274	251	PC-5p-167753_5	CATCCCATCCTTTTTCTCAGCA	22	JPKZ01001315.1	+	1179	1296	ccctcctgcccccagcCATCCCATCCTTTTTCTCAGCAgaacttagcatcaagaatctgaatgtgtagagatttggatggagaggatggtggtggatatgcactgtttggcagggatc	0						5'	New	gp4	...(((((((..((((((((((((((((((..((..((((.((..((((((......)))...)))..)).))))))..)))))))))).))))).......)))...)))))))...	112	50	-41.7	5	0	0	0	0	0	0	0	low
275	252	PC-3p-104193_12	AAAGAACTGAGAATCCCGGCGA	22	JPKZ01002076.1	+	27283	27422	tagtcgattacttgatttcgatgaacgctgcagcgtttatcaccgggattctcagtttttttccgattgtcttcagtcgaAAAGAACTGAGAATCCCGGCGAtaaacgctgcagcgtccatcaatcaagaatcgcacatc	0						3'	New	gp4	..(((((((.(((((((..((((.(((((((((((((((((.(((((((((((((((((((((.(((((....)))))))))))))))))))))))))).))))))))))))))))).)))))))))))))))).))...	135	45	-92.3	11	0	0	0	0	0	6	6	low
276	253	PC-3p-50058_61	CTGTCTTTGTGTATGTTCGAATA	23	JPKZ01001948.1	+	1014961	1015034	ttgtttatattcgaatacagagatgtgagcgatatgcgatgttaCTGTCTTTGTGTATGTTCGAATAtggagat	0						3'	New	gp4	...(..((((((((((((((((((((((((.....))....)))).))))))))))....))))))))..)...	68	35.1	-20.3	38	12	10	23	20	11	10	28	middle
277	254	PC-5p-45486_73	TCTGCTGCTCGGCGTTGGCCACT	23	JPKZ01022855.1	+	522349	522422	ctggttgcTCTGCTGCTCGGCGTTGGCCACTagctcatcaccgatagcagccagcatagcagcagcgcaacagt	0						5'	New	gp4	...(((((.((((((((....((((((..(((..((......)))))..))))))..)))))))).)))))...	68	59.5	-32.9	12	16	5	20	30	10	27	22	middle
278	255	PC-3p-121260_8	CGATCACGTTTACGATAGCATAT	23	JPKZ01000740.1	-	13717	13858	ccactgaagtgacccaccgttagctatgtctaggccatcgaaatgctatcataagtgtgatcgaaaaagtaagctttCGATCACGTTTACGATAGCATATattcgatcacgcttatgataagcccggtgtttgcttaagcca	0						3'	New	gp4	...((.(((..(..(((((...(((.(((((((((.((((((((((((((.(((..((((((((((........))))))))))..))).))))))))...))))))...))))).))))))).))))).)..))).))...	136	43	-54.3	8	0	0	5	0	0	0	0	low
279	256	PC-3p-54286_52	GCAATTGTTCACATGGGCCGCA	22	JPKZ01001211.1	+	21733	21839	caacgagaatattctttcggtttatgcgaacgattgttatggcaagcagtcacggctgataattccgttaGCAATTGTTCACATGGGCCGCAagaactttctcgcca	0						3'	New	gp4	...((((((..(((((.((((..(((.(((((((((((((((....((((....))))......))).)))))))))))).)))..)))).)))))..))))))...	101	44.9	-47.9	17	0	0	6	14	7	19	0	middle
280	257	PC-3p-40289_90	TATCACAGTCTCATCCGGTCAA	22	JPKZ01002335.1	+	126134	126237	aacggctgcccgagtggcagtaacccgatgtggctgcgatactgtgcgcacatggccgagTATCACAGTCTCATCCGGTCACtgcccattcggctatatccttc	0						3'	New	gp4	...((..(.((((((((((((.(((.((((.(((((.((((((.((.((.....)))))))))).))))).)))).))).)))).))))))))).....))...	98	57.7	-47.4	89	11	14	40	11	35	13	19	middle
281	258	PC-5p-141832_6	GGAGGCTAGATGGTCACTGTTAATT	25	JPKZ01000639.1	-	297712	297784	ttggctGGAGGCTAGATGGTCACTGTTAATTtgctagcgtctgcactgtgatcatctggtgtactgcagtatt	0						5'	New	gp4	...((((.(((((((((((((((.((.....((....)).....)).)))))))))))))...)).))))...	67	46.6	-26.4	0	0	0	0	6	0	0	0	low
282	259	PC-3p-75964_25	TATAAATGGGACGATGACGATCA	23	JPKZ01002587.1	+	408663	408751	tcaggtcaactgtgatcgtcgtcgtcatcccgttcatatcggctaaactgccgaTATAAATGGGACGATGACGATCActgattgccgga	0						3'	New	gp4	...((.(((..(((((((((((((...(((((((.((((((((......)))))))).))))))))))))))))))))...)))))...	83	49.4	-49	13	0	0	6	6	0	0	6	low
283	260	PC-5p-67062_33	TACTGCACCACTGAAGCAACAA	22	JPKZ01000256.1	-	628641	628735	tcatttggcctctctctatTACTGCACCACTGAAGCAACAAtttgttgttgatttgatgcttccagtcgtgcagtaatagagagagggagagaga	0						5'	New	gp4	...(((..(((((((((((((((((((.(((((((((.(((.((......)).))).))))).)))).)))))))))))))))))))..)))...	89	43.2	-48.8	10	0	18	0	0	0	5	11	middle
284	261	PC-3p-47822_66	TAGCAATTTCGGACGTAACTC	21	JPKZ01002328.1	+	341998	342095	ttagaagtgacgttgtggaaaggtgcgtttccaattgctattgtctgaaaaataaaTAGCAATTTCGGACGTAACTCtctcaaacgttctactttttg	0						3'	New	gp4	..((((((((((((..(((.((.((((((...((((((((((............))))))))))...)))))).)).)))..))))))..))))))..	94	36.7	-28.2	3.5	0	7	6	5.5	5.5	3.5	8	low
285	262	PC-5p-6939_402	AATGGGGGCAGTAGCTCAGTGGT	23	JPKZ01000427.1	-	156950	157036	ctAATGGGGGCAGTAGCTCAGTGGTagagctccagcttcccacgcggagagacctgggttcgattcctggctgcttcccaccatacc	0						5'	New	gp4	...(((((((.((((((.(((..((.((((.((((((..((....))..))..)))))))).))..))))))))).))).))))...	81	59.8	-40	114	70	45	100	59	59	75	54	middle
286	263	PC-5p-114423_10	CTCAATACGACACAAAGAAAGACT	24	JPKZ01001696.1	-	48410	48518	tattggactttatgcatcagaatCTCAATACGACACAAAGAAAGACTgcgtcattccatctagtctttcttttatcgttttgaaattgtgctgcatgacactttcatcg	0						5'	New	gp4	...((((..(((((((.((.(((.((((.((((...((((((((((((..(......)..))))))))))))..)))).)))).))).)).)))))))....))))...	103	36.7	-32.3	0	0	0	5	5	0	0	0	low
287	264	PC-3p-56123_49	CTGCGAACAAGGGGTCGGT	19	JPKZ01001315.1	+	295288	295388	ttcgatctcggcgcggagcattCCACCGACTTCTTGTTCGTAGTTtcatcgtcagcgaCTGCGAACAAGGGGTCGGTggagtgctccacgtcaagttcttc	0						3'	New	gp4	...((.((.((((.((((((((((((((((..(((((((((((((...........)))))))))))))..)))))))))))))))).)))).)).))...	95	55.4	-65.9	30	5	16	26	7	6	12	20	middle
288	265	PC-3p-152731_6	GGTGTTGGACGATCTTTCTGG	21	JPKZ01000067.1	+	3760	3841	ggtccgttaaggtccagcaagatcgtccaacagctacggtagcccgcaGGTGTTGGACGATCTTTCTGGaccgtaatggtgg	0						3'	New	gp4	...((((((.(((((((.((((((((((((((.((.(((....))).)).)))))))))))))).))))))).))))))...	76	56.1	-51.8	0	6	0	0	0	0	0	0	low
289	266	PC-3p-92955_16	AAGGAATATTTATATATGGACA	22	JPKZ01001231.1	+	49967	50045	atagaaggatacccttatataaacattcctcacaaatggataaacgtAAGGAATATTTATATATGGACAtcctatcaac	0						3'	New	gp4	...(((((((..((.((((((((.((((((.((............)).)))))).)))))))).))..))))).))...	73	30.4	-21.8	0	0	0	17	0	0	0	14	middle
290	267	PC-5p-100684_13	TGGCAGTGGAAGGTATAACGGA	22	JPKZ01000634.1	+	149144	149244	ctatcgatactgtttgtgacttcTGGCAGTGGAAGGTATAACGGAgaggccgggagctccattatacttttaactgccagaggtcacacacagtacgaatt	0						5'	New	gp4	...(((.((((((.((((((((((((((((..(((((((((.((((..........)))).)))))))))..)))))))))))))))).)))))))))...	95	46.5	-56.3	4	7.5	0	0	0	0	0	0	low
291	268	PC-3p-122814_8	CATTGCTGAATATTTAAGATAGA	23	JPKZ01003579.1	+	3	87	tcgaacttttctatctcagatattcaacaatgtcaattgggatgaaggattgaCATTGCTGAATATTTAAAATAGAaaagttgtt	0						3'	New	gp4	...(((((((((((...(((((((((.(((((((((((.........))))))))))).)))))))))...)))))))))))...	79	29.4	-31.9	2.5	0	0	0	0	0	0	4	low
292	269	PC-3p-55688_49	TTTATTTATGATCTTAGTGTGC	22	JPKZ01002585.1	+	1092786	1092913	accttacaaacacgtcgtatattagcttagttcacccacagcacactaagattatatatatatatatatatatttaTTTATTTATGATCTTAGTGTGCtgtggatgaactatgacgtgtttgtaaaac	0						3'	New	gp4	...(((((((((((((((..........((((((.(((((((((((((((((((((.(((.(((..........))).))).))))))))))))))))))))).)))))))))))))))))))))...	122	29.7	-62.6	8	0	11	6	9	7	0	8	middle
293	270	PC-5p-128261_7	CGTTTGATTCTGATTTCCA	19	JPKZ01002904.1	+	207216	207279	agatCGTTTGATTCAGATTTCCAtcagaaaggctcaggaaggattattgagtcaaagtcgaatg	0						5'	New	gp4	...(((((((((((((...(((.((.((.....))..)).)))...))))))))))..)))...	58	39.1	-15.2	13	0	0	0	0	0	0	0	low
294	271	PC-3p-117271_9	CGTAATTGCGCAGACACAGATA	22	JPKZ01002646.1	+	331950	332013	cattatctgtgtctgtgcatctacgcatctatgtgattgCGTAATTGCGCAGACACAGATAccg	0						3'	New	gp4	...((((((((((((((((..((((((((.....)).))))))..))))))))))))))))...	58	45.3	-37.7	9	0	0	0	0	0	0	0	low
295	272	PC-5p-960_3102	TTTGTACTCCGGCTAAGGTGCTGT	24	JPKZ01001202.1	-	929474	929534	acTTTGTACTCCGGCTAAGGTGCTGCtctgtggcggccagtaccttggctaggtacaacgc	0						5'	New	gp4	...(((((((..(((((((((((((..(......)..))))))))))))).)))))))...	55	57.4	-29.1	3911	1902	1957	3160	1604	1313	1799	2018	middle
296	273	PC-3p-57004_47	TACAAATTGAGTGCTGGCAATGC	23	JPKZ01002598.1	-	87038	87187	gaagtgatgagtgacggagatgggtacggtagcgataaacttggcgcATTGCCAGCGCTCATTTCGTATTccgttctcaaTACAAATTGAGTGCTGGCAATGCactaagcacgtcattgcaatatagatcgtttatcgcttttgagcggc	0						3'	New	gp4	...((...((((((..(((((..(((..(((..(((...(((((.((((((((((((((((.((.(((((........))))).)).)))))))))))))))).)))))...)))..)))..)))..))).))..))))))....))...	144	46.7	-59	13	16	5	14	9	0	5	12	middle
297	274	PC-3p-52861_55	TGAGCGGTAACTTTGCAAGCAC	22	JPKZ01000485.1	-	155033	155090	tacttgcaaagtttcgcctcatgggatatgcgatcaTGAGCGGTAACTTTGCAAGCAC	0						3'	New	gp4	..(((((((((((((((.((((((.........)))))))))).)))))))))))...	53	46.6	-25.5	9	12	0	8	5	0	16	5	middle
298	275	PC-3p-198658_5	GCTCACTTGGACCACAGGA	19	JPKZ01001763.1	-	133122	133224	gcatgggttgaacacagatgactgtgggctttgtgagcgattaacgttgcatttggcgtatagtcGCTCACTTGGACCACAGGAacgtttggttaacgcaaca	0						3'	New	gp4	...((.((((.((.((((((.((((((.((..(((((((((((((((........)))).)))))))))))..)).))))))...)))))))))))).))...	97	48.5	-44.2	0	0	0	0	0	5	0	0	low
299	276	PC-3p-60942_41	TTTTATATTGTTCGGAGCTGAAT	23	JPKZ01003055.1	+	77008	77090	ggacaatcatattaagctccgcacgatgtaaaatcgaacaacacgttcaaTTTTATATTGTTCGGAGCTGAATgtgattggtt	0						3'	New	gp4	...((((((((((.(((((((.((((((((((((.((((.....)))).)))))))))))).))))))).))))))))))...	77	37.3	-41.3	6	6	0	7	10	7	0	5	middle
300	277	PC-3p-196063_5	GTTTCAGTATATCGACAGAT	20	JPKZ01003092.1	-	997119	997197	cagtggcacctttcatctgccatgtgtatgattcggcaaagtttgactGTTTCAGTATATCGATAGATcggtgccagag	0						3'	New	gp4	...(((((((....(((((....((((((((..((((((...))).)))..))).)))))...))))).)))))))...	73	45.6	-22	0	0	0	5	0	0	5	0	low
301	278	PC-5p-186370_5	CTAAGATGGTCGTGTGACA	19	JPKZ01001194.1	+	152428	152535	ctcttgttgccaaaCTAAGATGGTCGTGTGACAtgccaaagggaaagactggaaaagttactcccatctggaggtcacacttccaaattagggttccggcaacaaacc	0						5'	New	gp4	...((((((((...((((..(((..(((((((...(((..((((..((((.....))))..))))...)))..)))))))..)))..))))......))))))))...	102	47.2	-43.7	0	0	0	0	5	0	0	0	low
302	279	PC-3p-84430_19	CATTGTTGGATATCTAAGATAGAA	24	JPKZ01000574.1	-	119290	119376	caacaacttttctatcttacatattcaacaatgtcaatccttcgcaccaattgaCATTGTTGAATATCTAAGATAGAAaagttggtc	0						3'	New	gp4	...((((((((((((((((.((((((((((((((((((...........)))))))))))))))))).))))))))))))))))...	81	32.2	-44	6.5	0	0	0	3	0	0	0	low
303	280	PC-5p-169553_5	CGAGCGGACAACAGCATGCG	20	JPKZ01000320.1	-	135810	135908	aaCGAGCGGACAACAGCATGCGagtaaatgcggagcgctacgcgaccatgcgcacccccagccgtcggtcggtgcgccgccatgcgattgccactcact	0						5'	New	gp4	...(((.((.(((..(((((.........((((.((((....((((((((.((.......))))).))))))))).)))))))))..))))).)))...	93	64.6	-38.4	0	5	0	0	0	0	0	0	low
304	281	PC-5p-144047_6	TAGCGATCGGTGTTCTGGGGCGG	23	JPKZ01000445.1	+	73647	73757	gaggagcacgggattggtgtaTAGCGATCGGTGTTCTAGGGCGGtcatgaaaaggatggcaagtagaggagctaaccgattgcccatagctaggcctctcttctgctcgca	0						5'	New	gp4	...(((((..(((..(((((...((((((((((((((...((.(((((.......)))))..))...)))))..))))))))).....))...)))..)))..)))))...	105	54.1	-37.5	0	0	0	0	0	0	6	0	low
305	282	PC-3p-1033_2784	ACTCGGTTGAGGGACTGACGAAG	23	JPKZ01002563.1	-	97367	97441	ctcgtcaccttcgtcagtccttcaaccgactgccgtcacccgtcACTCGGTTGAGGGACTGACGAAGgtgatggg	0						3'	New	gp4	(((((((((((((((((((((((((((((.((.((.....)).)).)))))))))))))))))))))))))))))	75	60	-57.1	521	289	330	588	374	309	566	392	middle
306	283	PC-3p-201124_5	TTTGCCTTTCTTATCTCTTTTCT	23	JPKZ01002587.1	+	372937	373014	atctcatgcgaagagaagaggtggaacgcaaatgaaaatgttcaTTTGCCTTTCTTATCTCTTTTCTttgcatgagca	0						3'	New	gp4	..((((((((((((((((((((((((.(((((((((....)))))))))..))).)))))))))))))))))))))..	74	38.5	-42.2	0	5	0	0	0	0	0	0	low
307	284	PC-5p-62185_39	GAGATATGGTCGATTGAAGT	20	JPKZ01000735.1	+	6496	6575	cggcGAGATATGGTCGATTGAAGTtcgcaaaagtggccttaagtatggaagcgtaaattttgaggggttatatctcggca	0						5'	New	gp4	...(((((((((..(..(..(((((..(....((..((........))..)))..)))))..)..)..)))))))))...	74	45	-23.9	0	6	0	8	0	9	10	6	middle
308	285	PC-3p-204169_5	CTCCTGCCCCTCCCTCTCTT	20	JPKZ01002145.1	-	99856	99968	acagagtcctttttcgggaattggaggggggagggggggaaggaaggttcatacccttcaCTCCTGCCCCTCCCTCTCTTccatcctcctcccttccacgtgcagtcctcacc	0						3'	New	gp4	...(((..((....((((((..((((((((((((((((((..(((((.......)))))..)))).))))))))).........)))))....)))).))...))..)))...	107	59.3	-49.4	0	0	0	0	5	0	0	0	low
309	286	PC-3p-195596_5	GAATTGTTGTCAATTGTTGTTA	22	JPKZ01001879.1	+	332693	332783	caccatacgatacagtttaattgagaactggaaactcgacgggttttcaattgtgtttcaGAATTGTTGTCAATTGTTGTTAttgttgttt	0						3'	New	gp4	...((.(((((((((..(((((((.(((..(((((.(((..((...))..))).)))))......))).))))))))))).)))))))...	85	34.1	-20.3	0	0	5	0	0	0	0	0	low
310	287	PC-3p-193791_5	ATGGGCCGGCACAGTAGATAGTC	23	JPKZ01001315.1	+	274767	274861	atagattatggctttttgtcggtcaataaaacgagtgaattacgagaccaatttttttttcaacctcggATGGGCCGGCACAGTAGATAGTCgga	0						3'	New	gp4	...((((((.(((...((((((((.......((((((((....((((....))))...))))..))))....)))))))).)))..))))))...	89	41.1	-23.9	0	0	5	0	0	0	0	0	low
311	288	PC-5p-124013_8	TGATTGCTAAAGTAGGTAAAACG	23	JPKZ01001878.1	+	91704	91825	gatttgctgactcgttattgggctggctactaTGATTGCTAAAGTAGGTAAAACGtgtgagcgatacgttttggctatttcagccatcacagtagccctcacctacatcacagtagcaatac	0						5'	New	gp4	...(((((.(((.((.((((((..(((((((.((((.(((.((((((..(((((((((.....)))))))))..)))))).))).)))).)))))))....)))).)).))))))))))...	116	44.3	-44.1	0	0	0	8	0	0	0	0	low
312	289	PC-5p-53906_53	TATTCTAAAAGAGAAATGCGGAA	23	JPKZ01001180.1	+	33248	33389	tatttttgaaaatctaacgaatccagccacactataacaTATTCTAAAAGAGAAATGCGGAAatgtgaaattgtcgggcgatttcacatcttcgtgtttctcttttagaatatgctaggattgattcgttagtttttcaaaa	0						5'	New	gp4	...(((((((((.((((((((((...((......((.((((((((((((((((((..((((.(((((((((((.....))))))))))).))))..)))))))))))))))))).))))...)))))))))).)))))))))	139	32.4	-66.9	23	12	5	19	13	5	6	13	middle
313	290	PC-3p-39894_92	CATTGTTGGATATCTAAGATAG	22	JPKZ01002570.1	-	58396	58480	aacaacttttctatcttaaatattcaacaatgtcaatcctccgaccccattgaCATTGTTGAATATCTAAGATAGaaaagttcga	0						3'	New	gp4	...(((((((((((((((.((((((((((((((((((...........)))))))))))))))))).)))))))))))))))...	79	31.8	-40.3	11	5	2.5	10	3	2.5	5	9.5	low
314	291	PC-3p-196448_5	GACGGCAGCGTGGCGCAATG	20	JPKZ01001393.1	+	4672	4733	aatgttgaaccgcgctcttctgaggggggtttgatcacctGACGGCCGCGTGGCGCAATGga	0						3'	New	gp4	...((((..((((((....(((.(((((......)).)))..)))..))))))..))))...	56	59.7	-20.6	0	0	0	5	0	0	0	0	low
315	292	PC-5p-96353_14	CCTGAAAACTTGCAAATGTCTGC	23	JPKZ01000589.1	-	25711	25779	aacgcaaCCTGAAAACTTGCAAATGTCTGCtaattcaaagcaggcatttgcaagttttcgggttgcatt	0						5'	New	gp4	...((((((((((((((((((((((((((((.......))))))))))))))))))))))))))))...	63	40.6	-48.3	0	0	5	6	0	0	8	0	low
316	293	PC-3p-188491_5	TGTATGGCTGTTGTTGTTTTTCAG	24	JPKZ01000587.1	+	14692	14753	cggaaagcaacgatcaccatggatctgctacctgtcgaTGTATGGCTGTTGTTGTTTTTCAG	0						3'	New	gp4	.(((((((((((((..((((..(((..(.....)..)))..))))..)))))))))))))..	59	46.8	-22.6	5	0	0	0	0	0	0	0	low
317	294	PC-3p-188092_5	TAATAGCCGTCTTTACATCTTT	22	JPKZ01002908.1	-	12979	13046	aaagcaaaagctgtaaaaacggttacgacgggtaataaacgTAATAGCCGTCTTTACATCTTTgcgaa	0						3'	New	gp4	...((.((((.((((((.(((((((..(((.........)))..))))))).)))))).))))))...	62	38.2	-23.3	5	0	0	0	0	0	0	0	low
318	295	PC-3p-90300_17	CGTTTAATGGACTAAGAGGCAT	22	JPKZ01003266.1	+	725582	725675	aatcgtgaaacgccaacaccttttagcgccttgaacgcgacgttaggaaagggcatgCGTTTAATGGACTAAGAGGCATtggtgtttcacgtct	0						3'	New	gp4	...(((((((((((((..((((((((..(((((((((((..((.........)).))))))))).)).))))))))..)))))))))))))...	88	47.9	-41.2	5	0	0	0	0	6	0	6	low
319	296	PC-3p-161938_5	TATGCGACCACGTACTATTGGC	22	JPKZ01000723.1	+	44420	44510	gaccgcggcaagctaatagtgtgtggtcacatagtacaagcaagctaataagtgaagcTATGCGACCACGTACTATTGGCttgctgcgacc	0						3'	New	gp4	...(((((((((((((((((..((((((.((((((....((..........))...)))))).))))))..)))))))))))))))))...	85	49.5	-50.3	0	0	0	0	5	0	0	0	low
320	297	PC-3p-71960_28	TAATTGATCGAAGCTTGACTATA	23	JPKZ01000878.1	-	116913	117016	ttttgagcggaactgtggtgcataTGGTCAAGCTTCGGTCAATTTACTtccgtttgccagTAATTGATCGAAGCTTGACTATAtgcaccacagctgcatcgtct	0						3'	New	gp4	...(((((((..((((((((((((((((((((((((((((((((.(((..........))))))))))))))))))))))))))))))))))))))).)))...	98	45.2	-61.3	19	0	16	5	12	5	0	12	middle
321	298	PC-3p-167284_5	AGTTGTGGCCGTCGCGTAGCGCT	23	JPKZ01000441.1	-	271795	271857	gtaggcgtaacgcgataacgtcgatctctgttttagcAGTTGTGGCCGTCGCGTAGCGCTgtt	0						3'	New	gp4	...((((..(((((((...((((....((((....))))...)))).)))))))..))))...	57	54	-24.4	0	0	0	0	0	0	5	0	low
322	299	PC-3p-48465_65	TTTGGCACGCCCGAAGAGC	19	JPKZ01004498.1	-	27	120	ttagaaaatgctgtggtggcgtttctcgggagcgccaacttgtgtagtgagtaaTTTGGCACGCCCGAAGAGCgccattcctagcttttttggc	0						3'	New	gp4	.(((((((.((((.(((((((((..(((((...(((((((..(...)..)))....))))...)))))..)))))))..)))))))))))))..	91	51.1	-38.8	20	18	24	16	0	0	40	7	middle
323	300	PC-3p-130120_7	TTAAGCATATTGGCACAGAAC	21	JPKZ01002967.1	-	292415	292505	accggcttcagtggtttctgtgccaaaactgcttaagcgatatgcaaagagaaataacgtTTAAGCATATTGGCACAGAACtgacgccacc	0						3'	New	gp4	...(((.(((((....((((((((((...((((((((((.(((..........))).))))))))))..))))))))))))))).)))...	85	45.1	-40.8	7	0	0	0	0	0	0	0	low
324	301	PC-3p-92344_16	TTATATTGTGCTAATTGACTCCG	23	JPKZ01001394.1	-	45384	45477	caatcgcatgcgctcatcacagtcagttaatacaatatccatgtataagtgtacTTATATTGTGCTAATTGACTCCGatgaacgtttgcgaaca	0						3'	New	gp4	...(((((..((.(((((..(((((((((..(((((((....((((....))))..)))))))..)))))))))..))))).))..)))))...	88	38.3	-35.2	5	0	0	0	5	0	6	5	low
325	302	PC-5p-3460_701	CAATGTCAGCACTAGCTTTGC	21	JPKZ01000487.1	+	329730	329850	agcaggcatggtggcagcatatttggcgCAATGTCAGCACTAGCTTTGCggtcgctgtaatgtgcaaagcatgcgctggcaatgcaccaagtactccgttattgtatccgccctgtctcat	0						5'	New	gp4	...(((((.(((((..((((((((((.(((.(((((((....((((((((............))))))))....))))))).))).))))))).........)))..))))).)))))...	115	52.1	-47	155	110	108	176	104	85	205	145	middle
326	303	PC-5p-43226_80	CTGTTAGGCAGTTTGGCGTTTCT	23	JPKZ01003146.1	+	372400	372469	gtCTGTTAGGCAGTTTGGCGTTCCTctctgtcctaacaaacaaacagaaacaccgaagtgcctaacaaaa	0						5'	New	gp4	...(((((((((.(((((.(((....(((((............)))))))).))))).)))))))))...	64	44.3	-26.4	18	10	13	7	19	5	0	13	middle
327	304	PC-3p-76132_25	GATGTTATTCTCTGCCGGT	19	JPKZ01001781.1	+	14536	14652	atgcatttacggcaggattcgttgacacaacgggacagcaattaaatagtaacgtttcatgtggcactgaaacGATGTTATTCTCTGCCCGTctctttgcatcctgcgtttgtgata	0						3'	New	gp4	...(((..((.(((((((.((..((....(((((.(((......((((..(.(((((((........))))))).)..))))..)))))))).))..)).)))))))))..)))...	111	43.6	-34.8	5	0	7	7	0	0	5	6	low
328	305	PC-3p-15912_238	TGAGATTCTCATTCCTCCATTTAAA	25	JPKZ01000812.1	+	428152	428281	aacggcgttatgggggtgagtggacggtcaaaaaagtggaggattgggtctgcactgagtgaaatggactagTGAGATTCTCATTCCTCCATTTAACtgcctgttcccgtcgagcccgcttagcgccctc	0						3'	New	gp4	...(((((((((((..(((..((((((.((...((((((((((.(((((((.((((.(((.......))))))))))..)))).))))))))))...)).)))).))..)))..))))..)))))))...	124	53.1	-51.8	155	59	86	78	80	46	69	77	middle
329	306	PC-5p-35094_112	TAAGTATTTGCAGCTAGAATTTT	23	JPKZ01000589.1	-	21233	21356	tgcgtgttaatgccaaagttaTAAGTATTTGCAGCTAGAACTTTacatagtcgagaacgtctcaaaagaacaccaactcttctgcaaggaaggatggcagcaagcagcctatgattgttaacac	0						5'	New	gp4	...((((((((.....(((((((.((.(((((.((((...((((...(((..(((....(((....))).......)))..)))....))))..)))).)))))..)).)))))))))))))))	121	41.1	-26.3	32	7	21	35	20	18	23	24	middle
330	307	PC-5p-153487_6	TGTGTTCTTGTTTTCTCTTTGGA	23	JPKZ01000850.1	-	4553	4643	ttcacaTGTGTTCTTGTTTTCTCTTTGGAagcatgcttttttcatatagaagcagaaaattttttttaaatgagacaagaataactgtcaa	0						5'	New	gp4	...(((..((((((((...(((((((..(((..(((((((.......)))))))........)))..))).))))))))))))..)))...	85	28.6	-18.9	0	0	0	0	0	0	6	0	low
331	308	PC-3p-30513_136	GCCTTCTTAACTCAGTCGGTAGAGCA	26	JPKZ01000422.1	-	3862	3967	gcttacctgttgagttgagagatggtaaggaagcgaaaatggaagtcctctgtacttttttcatttcaacattcaattgaGCCTTCTTAACTCAGTCGGTAGAGCA	0						3'	New	gp4	(((((((..((((((((((((..(((...(((....(((((((((............))))))))).....)))......)))))))))))))))..))).)))).	105	40.6	-31	49	16	19	27	18	16	28	17	middle
332	309	PC-3p-122583_8	TCGTCTTTCTCTATCCATCCTC	22	JPKZ01022849.1	+	540183	540260	gatgcgaggaggaggatatgggaagacggaggttagtaccttattccTCGTCTTTCTCTATCCATCCTCttatgccac	0						3'	New	gp4	...(((((((((((((((..(((((((((((((....)))))......))))))))..))))).))))))).)))...	72	48.7	-34.4	0	0	8	0	0	0	0	0	low
333	310	PC-5p-174125_5	TTCCGTAAGCTGTACTGTCCTA	22	JPKZ01000533.1	+	194392	194470	tcaaaaagtataaTACCGTAAGCTGTACTGTCCTAtaatattataggacagtacagcttacggaaaagctgcttttcaa	0						5'	New	gp4	...(((((((.....((((((((((((((((((((((....))))))))))))))))))))))......)))))))...	73	34.2	-42.8	0	0	0	0	0	5	0	0	low
334	311	PC-5p-775_4122	ATCTCCCCGGGACCTCCA	18	JPKZ01002909.1	+	14338	14450	actctgaatcctgcgacggcagttcaaATCTCCCCGGGACCTCCTcctaggcgtgaaatttgctgaggaaggttgttcattgcggttgatgtgaaatggaaagcggtcagtgt	0						5'	New	gp4	((.((((...((((.....((.((((.(((..((((((((..((((((..(((.......)))..))).)))..))))..)).))..))).)))).))....)))))))).))	113	51.3	-32.5	456	301	623	598	578	1004	1165	310	middle
335	312	PC-3p-88306_18	TTCAACAACGTGATATGAGGGGA	23	JPKZ01002974.1	-	214001	214088	tagtcataaatgctttctcgcatattatgttattaaatattagaatcagtaTTCAACAACGTGATATGAGGGGAagtttttatgaaag	0						3'	New	gp4	...(((((((..(((((((.(((((((((((.((.((((((......)))))).)).))))))))))).)))))))..)))))))...	82	28.4	-30.3	23	0	0	11	0	0	0	0	middle
336	313	PC-3p-142209_6	CCCCGTAATGCTTTCCACTGTCA	23	JPKZ01001755.1	+	17823	17941	cacaagtcataccgtgtttgaccactgacagtggaaagcattgcggggcagccgggagctcccggctgCCCCGTAATGCTTTCCACTGTCAgatgtcagacatagtttctcaacttttg	0						3'	New	gp4	((.((((...((..((((((((..((((((((((((((((((((((((((((((((....))))))))))))))))))))))))))))))))..))))))))..))......)))).))	119	52.9	-84.6	0	0	0	0	6	0	2.5	0	low
337	314	PC-3p-35742_109	GTCCTGCCAGGGTCGCCA	18	JPKZ01001197.1	-	385771	385859	atccctgtggcctagtggataaggcgtcggacttcggatacgaagattgtatgttcgaGTCCTGCCAGGGTCGCTAggttttcaggtga	0						3'	New	gp4	.((((((..(((((((((....((((..(((((.(((((((((...))))..))))))))))))))....)))))))))...)))).))	88	52.8	-36.6	40	10	28	28	10	34	24	20	middle
338	315	PC-5p-182678_5	ATGACCTCTGACAGTGGAAAGCA	23	JPKZ01000792.1	+	202718	202788	gtATGACCTCTGACAGTGGAAAGCAttacggagcaggcgggagtaatgctttctactgtcagagatcagac	0						5'	New	gp4	((.(((.((((((((((((((((((((((.............)))))))))))))))))))))).))).))	71	49.3	-39.4	0	0	0	0	0	0	0	5	low
339	316	PC-3p-67405_33	AAAAGATGATCGGTTGGCCAAT	22	JPKZ01002973.1	+	23295	23383	tcattaaactgtactgaccatccggatgtctttcgcaggcattttatctatccgcAAAAGATGATCGGTTGGCCAATattttttaacgg	0						3'	New	gp4	.(.(((((..(((.((.(((.((((..((((((.((.((.((.......)))))).))))))..)))).))).)).)))..))))).).	87	40.4	-21.2	11	5	8	0	0	9	0	0	middle
340	317	PC-5p-201807_5	CTATAGGCCAGCCCAACGAGC	21	JPKZ01001844.1	-	750611	750671	aaCTATAGGCCAGCCCAACGAGCctatgtcgagcataggctcgttgggctggcctatacca	0						5'	New	gp4	...(((((((((((((((((((((((((.....)))))))))))))))))))))))))...	55	55.7	-52.2	0	0	5	0	0	0	0	0	low
341	318	PC-3p-70661_29	TTCTAAAGAAAGACCGGGGCG	21	JPKZ01001412.1	+	510043	510113	acaaggccgccccggtccttctttagaatgcggctgacggggaTTCTAAAGAAAGACCGGGGCGgcttcca	0						3'	New	gp4	...((((((((((((((.(((((((((((.((.....))...))))))))))).))))))))))))))...	65	59.2	-45.3	13	0	0	7	5	0	20	0	middle
342	319	PC-5p-117453_9	TGACTCACTGCAGCTGCTGC	20	JPKZ01001313.1	+	459510	459568	taTGACTCACTGCAGCTGCTGCctgaagcagcttcaggcagcagctgcagtgagttcat	0						5'	New	gp4	.(((((((((((((((((((((((((((...)))))))))))))))))))))))).)))	58	54.2	-50.1	0	0	0	5	0	0	17.5	0	middle
343	320	PC-3p-166312_5	GAATAACAGGCGAATACACGG	21	JPKZ01003246.1	+	151879	151995	ccacccacttgtcgtgtaaattgttgtcgttggtccaatgagtttattcagctacggtagtGAATAACAGGCGAATACACGGcagcgaatatttatagggaagcgggatataaggca	0						3'	New	gp4	...(((.(((.((.((((((((((((((((...((...((...(((((((((....))..)))))))))...))....))))))))))...)))))).))))).)))..........	104	44.4	-31.2	0	0	0	0	0	5	5	0	low
344	321	PC-3p-128067_7	TTTATGCATATTGAAGGCCCCA	22	JPKZ01002769.1	-	88613	88682	gctgtgggacctttaatatacgtaaatttttaaattttaataaaTTTATGCATATTGAAGGCCCCAtaac	0						3'	New	gp4	..((((((.((((((((((.(((((((((............))))))))).)))))))))).))))))..	66	28.6	-26	0	0	0	0	7	0	0	0	low
345	322	PC-5p-145387_6	CTCACGGATCACTGAAGCGGAT	22	JPKZ01002904.1	-	257065	257130	tcaaCTCACGGATCACTGAAGCGGATcacattagaaatgtgatccgcttcagtgatctgtggtaaa	0						5'	New	gp4	...((.((((((((((((((((((((((((((...))))))))))))))))))))))))))))...	60	43.9	-47	6	0	0	0	0	0	0	0	low
346	323	PC-3p-45223_74	TTTGAGCCTGCTGTGCTATGA	21	JPKZ01002011.1	-	111939	112081	caataagtttttgtggacgtttcggctcctcgtgccataatcatagcacagcaagctcaaacttaggtaataaaaccaacTTTGAGCTTGCTGTGCTATGAttatggctgaaggaaccgaaacgttagcataaacttattatt	0						3'	New	gp4	.(((((((((.(((..(((((((((.((((((.((((((((((((((((((((((((((((.((.(((......))))).))))))))))))))))))))))))))))))).))).)))))))))..))).)))))))))...	139	39.2	-87.2	6	3.5	5	9	5.5	5	3	0	low
347	324	PC-3p-85297_19	TTTGAGCACTAATTATTTGAAA	22	JPKZ01000726.1	-	727957	728043	ttcccttgtagtcatttcaaataatcattgctcaaatacatgcttgatataTTTGAGCACTAATTATTTGAAAtgactacaaggatc	0						3'	New	gp4	...((((((((((((((((((((((...((((((((((.((.....)).))))))))))...))))))))))))))))))))))...	81	29.9	-43.2	12	0	7	0	0	0	0	0	low
348	325	PC-3p-187976_5	TTCTCCCAAGCCTTACAACAGT	22	JPKZ01002338.1	-	36107	36237	tccgatgtctcgtaagttaactgaatgaagcgtgactgttgtaaggccagggagaaagggagcggatgctTTCTCCCAAGCCTTACAACAGTcacacttcactcaacacagctgctattacgaccatctct	0						3'	New	gp4	...((((..(((((((((...(((.(((((.((((((((((((((((..(((((((((..........)))))))))..)))))))))))))))).))))).)))....)))).....))))).))))...	125	48.1	-62	5	0	0	0	0	0	0	0	low
349	326	PC-3p-187475_5	TTTTTCAGTTTGTGGTGCTATG	22	JPKZ01000400.1	-	38292	38413	gctcataaagccataatcatagcaccacaagctgaaaagaacaataatcgtatatttcccggaaaatatacgattattgtTTTTTCAGTTTGTGGTGCTATGattatggctttatgagccga	0						3'	New	gp4	((((((((((((((((((((((((((((((((((((((((.((((((((((((((((......))))))))))))))))))))))))))))))))))))))))))))))))))))))))...	119	35.2	-86.1	0	0	5	0	0	0	0	0	low
350	327	PC-3p-155389_6	TAACGTTTAATGCAATCGTCCC	22	JPKZ01022854.1	-	379779	379879	tacgataagactttatacgattgcattaaacgttgattgactgctcagttcgaaaagcagtcaatTAACGTTTAATGCAATCGTCCCaagtgtttttcagt	0						3'	New	gp4	...((.((.((((...(((((((((((((((((((((((((((((..........)))))))))))))))))))))))))))))...)))).))..))...	95	35.6	-48.3	0	0	0	0	0	0	6	0	low
351	328	PC-3p-182652_5	TAATTCGTTTCAGTGACTGGCAGT	24	JPKZ01022586.1	-	1459	1556	acggctagccaatgaaacggattgatgcaaaatgttgttcggttgcattaaacgccgcacagcatcattacacaTAATTCGTTTCAGTGACTGGCAAT	0						3'	New	gp4	...(((((.((.((((((((((((.((....(((((((.((((..........)))).))))))).......)))))))))))))).)).)))))...	92	42.9	-33.2	0	0	0	0	0	0	5	0	low
352	329	PC-3p-133985_7	ATGCCTAAGAATTAACCCGTGGA	23	JPKZ01022151.1	-	987	1110	ggaaattccccacttccttccacgggttattttttaggcattaaaaatcaatgggatcctcccgatcccattgatttttaATGCCTAAAAATTAACCCGTGGAaggaagtgggggatttccgat	0						3'	New	gp4	(((((((((((((((((((((((((((((.((((((((((((((((((((((((((((.....)))))))))))))))))))))))))))).)))))))))))))))))))))))))))))...	121	41.9	-101.4	0	0	0	0	0	0	7	0	low
353	330	PC-3p-122634_8	ATTGCGGGATTCTTCCGGGCTG	22	JPKZ01002762.1	-	202880	202973	aggggccatgtgacgcgaagaacccgggacagtcctgcaatttacgtgtgatgcaaATTGCGGGATTCTTCCGGGCTGaagcgacgtagctgtt	0						3'	New	gp4	...(((.((((..(((..((..(((((((.(((((((((((((.(((...))).))))))))))))).)))))))))...))))))).)))...	88	55.3	-40.1	0	0	0	0	22	0	8	0	middle
354	331	PC-3p-166308_5	TATAGATAAATGATAGAGGATAG	23	JPKZ01000732.1	-	226786	226875	acaatcctcagtcctctatcctccgttgtttatctataacaatagataatgtTATTGATAAATGATAGAGGATAGaggattgaggatatt	0						3'	New	gp4	...((((((((((((((((((((..(..((((((.((((((........)))))).))))))..)..))))))))))))))))))))...	84	32.2	-51.6	5	0	0	0	0	0	0	0	low
355	332	PC-5p-99909_13	TCTTTGGTTATCTGGCTGTATGAA	24	JPKZ01002481.1	+	715751	715841	agcggtgttgtctttcTCTTTGGTTATCTGGCTGTATGAGtgatctgtgacatcataaagctaggttaccaaagctaattgcaacacccaa	0						5'	New	gp4	...((((((((..((..(((((((.((((((((.(((((((........)).))))).)))))))).)))))))..))..))))))))...	85	41.8	-38.4	8	0	0	0	0	5	0	0	low
356	333	PC-5p-203343_5	TTAGGTAGGCTTACTCAACAG	21	JPKZ01001737.1	-	320559	320625	tcgcaaTTAGGTAGGCTTACTCAACAGaaaatgtgattttctgttgagtaagcctaccttattgaac	0						5'	New	gp4	...((((.((((((((((((((((((((((((...)))))))))))))))))))))))).))))...	61	37.3	-41.7	0	0	5	0	0	0	0	0	low
357	334	PC-3p-106239_12	TCAGCAACACTACACACTGCAAA	23	JPKZ01002524.1	-	3879	3958	gaagtgttccctttgcagtgtagtgttgctgatcttgcgcaatagaTCAGCAACATTACACACTGCAAAgtgaacatagt	0						3'	New	gp4	...((((((.(((((((((((((((((((((((((........))))))))))))))..))))))))))).))))))...	74	42.5	-45.4	5	0	7	0	0	6	0	0	low
358	335	PC-3p-132305_7	CGAAAGTTGTACTGTGTGGTAC	22	JPKZ01002583.1	+	39200	39255	taaaccgtgcagtacatctttcggctcgtgagtCGAAAGTTGTACTGTGTGGTACt	0						3'	New	gp4	...((((..(((((((.(((((((((....))))))))).)))))))..))))...	50	46.4	-32.3	0	7	0	0	0	0	0	0	low
359	336	PC-3p-163453_5	CGATGATTATGGCCCAAGGAGT	22	JPKZ01002568.1	+	388102	388214	acgtttcggcttcttgagccataaacatagcacaatgaaatcaaactttggtaattaaacccaagcatgagcttgctgcgCTATGATTATGGCCCAAGGAGTcaaaacgtcag	0						3'	New	gp4	((((((.(((((((((.(((((((.((((((.((..((..(((..(((.(((......))).)))..)))..))..)).)))))).))))))).))))))))).))))))...	110	42.5	-48.2	0	0	0	0	0	0	5	0	low
360	337	PC-5p-129920_7	CACTGTTTCCCTCTCCCTCGGG	22	JPKZ01002038.1	+	6934	7021	ataacggatagcCACTGTTTCCCTCTCCCTCGGGttccctgacccagagctgagcccgaggggcagaaaaacagtatctatccgtcat	0						5'	New	gp4	...((((((((..(((((((..((..(((((((((((.(((...)))....)))))))))))..))..)))))))..))))))))...	82	54.5	-44.6	0	0	0	0	7	0	0	0	low
361	338	PC-3p-142104_6	CGGAGCAATCTGTGAGCAG	19	JPKZ01000869.1	-	147720	147829	tgaaaaatttctcgtcattagctgcacatagtttgatcagtatttggcaaaaactctgtttttctatgtaaataCGGAGCAATCTGTGAGCAGctaacgtccattttgct	0						3'	New	gp4	...(((((....(((...(((((((.(((((.(((.((.(((((((.(((((((...)))))....))))))))).)).))).))))).))))))))))...)))))...	104	36.4	-28.4	6	0	0	0	0	0	0	0	low
362	339	PC-3p-99472_13	TCGCTTGGTCAAATTTGCAGTAC	23	JPKZ01022562.1	-	557131	557190	gaatgcaaatttggccaaactatctccagcgtagagaTCGCTTGGTCAAATTTGCAGTAC	0						3'	New	gp4	...(((((((((((((((...(((((.......)))))...)))))))))))))))....	53	43.3	-24.7	8	0	0	5	0	0	0	0	low
363	340	PC-5p-93450_15	CTGGTTGGGTGAAGAACGACAGA	23	JPKZ01002528.1	+	19140	19280	gtaccttctctcttctactctaatgtgactccatcgacggatCTGGTTGGGTGAAGAACGACAGAtggaagtgaagtggtttggattttcgctcaacgacagttcgtcatgaaagaaggcgttcgagtttgaggaaggatt	0						5'	New	gp4	...(((((.(((....((((.(((((..((.(((.((((((.(((((((((((((((....(((((............)))))..))))))))))))..))))))))))))..))...))))).))))..))))))))...	135	46.1	-44.7	0	0	11	0	0	15	0	0	middle
364	341	PC-3p-67134_33	ATGAGTACCCAGCACCGAAACG	22	JPKZ01001742.1	-	137413	137525	aattgcgaaagtattttagtacaacgttttcgtgctcagtaccatcatcagatgttttttttttctgATGAGTACCCAGCACCGAAACGttgtagtaaaatgctgccgtatca	0						3'	New	gp4	...((((..(((((((((.((((((((((..(((((..((((..((((((((...........))))))))))))..)))))..)))))))))).)))))))))..))))...	107	38.1	-50.6	18	7	0	6	0	0	8	0	middle
365	342	PC-5p-8321_356	TTTGTGGTGTAGGAGAGT	18	JPKZ01001921.1	-	77367	77424	aacagaTTTGTGGTGTAGCAGAGTttttcccgtaaaggttacaccattttgatctacc	0						5'	New	gp4	...(((((.((((((((((....((........))..))))))))))...)))))...	52	39.7	-15.4	150	93	115	122	150	132	74	199	middle
366	343	PC-5p-74073_26	TAGCAAATTTCGGGTGTAAGT	21	JPKZ01003225.1	+	632470	632536	atTAGCAAATTTCGGGTGTAAGTatagacggatattggtaatttgcttaacattcgaatttgcttgc	0						5'	New	gp4	...((((((((.((..((((((((...((........))....))))).)))..))))))))))...	61	34.3	-19.7	23	0	10	15	0	11	0	10	middle
367	344	PC-3p-2525_955	CATTTTCCCTTTCCCGCACTCT	22	JPKZ01000645.1	+	68814	68936	aaagtgctagagaggttcgacaattaaaaagagtgtgagaaagggaaaatgtttgacctatagtataaCATTTTCCCTTTCCCGCACTCTttttgattgttaaaataaaggaccctacaccca	0						3'	New	gp4	...(((.(((...((((((((((((((((((((((((.(((((((((((((((..((.....))..))))))))))))))).)))))))))))))))))))........)))))))))))...	117	36.6	-54.2	300	149	138	109	147	85	97	118	middle
368	345	PC-5p-42999_81	GACTTGCTGGAGCCGCTGGACG	22	JPKZ01002065.1	-	121700	121770	acagcGACTCGCTGGAGCCGCTGGACGgccaaaagaggctagccgccccagcggcgccagtgagaagcgga	0						5'	New	gp4	...((..((((((((.((((((((.((((............))))..)))))))).))))))))..))...	65	69	-43	9	8	0	10	40	26	20	19	middle
369	346	PC-5p-82644_20	AAAGTGTGGAACCTTGGGGAAT	22	JPKZ01000872.1	-	9100	9255	tttaggcttacctcgctgaccggagcaaaggttcggagcgcgaagtccaggttcAAAGTGTGGAACCTTGGGGAATttgaatacgaattagtcaaggtttcacactttgcatacagactgtatacgctaattttgcaccggagcagtaagcttcgt	0						5'	New	gp4	...((((((((...(((..((((.((((((......((((...((((...((.((((((((((((((((((..((((((....))))))..)))))))))))))))))).))...)))).....))))..)))))).))))))).))))))))...	150	46.8	-66	0	10	0	0	0	5	0	5	middle
370	347	PC-3p-117408_9	CGTTTCAGCACGACCCATGAA	21	JPKZ01002350.1	+	618958	619040	agagtttttcatgggtcttgctgaaaagcattgaggtaatgcgtattatttcaattCGTTTCAGCACGACCCATGAAcacatt	0						3'	New	gp4	...((..((((((((((.((((((((...(((((..((((....))))..)))))...)))))))).)))))))))).))...	77	38.6	-36	0	0	0	0	0	9	0	0	middle
371	348	PC-5p-126094_7	AACGCGAAGCTCCTATACAT	20	JPKZ01001707.1	+	263294	263370	tattgcgtAACGCGAAGCTCCTATACATatgtcacattcataattttgcgcttataattttttcgcgtttcgcattt	0						5'	New	gp4	...((((.(((((((((....((((((((((.......))))....))....))))....))))))))).))))...	71	35.1	-15.8	0	0	0	0	0	0	7	0	low
372	349	PC-3p-199652_5	TCGAATGAGCATCATACTGCATTT	24	JPKZ01001141.1	-	334336	334398	aactgcagtatagtgctcattctataaagcacgactttaTCGAGTGAGCATCATACTGCATTT	0						3'	New	gp4	...((((((((..(((((((((.((((((.....)))))).)))))))))..))))))))...	57	38.1	-31.5	0	0	0	0	0	0	0	5	low
373	350	PC-3p-173737_5	ATGGATCTGTTAGTTGTTTT	20	JPKZ01000272.1	+	764070	764185	taagcggagttatgcggaacgaagcggaaagcaaaaataaccaacagtagacattaggtgacctATGGATCTGTTAGTTGTTCTgttgccgccgtttcgcaaatgaattcagcggt	0						3'	New	gp4	...((.(((((.(((((((((..((((..((((..((((((.(((((....(((.(((...))))))...))))).)))))).)))).)))))))))))))....))))).))...	110	44.8	-38.8	0	0	5	0	0	0	0	0	low
374	351	PC-3p-114197_10	TGGGATATGATATTTGCAG	19	JPKZ01002596.1	+	56340	56428	aaagacgtgcatgattcaaatcccacttgttttgaaatttttaacattatccttctctgaataTGGGATGTGATATTTGCAGagttgaa	0						3'	New	gp4	...(((.((((....(((.((((((..((((..((....................))..)))))))))).)))....))))..)))...	83	32.6	-17.4	10	0	0	0	0	0	0	0	low
375	352	PC-3p-168539_5	ATCAACCTATCTTGCCGCTTC	21	JPKZ01001875.1	+	152761	152835	acctgatgcggcaagatatgttgataattaatcataaattatgattaattATCAACCTATCTTGCCGCTTCaact	0						3'	New	gp4	...(((.(((((((((((.(((((((((((((((((...))))))))))))))))).))))))))))).)))...	69	32	-42.1	0	0	5	0	0	0	0	0	low
376	353	PC-5p-75326_25	TGAACTTCATGTTTCGCTCTGC	22	JPKZ01001948.1	-	677969	678055	gacccaccataatgTGAACTTCATGTTTCGCTCTGCtcacaataatggaagcacagctaaacgcgaagttccaacaagtggtggacg	0						5'	New	gp4	...(((((((..((.(((((((..((((.(((.((((..((....))..)))).))).))))..)))))))))....)))))))...	81	47.1	-35	7	5	0	6	0	0	7	0	low
377	354	PC-5p-141443_6	CTGTGCGACGCCTGCAGAAATA	22	JPKZ01001747.1	-	1176200	1176298	gaccatggaCTGTGCGACGCCTGCAGAAATAggttttgaatcacaaatttgagttggtttattattattgagctgctaggtttcgcacacgctatgtga	0						5'	New	gp4	...(((((..(((((((..(((((((.(((((....((((((((........).)))))))...)))))...)))).)))..)))))))..)))))...	93	42.4	-32.8	0	0	0	6	0	0	0	0	low
378	355	PC-3p-113794_10	CATTGTTGGCTAGCGCAGCTGAG	23	JPKZ01001210.1	-	21070	21195	gaagggcgattgttggcgaactcagaaaggcgaacccagctgcgtcaaccaacaagcacatagtgagtgCATTGTTGGCTAGCGCAGCTGAGttcattgttgagttttatgcttgcattgttcgaa	0						3'	New	gp4	...(..(((.((..(((((((((((......((((.(((((((((...(((((((((((.......)))).)))))))...))))))))).))))....))))))))...)))..)))))..)...	120	48.4	-54.4	0	0	0	5	0	0	5	0	low
379	356	PC-3p-142348_6	TTTGCGCGTGGAGGATGAAAGAG	23	JPKZ01000986.1	-	588291	588372	gcatctttcatcctctacgcgcaaattaccaactgtatggatgcatacagttgataaTTTGCGCGTGGAGGATGAAAGAGaa	0						3'	New	gp4	...(((((((((((((((((((((((((.((((((((((....)))))))))).)))))))))))))))))))))))))...	76	42.7	-57.3	0	0	0	0	0	0	6	0	low
380	357	PC-3p-174540_5	CGTGACAAATATTTTGTAGTGA	22	JPKZ01000622.1	-	81416	81545	ttgtcactacggagtatttgtcactacgaagtatttgtcactacaaggtatttgtcacgtcatacacactataaCGTGACAAATATTTTGTAGTGAcaaatcttgtattcgactgttcttgttgtggatt	0						3'	New	gp4	...((((.((.(((.....(((..(((.(((.((((((((((((((..((((((((((((.(((.....))).))))))))))))..))))))))))))))))))))...)))....))))).))))...	124	35.4	-50.4	5	0	0	0	0	0	0	0	low
381	358	PC-5p-107247_11	AATCGATCGCAGTTGCAATCTAT	23	JPKZ01000906.1	-	187946	188080	tgtgacatacgaaagatcgcattttgcatatttccgcAATCGATCGCAGTTGCAATCTATcactgttgattgtgatagatttcaactacgatcgatttcggaaaatagcaaaatttttgcgatttctaagtctct	0						5'	New	gp4	...(((.((.((..(((((((((((((...((((((.(((((((((.(((((.((((((((((........)))))))))).))))).))))))))).))))))...))))))....))))))))))).)))...	129	36.3	-57.5	11	0	0	6	0	0	0	0	low
382	359	PC-3p-114405_10	AACCGATTGGACCACTGAATCA	22	JPKZ01000912.1	-	546822	546928	gtcgtatatcgaaactcggtggtgactcagtggtccaatgagtttattcgattacggtaaAACCGATTGGACCACTGAATCAccaccgaataacaggcgaatacaca	0						3'	New	gp4	((.((((.(((....((((((((((.(((((((((((((..((((..(((....)))..))))..))))))))))))).))))))))))........))))))))).	106	44.9	-50.7	0	0	5	5	0	0	0	0	low
383	360	PC-3p-140534_6	GTATGATATTCCTGATACGCTGT	23	JPKZ01022849.1	-	68891	69024	agaaccagtgttcgaaaatgttaaagacggcactggaagagcgtatcgggaatatcatatgcacacacagcagtttGTATGATATTCCTGATACGCTGTtcctatgccgtcgctgatatattcgtataggtagg	0						3'	New	gp4	...(((..(((.((((.((((((..(((((((..((((.(((((((((((((((((((((..((........))..))))))))))))))))))))).))))..)))))))..)))))).)))).))))))...	128	43.3	-67.5	0	0	0	6	0	0	0	0	low
384	361	PC-3p-132330_7	CTGATGTCGGACCTATCGGACGA	23	JPKZ01000509.1	+	495550	495631	acaaaaaataatcgttcgatatgctcgacctcatcgatgtatacactgCTGATTTCGGACCTATCGGACGAttatttttatg	0						3'	New	gp4	...((((((((((((((((((...((((..(((.(..((....))..).)))..))))...))))))))))))))))))...	76	37.8	-27.4	0	0	0	0	7	0	0	0	low
385	362	PC-5p-64130_36	TCCTCTACCTGTATGTATATAT	22	JPKZ01001896.1	+	382551	382640	ctccatctataccttgtaTCCTCTACCTGTATGTATATATacatatatatacatatatatacaggtagaggatacaaggtatagatgtaa	0						5'	New	gp4	...(((((((((((((((((((((((((((((((((((.((........)).)))))))))))))))))))))))))))))))))))...	84	30	-56.8	5	8	0	10	6	0	0	7	middle
386	363	PC-5p-178388_5	TTTGTGATCACAGTAAGTGC	20	JPKZ01000445.1	+	226776	226838	acTTTGTGATCACAGTAAGTGCcactatgaaaactttagtggtacatactgtggtcgcaacgc	0						5'	New	gp4	...((((((((((((((.(((((((((.........))))))))).))))))))))))))...	57	42.9	-34.7	0	0	5	0	0	0	0	0	low
387	364	PC-3p-125123_7	CGTACTTATTTACTGGAATTTCC	23	JPKZ01000635.1	-	164421	164480	gtcaatttcagtaaatgagtaaggaattccgtacttcCGTACTTATTTACTGGAATTTCC	0						3'	New	gp4	...((((((((((((((((((.((((........)))).))))))))))))))))))...	54	35	-24.5	0	0	0	0	0	0	7	0	low
388	365	PC-5p-164323_5	AAAATGCGCTCTTGCTGTAGAT	22	JPKZ01003225.1	+	220313	220383	gcgccgAAAATGCGCTCTTGCTGTAGATcaggtatttcatatgcatctcagtgtgagcgtatttcaggtct	0						5'	New	gp4	..(((..((((((((((..((((.((((...((((.....))))))))))))..))))))))))..)))..	67	46.5	-27.5	0	0	0	0	0	0	5	0	low
389	366	PC-3p-103824_12	ACTCACCGTCATTCTTTTTAGCA	23	JPKZ01000843.1	+	837965	838042	tccagggtactgaggaggatgaaggtgattgttttttcttcacaaagcACTCACCGTCATTCTTTTTAGCAtcctcac	0						3'	New	gp4	...(((((.((((..(((((((.(((((.((((((........)))))).))))).)))))))..)))).)))))...	72	43.6	-32.4	7	0	0	0	0	0	5	0	low
390	367	PC-5p-156965_5	TACTGAACGGTGAGTATTTCAAT	23	JPKZ01003246.1	-	51448	51518	aacTACTGAACGGTGAGTCTTTCAATtgctgctaatagtagcagccgccgaacgattttcgttcagtatag	0						5'	New	gp4	...((((((((((...(((.(((....(((((((....)))))))....))).)))..))))))))))...	65	43.7	-27.2	0	0	0	0	0	5	0	0	low
391	368	PC-3p-176274_5	ATCCGCAGACACGTACAGCCTGA	23	JPKZ01002554.1	+	542679	542745	aaacaggttgtacgtgtcttcggatgatacataaatcgtatcATCCGCAGACACGTACAGCCTGAag	0						3'	New	gp4	...((((((((((((((((.((((((((((.......)))))))))).))))))))))))))))...	61	44.8	-45.7	0	0	0	0	0	0	10	0	middle
392	369	PC-5p-73234_27	CGAGTCGTTGGTACAGCGA	19	JPKZ01010236.1	+	4	129	agaggtcaccactcctagctgcactatttcgaCGAGTCATTGGTACAGCGAgcgtaatgtgcaccagtcatcactatctctgatacaatgtccgtcgattacatgtactagctgagggaaatcaac	0						5'	New	gp4	...(((..((.(((((((.((((.....((((((...(((((...(((.((..((.(((.((....))))).))..)).)))...)))))..)))))).....))))))))..)))))..)))...	120	46.8	-33.8	10	7	0	5	5	0	0	0	low
393	370	PC-5p-17363_225	TGGGATATCTTGGAAGTTTTCTT	23	JPKZ01003252.1	+	804250	804344	aaagtgggcgtccgaatcTGGGATATCTTGGAAGTTTTCTCggatttataagagcggaaagcttccattttgtccttgattttgccgcttacatg	0						5'	New	gp4	...((..(((...(((((..(((((...(((((((((((.((............)))))))))))))...)))))..)))))...)))..))...	89	43.2	-36.2	127	65	77	116	65	29	52	61	middle
394	371	PC-3p-120519_8	CAGCAATCGGACTACCAGGTTTT	23	JPKZ01002587.1	+	300807	300884	atacgggaagacctgggttcgattcccggctacttacccaacggatcgcCAGCAATCGGACTACCAGGCTTTtcgaaa	0						3'	New	gp4	...((..(((.(((((((((((((...(((......((....))...)))...))))))))..))))))))..))...	72	53.8	-28.1	0	0	0	0	0	0	8	0	low
395	372	PC-3p-100684_13	TGGCAGTGGAAGGTATAACGGA	22	JPKZ01001120.1	-	232248	232339	ttcgactttccacagctccgttatactttgcactaccagagtgtctatgacctcTGGCAGTGGAAAGTATAACGGAgcagtcgagagtccaa	0						3'	New	gp4	...(((((((.((.(((((((((((((((.((((.((((((.(((...))))))))).)))).))))))))))))))).)).)))))))...	86	47.8	-55.3	4	7.5	0	0	0	0	0	0	low
396	373	PC-5p-134336_7	CAGTGTGTAGTGTTGCTGATC	21	JPKZ01002524.1	+	3921	3986	tcactttgCAGTGTGTAATGTTGCTGATCtattgcgcaagatcagcaacactacactgcaaaggga	0						5'	New	gp4	...((((((((((((...((((((((((((........)))))))))))).))))))))))))...	60	43.9	-36.4	0	0	7	0	0	0	0	0	low
397	374	PC-5p-162165_5	TTAATGTCTAATCGTGTAACTG	22	JPKZ01003222.1	-	404702	404853	ttgagcaatcactacagagcgatcatgagcataacagttcttttgttaccTTAATGTCTAATCGTGTAACTGttgtagcagtatagcaattacacgattagaaattaatgtaacaaaagaaacggctgagagatgacgatcaaagtgttgtt	0						5'	New	gp4	...(((((.((((...((.((.((((.(((.......((((((((((((.(((((.(((((((((((((.(((((((....))))))).))))))))))))).))))).))))))))))))...))).....)))))).))..)))))))))	149	35.5	-53.9	0	0	0	0	0	0	0	5	low
398	375	PC-5p-161549_5	ACCGTTGACACTATATCTGACCT	23	JPKZ01002567.1	+	333437	333494	ACCGTTGACACTATATCTGACCTttgcactaccaaaggtcagatatagtgtcaactca	0						5'	New	gp4	...(((((((((((((((((((((((......)))))))))))))))))))))))...	52	41.4	-38.2	5	0	0	0	0	0	0	0	low
399	376	PC-3p-3264_739	TTAGATATATCGCTACTCCACTT	23	JPKZ01000885.1	+	781496	781643	ccacctctcctggcatccaaatatccgttccataaaggcaggaagcggagtggcggtgtatctgatgtatatttggatcaTTAGATATATCGCTACTCCACTTcgtacctttatggaatggatatttggatactagcagagctggtgt	0						3'	New	gp4	(((.((((.((((.((((((((((((((((((((((((...((((.(((((((((((((((((((((...........))))))))))))))))))))).))))...)))))))))))))))))))))))).)))).)))).)))...	145	44.6	-90.8	305	135	153	192	162	117	161	180	middle
400	377	PC-5p-122639_8	CATTCAACTGGTTGGATTGCT	21	JPKZ01001279.1	-	478053	478122	ttaagcttCATTCAACTGGTTGGATTGCTcattttaagccgagcaatccaaacagttgattgaagctctc	0						5'	New	gp4	...(((((((.(((((((.(((((((((((..........))))))))))).))))))).)))))))...	64	40	-38.4	0	0	0	0	0	0	8	0	low
401	378	PC-5p-155151_6	TGAATGGGTGTATATTGATCAGA	23	JPKZ01000905.1	+	223246	223337	gcgtaatcccgagaagtgTGAATGGGTGTATATTGATCAGAggctgtagcatctgatcaatatacacccattcacacttctcgggattagtg	0						5'	New	gp4	((.((((((((((((((((((((((((((((((((((((((.((....)).)))))))))))))))))))))))))))))))))))))))).	91	44.6	-72.5	0	0	0	0	0	0	0	6	low
402	379	PC-3p-171904_5	TTTGAAGCGAACGAGAAAG	19	JPKZ01022849.1	-	359682	359784	tggtcgataaacgaatgtgctttctcactgtgcttccttggagcctgaagctaaataccggcctTTTAAAGCGAACGAGAAAGcagacgttctttgtcgatgt	0						3'	New	gp4	..(((((((((.((((((((((((((....(((((....((.(((..............)))))....)))))...))))))))..)))))))))))))))..	99	45.6	-35.9	5	0	0	0	0	0	0	0	low
403	380	PC-5p-171630_5	GACCGGATGAGACTGTGATACT	22	JPKZ01002335.1	-	126176	126265	tagccgaatgggcagtGACCGGATGAGACTGTGATACTcggccatgtgcgcacagtatcgcagccacatcgggttactgccactcgggca	0						5'	New	gp4	...((((...((((((((((.((((...((((((((((..((.......))..))))))))))...)))).))))))))))..))))...	84	58.9	-47.1	0	0	0	0	0	0	0	5	low
404	381	PC-5p-199800_5	TGGTCGGTGCGTTGTGTGTGCGTT	24	JPKZ01001751.1	-	394636	394724	agcgtgtctgtTGGTCGGTGCGTTGTGTGTGCGTTtgctggcctccgataaaacgtcgcactcgttccactcagaccgaccgacgcaca	0						5'	New	gp4	...(((((.(((((((((((...((.((((((((((..(((...)))...))))).))))).))...))))..))))))).)))))...	83	58.4	-36	5	0	0	0	0	0	0	0	low
405	382	PC-3p-76128_25	TACTCGCCCGATAACCGAGAGA	22	JPKZ01002385.1	-	925351	925494	tcagtgcaaagcataatggagcagcccggagtcgaagccgggtctctcgtttaccaggcgacggctctacaattcagaagTACTCGCCCGATAACCGAGAGAtcccggttcgacccagctgttccgttattctttccactgcta	0						3'	New	gp4	.(((((.((((.(((((((((((((..((.((((((.((((((((((((.(((...(((((..(((((.......)).)))..)))))...))).))))))).))))))))))))).))))))))))))).)))).)))))...	140	54.2	-74.7	0	5	0	5	5	5	0	5	low
406	383	PC-3p-187302_5	CAAATTTCCTCTTCCATCTCCTTC	24	JPKZ01001440.1	+	84865	84965	aagaggcgattaaaaaatgggagatggaggtgagaatttgtgctgtcaatccgttttgttcgCAAATTTCCTCTTCCATCTCCTTCtttaactcgcctgcc	0						3'	New	gp4	...(((((((((((....((((((((((((...(((((((((....(((......)))..)))))))))...))))))))))))..))))).))))))...	95	43.6	-41.3	0	5	0	0	0	0	0	0	low
407	384	PC-3p-156926_5	TGCCCATCACTCCCTTGTCCCTC	23	JPKZ01002962.1	+	27021	27092	agaagagggataaggggtgtgggcatgtaggaattaaccttctctTGCCCATCACTCCCTTGTCCCTCtcac	0						3'	New	gp4	.(.((((((((((((((((((((((...(((......))).....)))))).))).))))))))))))))..	69	51.4	-42.1	0	0	0	0	0	0	5	0	low
408	385	PC-5p-83136_20	CGGGCGTTCTGCGCGAGTCGCG	22	JPKZ01002261.1	-	653072	653178	gcagctctttttgtcCGGGCGTTCTGCGCGGGTCGCGgtccagcattttcgccttaaacagtgcccatggccgtggcgcgtcctggatcgctccgaacgatagcaaa	0						5'	New	gp4	...(((....((((.((((((.(((..(((.(((((((.((((((((............)))))...)))))))))).)))...))).))).))).)))).)))...	101	60.7	-39.5	13	0	0	0	9	5	7	0	low
409	386	PC-3p-163480_5	TGGAACTTGACATTACCCTCT	21	JPKZ01002305.1	+	8206	8267	gaaggagggtaatgtcaattcgtcaagcttatgtgattTGGAACTTGACATTACCCTCTtcc	0						3'	New	gp4	..(((((((((((((((((((((((........))))...))).))))))))))))))))..	58	41.9	-26.7	0	0	5	0	0	0	0	0	low
410	387	PC-5p-163464_5	TTTATTCAGCATTAGTCCTCTCAA	24	JPKZ01000987.1	+	182252	182331	ttagatggggccgTTTATTCAGCATTAGTCCTCTCACtggaaggtgagaggattaatgatgaataaacggccccttccat	0						5'	New	gp4	...((.(((((((((((((((.((((((((((((((((....)))))))))))))))).))))))))))))))).))...	74	45	-55.7	0	0	0	0	0	0	0	5	low
411	388	PC-5p-51803_57	TTATCAAGGAACGGGTATCGAAT	23	JPKZ01001475.1	-	384610	384675	tgaaTTATCAAGGAACGGGTATCGAATaagcgtcgccacactccatatccgttcctcggtaatccg	0						5'	New	gp4	.(.((((((.((((((((((((.((....((...)).....)).)))))))))))).)))))).).	64	48.5	-23	16	5	15	17	10	0	5	16	middle
412	389	PC-3p-18070_218	TACGTTCGAATATCGGGCACGGT	23	JPKZ01002916.1	+	597419	597530	tcgttgtgttatgagtgctgtgacgccagtgcccgatattgaactcgctcccagcgtgtgaTACGTTCGAATATCGGGCACGGTtttttcggtattttgcattgcacaaaat	0						3'	New	gp4	...((((((...((((((((....(((.((((((((((((((((((((.........))))...)))).))))))))))))))).....))))))))......))))))...	106	47.3	-43.5	44	21	22	49	33	18	63	37	middle
413	390	PC-3p-52468_56	TACCTGACCCCCTTCTAACAGC	22	JPKZ01002981.1	+	197083	197155	gggaagggcTGTTAGAAGGGAGTCAGGTCAGGAtagtaagtttcTACCTCACCCCCTTCTAACAGCcgtttct	0						3'	New	gp4	(((((.((((((((((((((.((.((((.((((........)))))))).)).)))))))))))))).)))))	73	50.7	-41.4	27	9	6	17	20	9	8	5	middle
414	391	PC-3p-131588_7	GTTTTGTCATATGTGAGC	18	JPKZ01002892.1	+	43804	43944	attcacactatctgcattgtgtattagagggaagaaagatacggctcacgtttacgagcgtcgaatttttcattatttGTTTTGTCATATGTGAGCcaacatccagcttccggctgtgtgcgtgttttgttgcgtgtgtgt	0						3'	New	gp4	...(((((((...(((.((..((.(((..(((((...(((..(((((((((..(((((...(((((........))))).)))))...)))))))))...)))...)))))..)))))..))))).....)).)))))...	135	42.6	-39.9	7	0	0	0	0	0	0	0	low
415	392	PC-3p-109626_11	TTTGCACCTCATTGTTCTCCT	21	JPKZ01003287.1	+	297315	297371	caagagaacaatggcgtgcaaatgctgagcagagaTTTGCACCTCATTGTTCTCCTg	0						3'	New	gp4	((.((((((((((..((((((((.((....))..))))))))..)))))))))).))	57	47.4	-26.2	0	0	0	0	5	0	0	6	low
416	393	PC-3p-91334_16	CTCAGTCGAAATGTGCAATAAG	22	JPKZ01003092.1	-	349952	350032	gaacggtttcctattgcacatttcgagtgaacacctggggatatgagctgCTCAGTCGAAATGTGCAATAAGaaattgcaa	0						3'	New	gp4	...(..((((.(((((((((((((((.(((.((.((.........)).)).))).))))))))))))))).))))..)...	75	43.2	-32.3	6	0	0	0	5	5	0	0	low
417	394	PC-3p-125203_7	GCCGAGCGTTGCACTGCA	18	JPKZ01001508.1	+	7767	7850	cacgcagttgcaacggtccacgagacagttcgaatgctagccgagcgccacccgttGCCGAGCGTTGCACTGCAtggatcaaac	0						3'	New	gp4	((.((((.(((((((.((.(((.....(((((.........)))))......)))....)).))))))))))).))........	76	59.5	-26.4	0	0	0	0	5	0	7	0	low
418	395	PC-3p-27789_151	TTGACATTGCTGAATATTTAAGA	23	JPKZ01001088.1	-	21068	21152	aacaacttttctatcttaaatattcaacaatgtcaatccttcgccccaaTTGACATTGCTGAATATCTAAGAcagaaaagttcga	0						3'	New	gp4	...(((((((((.(((((.(((((((.((((((((((...........)))))))))).))))))).))))).)))))))))...	79	32.9	-32.1	28.5	6	16.5	15.5	4	11.5	10	17	middle
419	396	PC-3p-162065_5	GTGGATGTGGTAGGGTTATG	20	JPKZ01001707.1	+	410057	410142	ttctataattcttatcacatttaccgttcgctcctgcgcagaaagtcaatcgcaaactaagaaGTGGATGTGGTAGGGTTATGctt	0						3'	New	gp4	...(((((.(((((((((((..((..(((.....((((..(.....)...))))......)))))..))))))))))))))))...	80	40.7	-21.2	0	0	0	0	0	0	5	0	low
420	397	PC-5p-154904_6	ATGTCTCTCAGAATCATGCCTCT	23	JPKZ01001493.1	+	31633	31690	tATGTCTCTCAGAATCATGCCTCTcactacagtgagaggcatgattctgagagattcc	0						5'	New	gp4	...((((((((((((((((((((((((....))))))))))))))))))))))))...	52	44.8	-45.2	6	6	0	0	0	0	0	0	low
421	398	PC-5p-171367_5	GGGATTGTTTATCACAAGGGC	21	JPKZ01001349.1	+	165718	165829	gcaccaaagagggGGGATTGTTTATCACAAGGGCggatgtcggtcggtcctttgaacgaggggcggatcatctgtcggtcctttgaatgagcggcaaatcatcggttggtcc	0						5'	New	gp4	..(((((.((.((.....(((((((((.((((((.(((...((((.(((((((....))))))).))))....))).)))))))).))))))).....)).))..)))))..	108	55.4	-38.8	0	0	0	0	0	5	0	0	low
422	399	PC-3p-140157_6	TTCACCGGTCAATTTTAGGCTA	22	JPKZ01002803.1	-	34725	34811	atcgttgatcggagactaaaattggcctgatgaaatattcaaatgcaaatTTCACCGGTCAATTTTAGGCTAcgagacatcgacaaa	0						3'	New	gp4	...((((((((.((.((((((((((((.(.((((((............)))))).))))))))))))).)).)))....)))))...	81	37.9	-26	0	0	0	0	0	0	0	6	low
423	400	PC-3p-4069_604	TTCAATTCAAACCTGGTCATAC	22	JPKZ01000607.1	+	7328	7410	agaccgcgccgagtatgaccaggtttgaattgaagcttcgtaaaaagcTTCAATTCAAACCTGGTCATACtcggcgccggcgt	0						3'	New	gp4	...(((((((((((((((((((((((((((((((((((......))))))))))))))))))))))))))))))))).))...	77	50.6	-64.6	304	83	92	171	129	91	104	164	middle
424	401	PC-5p-142177_6	GATTTGCGGACGGTCAGCAG	20	JPKZ01000269.1	-	182838	182957	agatcgtatattaattccattcagtgcctgataGATTTGCGGACGGTCAGCAGtaaaatgcagctggccgaatgcttttcattcgttcatttcttgggtaaatagtgttgtagacgaagc	0						5'	New	gp4	...((((((((((..((((...((((..(((..((...(((..((((((((.((.....)).))))))))..)))...))..)))..))))...))))....)))))).....))))...	114	41.7	-31.5	6	0	0	0	0	0	0	0	low
425	402	PC-3p-198784_5	AGAGGTAAGTAGTGCTCTTGCA	22	JPKZ01001482.1	+	38810	38890	atagaccggcgaagcattgcttatttcattagtggtgagtacacataataaAGAGGTAAGTAGTGCTCTTGCAaggttagt	0						3'	New	gp4	...((((.(((((((((((((((..((.(((...(((....)))....))).))..))))))))))).))))..))))...	75	39.5	-29.4	0	0	0	5	0	0	0	0	low
426	403	PC-3p-135795_6	TTGGGCCGCTTTTGAGTTCGCA	22	JPKZ01003154.1	+	152165	152261	tgatgtggtcgtaaatggagctcaacagtggcgcattttggtccttcacggttgaaaaTTGGGCCGCTTTTGAGTTCGCAagttacttccagcaaaa	0						3'	New	gp4	...(((((..((((.((((((((((.((((((.(((((..(.((.....)))..)))..)).)))))).)))))))).))..))))..))).))...	91	46.4	-35.2	0	0	0	0	0	0	6	0	low
427	404	PC-3p-17426_224	ATGATATCTTAGAAGGCCTCCT	22	JPKZ01002554.1	+	313770	313874	gaacagaaggaataagaatccaaaggaggtcttctaagattccatagctgttggaaggcctATGATATCTTAGAAGGCCTCCTctggaatcattctcttctggct	0						3'	New	gp4	...((((((((((..((.((((.(((((((((((((((((..(((((((.......)).)))))..))))))))))))))))).)))).)))))).))))))...	99	42.9	-53.3	63	31	49	41	46	57	44	51	middle
428	405	PC-5p-67846_32	AGTGGATGTATAGTTGGTTTGAT	23	JPKZ01001655.1	-	124823	124912	ttagagtacggtgcctAGTGGATGTATAGTTGGTTTGATgtcttccattgatcatcaccgggtatacattcatcaaatgccgtattcatc	0						5'	New	gp4	...(((((((((.....(((((((((((..((((..((((((.......)).))))))))..))))))))))).....)))))))))...	84	41.1	-33.8	6	0	0	7	7	0	0	18	middle
429	406	PC-3p-203195_5	TTGCACGAACGAGGGAGTGGAGG	23	JPKZ01000425.1	+	255129	255201	agtcttccatttcggcgtttgtgtggtgatgttttggtcgtgtcagtTTGCACGAACGGGGGAGTGGAGGgat	0						3'	New	gp4	..(((((((((((..((((((((..((((..(.......)..)))..)..))))))))..)))))))))))..	69	52.1	-29.7	0	0	5	0	0	0	0	0	low
430	407	PC-3p-196982_5	CAGAGAGACAACAGATGCCACAT	23	JPKZ01000986.1	+	1528442	1528525	ccttccgggatatgtggcatctgctgtctctctacgagctgcatataacgCAGAGAGACAACAGATGCCACATaccctggattc	0						3'	New	gp4	...((((((.(((((((((((((.(((((((((.((............)).))))))))).))))))))))))).))))))...	78	51.2	-49.4	0	0	0	0	0	5	0	0	low
431	408	PC-5p-195325_5	GAGTCACTTCCTTATCGTCCTTC	23	JPKZ01003287.1	-	426768	426829	ctGAGTCACTTCCTTATCGTCCTTCaaatatggcttgaaggagtgctaaggaagtgactgct	0						5'	New	gp4	...(((((((((((((.((((((((((.......)))))))).)).)))))))))))))...	56	45.2	-31.3	0	5	0	0	0	0	0	0	low
432	409	PC-3p-109453_11	TTGGTTAGCGTCGGTTGGCGTAA	23	JPKZ01000758.1	-	283477	283536	atccgccaatcgtattcgttgatcatcatctcgattgTTGGTTAGCGTCGGTTGGCGTAA	0						3'	New	gp4	...(((((((((....(((((((((.((.......)).))))))))).)))))))))...	54	46.7	-24.2	5	0	7	6	0	0	0	0	low
433	410	PC-5p-175969_5	GGGAGGGGGAACTCTTGGA	19	JPKZ01002429.1	+	299953	300047	gtaaggggagggGGGAGGGGGAACTCTTGGAaaaaatagaaaacgacctacttctatcttaacaacttttctcaaaatcttttcaatctcttaaa	0						5'	New	gp4	...((((((..(..(((((((((...(((...((.((((((..........)))))).))..)))...)))))....))))..)..))))))...	89	37.9	-19.3	0	0	0	0	0	0	5	0	low
434	411	PC-5p-199515_5	TGCACTAACCCGTGTGACTAACG	23	JPKZ01002481.1	-	260312	260462	aaatttgataagttgactgcagatagtgtatatgggttagtagctgcaTGCACTAACCCGTGTGACTAACGcaacaccatgggttagtcacatgggttagtgcctgcagtgactaacccatatacactatctgcagtcaacttaacaaact	0						5'	New	gp4	...((((.(((((((((((((((((((((((((((((((((..(((((.(((((((((((((((((((((.((......)).))))))))))))))))))))).)))))..))))))))))))))))))))))))))))))))).))))..	146	42.4	-113.1	0	0	0	0	5	0	0	0	low
435	412	PC-3p-137402_6	CACATTGAAACGTGACAGGCTAAA	24	JPKZ01002204.1	+	78413	78478	ttgtagcctgtcatgtcttaatgtcccactggtccaagtggCACATTGAAACGTGACAGGCTAAAa	0						3'	New	gp4	...(((((((((((((.(((((((.(((((......))))).))))))).)))))))))))))...	60	45.5	-37.8	0	0	0	0	0	0	6	0	low
436	413	PC-3p-155789_6	ATGTTTAGGAGGTACTATT	19	JPKZ01000540.1	+	137568	137629	cttgagaaaactgctatttcctttcatgaacgattATGTTTAGGAGGTTCTATTttctctta	0						3'	New	gp4	...(((((((.((..(..((((..(((((....)))))...))))..)..)))))))))...	56	32.3	-15	0	0	0	0	6	0	0	0	low
437	414	PC-3p-134513_7	TTGGCACAAACGAACTGGTCGC	22	JPKZ01001576.1	+	134054	134142	aagctcagtatagagcagctagttcgttgtacctgtcctaaaatttatagtggTTGGCACAAACGAACTGGTCGCcctaatttgaggtc	0						3'	New	gp4	...(((((..(((.((..((((((((((((.((..(((((.......))).))..)).)).))))))))))..)).)))..)))))...	83	43.8	-30.2	0	0	0	7	0	0	0	0	low
438	415	PC-3p-183963_5	CTCCAACTCCCCCCTTCTGTATT	23	JPKZ01001928.1	-	293913	293987	gcgacagagggagggagtagggacgagaaagagaaaagcgctcatgctgctcCTCCAACTCCCCCCTTCTGTATT	0						3'	New	gp4	...((((((((.((((((..(((.(((...(((.......)))......))).))).)))))).))))))))...	69	56	-32.2	0	0	0	0	0	0	5	0	low
439	416	PC-3p-87069_18	TATATATGGCGGCAGTATCTCAG	23	JPKZ01002765.1	-	282610	282717	atacaccactgaccactgagatactgccccgctatatatatatatatatatatatatatatatatatataTATATATGGCGGCAGTATCTCAGtggtcagtggtggag	0						3'	New	gp4	...(((((((((((((((((((((((((..(((((((((((((((((((((((....))))))))))))))))))))))))))))))))))))))))))))))))...	102	34.3	-77.8	5	0	5	0	0	0	0	8	low
440	417	PC-3p-36791_105	TTCGGCTGAATTGATCGCCTAC	22	JPKZ01000254.1	+	377939	378031	ccggaggagttctgctataggcgatcacttcagccgagtgagtgctttcatcctaTTCGGCTGAATTGATCGCCTACagtagaactcttcatc	0						3'	New	gp4	...(((((((((((((.((((((((((.((((((((((((.(((....)))..)))))))))))).)))))))))).)))))))))))))...	87	49.5	-58.8	26	11	17	31	21	29	32	18	middle
441	418	PC-3p-192645_5	GCGATATGCTGTTGCTGCTGC	21	JPKZ01002286.1	+	268959	269063	gttgaagcgagcagcagcaccacgatagcagcagctgtggcgtgtggcgcactctcattgcGCGATATGCTGTTGCTGCTGCtcctgctgcagcagtgcttcttg	0						3'	New	gp4	...((((((.((.((((((.......(((((((((...(((((((.(((((.......))))).)))))))...)))))))))..)))))).))..))))))...	99	59	-54.1	0	0	0	0	5	0	0	0	low
442	419	PC-5p-116733_9	TAATGGTCTTCATCGTTTAACGT	23	JPKZ01000203.1	+	65118	65248	tcagttacagagaaccttgtacaacacacgcataaaTAATGGTCTTCATCGTTTAACGTtatgcagtgtaaacgctaaacgatgaagaccgttatttatgcatgtgttatatcaaggttctctgtaaccat	0						5'	New	gp4	...((((((((((((((((((.((((((.((((((((((((((((((((((((((.((((.(((...))))))).)))))))))))))))))))))))))).)))))).)).))))))))))))))))...	125	36.6	-78.3	0	9	0	0	0	0	0	0	middle
443	420	PC-5p-188415_5	GTGCGAGTGCTCTGTCATTGT	21	JPKZ01003259.1	+	2456	2545	tagttttttagtttgGTGCGAGTGCTCTGTCATTGTgctcggaggtaagagacggcagtgagagagtatgtgcaccaaaataaagagaac	0						5'	New	gp4	...(((((((.(((((((((..((((((.(((((((((((........))).).))))))).))))))..))))))))).)))))))...	84	44.4	-39.5	0	0	5	0	0	0	0	0	low
444	421	PC-3p-31093_132	GTTGCAAAAAGCCTCTGCATGC	22	JPKZ01001706.1	+	303047	303148	tgaggtagattgcagcgcggcTTGCGTAGGCTTTTTGTTTGACGAaagctaagaatatcGTTGCAAAAAGCCTCTGCATGCctctgctgtatttcctccaac	0						3'	New	gp4	.((((.(((.(((((((.(((.(((..(((((((((((..(((((............))))))))))))))))..))).)))..))))))))))))))....	97	47.1	-43	34	12	16	20	19	9	19	14	middle
445	422	PC-5p-174597_5	GCGGGTGGAATGTGGGGCGGCT	22	JPKZ01022857.1	+	28685	28754	agacGCGGGTGGAATGTGGGGCGGCTcgaacagctcaaactgggtgatttgccatacaccacccgcgaca	0						5'	New	gp4	...(((((((((..(((..((((..(((..(((......)))..)))..))))..))))))))))))...	64	60	-34.1	0	0	5	0	0	0	0	0	low
446	423	PC-3p-173160_5	TTGTATAGGACCCGCACAGTAC	22	JPKZ01001172.1	+	59599	59682	gcacaatacagtactgtgcgggtcctatacaagtaacgagaaccgtcgttacTTGTATAGGACCCGCACAGTACtgtattgact	0						3'	New	gp4	...((((((((((((((((((((((((((((((((((((......))))))))))))))))))))))))))))))))))))...	78	46.4	-66.7	5	0	0	0	0	0	0	0	low
447	424	PC-3p-60778_41	TAATGCCCTTCAGAAATTTCAGT	23	JPKZ01022848.1	-	382625	382759	accgaaagatagcaacgaaacaattgcgagcagaatgaaatttctgttgtggttgcacagtgattagatgTAATGCCCTTCAGAAATTTCAGTcggctcgcaacagtgtttctcgtcactttgcgtctcctctag	0						3'	New	gp4	...((.((((.(((((((((((.((((((((.((.(((((((((((....(((...(((.........)))...)))...))))))))))).)).))))))))...))))..)))).....)))))))..))...	129	43.7	-41.8	19	6	0	5	6	0	5	0	middle
448	425	PC-3p-5630_462	TTTGGTGACTGAATTTGGTGTG	22	JPKZ01001757.1	+	524501	524595	gatggacgtttcagctttacaagctaaattcaattgtcaagatgtgtagcgcatTTTGGTGACTGAATTTGGTGTGtaacgccgaaacgttcagc	0						3'	New	gp4	..((((((((((.((.(((((..(((((((((.(..((((((((((...))))))))))..).)))))))))..))))).)).))))))))))..	91	42.1	-45.1	103	44	54	54	85	78	70	113	middle
449	426	PC-5p-58134_45	AAGAGGTGTGGGGTCTCC	18	JPKZ01000485.1	-	13818	13883	ggagcaaatAAGAGGTGTGGGTTCTCCtcctcaaaacgggcgaataaaaacttctggatttgtgat	0						5'	New	gp4	...((((((.((((((....((((.(((.........))).))))....))))))..))))))...	60	43.9	-17.5	21	9	12	26	14	7	11	5	middle
450	427	PC-3p-57478_46	ATTGTTGGATATCTAAGATAGAA	23	JPKZ01000639.1	-	533875	533956	aacaacttttctatcttaaatattcaacaatttcgatccgcctcaattgacATTGTTGAATATCTAAGATAGAAaagttcga	0						3'	New	gp4	...(((((((((((((((.((((((((((((.(((((........))))).)))))))))))).)))))))))))))))...	76	29.3	-35.1	6	5	0	11	0	0	3	3	low
451	428	PC-3p-187071_5	CTGGCTGGCTGGTTCGCTAC	20	JPKZ01000892.1	-	17590	17721	ctccacatcgcgcttagctccaacgctgtgctccgcgaaccatcgcagagacatcgaacccacacaaatattagaattgaCTGGCTGGCTGGTTCGCTACacgcacgttgagcgacgaatgcggttggaaag	0						3'	New	gp4	.((((.((((((....(((.(((((.((((....((((((((..((..((.((((((...................)))).)).)).))))))))))....))))))))))))......))))))))))...	128	54.5	-40.7	0	0	0	5	0	0	0	0	low
452	429	PC-5p-126473_7	TTGCCATACCTACACTTACTAT	22	JPKZ01001346.1	-	3389	3452	ctcttTTGCCATACCTACACTTACTATattaagaggtatagtgagcgcaggtatcgcgaaaagt	0						5'	New	gp4	...((((((.((((((...((((((((((......))))))))))...)))))).))))))...	58	40.6	-23.6	7	0	0	0	0	0	0	0	low
453	430	PC-3p-42313_83	ATGAGGTCGAGCATATCGAACGA	23	JPKZ01000509.1	-	495507	495599	atccctcataaaaataatcgtccgataggtccgaaatcagcagtgtatacatcgATGAGGTCGAGCATATCGAACGAttattttttgtggtta	0						3'	New	gp4	...((.((.((((((((((((.(((((.(..(((..(((...(((....)))...)))..)))..).))))).)))))))))))))).))...	87	38.7	-32.3	36	7	12	36	36	6	22	25	middle
454	431	PC-3p-87221_18	TTATGTTGCAATGTAGTTACAGT	23	JPKZ01001757.1	+	609420	609494	ttactcattgtaattacattgcaatataacataacagtgagtaatgTTATGTTGCAATGTAGTTACAGTgagcta	0						3'	New	gp4	...(((((((((((((((((((((((((((((.((.....)).)))))))))))))))))))))))))))))...	69	29.3	-41.8	5	0	0	6	0	7	0	0	low
455	432	PC-3p-106965_11	TATCGTCATTCCTTGCCCCATC	22	JPKZ01001807.1	-	194139	194224	tttttaatgcatgggatgaggcaagcaataacgacaacagcatacggcgtTATCGTCATTCCTTGCCCCATCctatccattaattt	0						3'	New	gp4	...((((((.((((((((.((((((.(((.((((.(((.((.....))))).)))).))).)))))).)))))))).))))))...	80	41.9	-35.5	5	0	6	0	0	0	0	0	low
456	433	PC-3p-169268_5	GGACTCACCTCGGGCACCA	19	JPKZ01000898.1	+	75327	75416	cacccccgtcgccacaaactggtgcccgagatgagttcatcacctctatttGGCCTCACCTCGGGCACCAgtttgggggtttgagggata	0						3'	New	gp4	...(((((..(((.((((((((((((((((.((((..((...........))..)))).))))))))))))))))..))).)).)))...	84	57.8	-49.6	0	0	0	5	0	0	0	0	low
457	434	PC-5p-120298_8	TCCGTATGAATTCATGAGGCACG	23	JPKZ01002528.1	-	102069	102167	catagacagctatgtcgtTCCGTATGAATTCATGAGGCACGtacctgtaacgtgtctcgcgaattcatacgtgaaccacatcgctacaaccagtcttag	0						5'	New	gp4	...(((((((.((((.(((((((((((((((..(((((((((.......)))))))))..))))))))))).)))).)))).))).......))))...	93	46.5	-43.7	0	0	0	0	0	0	8	0	low
458	435	PC-5p-75522_25	CGATGCGAAACCAACTGGCATG	22	JPKZ01000682.1	-	74364	74461	tgagcctatcacgatgttagtCGATGCGAAACCAACTGGCATGgttcgatcggtcatgccagttgatttcgcaatcggctaacaaatgatgaagcatg	0						5'	New	gp4	...((.(((((...(((((((((((((((((.(((((((((((..(.....)..))))))))))).)))))).)))))))))))..)))))..))...	92	46.9	-48.6	21	0	0	5	0	0	6	0	middle
459	436	PC-3p-201486_5	TCTGAAATCCTGTCCAGATCTGA	23	JPKZ01000825.1	-	25538	25600	tttgatctggacagcctttcgatctgaattcgttggccgaTCTGAAATCCTGTCCAGATCTGA	0						3'	New	gp4	...(((((((((((..((((((((..............)))).))))..)))))))))))...	57	46	-25	0	0	5	0	0	0	0	0	low
460	437	PC-3p-141988_6	CCCGTTAGGAATGCGAAAGAGCA	23	JPKZ01002896.1	-	677617	677689	gcagcagctttctcatttctacgatggtcgtttgatgttacccagaaaCCCGTTAGGAATGCGAAAGAGCAaa	0						3'	New	gp4	...((..(((((.((((((((..((((...((((........))))...)))))))))))).))))).))...	67	45.2	-20.2	0	0	0	0	0	6	0	0	low
461	438	PC-5p-203848_5	AGCGAGACAGTGTTTTATAATC	22	JPKZ01002389.1	+	853350	853419	tctttGGCGAGACAGTGTTTTATAATCgctatataactatagcgattataaaacactgtctcgctgatca	0						5'	New	gp4	...(..(((((((((((((((((((((((((((....)))))))))))))))))))))))))))..)...	64	35.7	-46.5	0	2.5	0	0	0	0	0	0	low
462	439	PC-5p-155846_6	CCCTTTACCCTCTTTATATGAA	22	JPKZ01000226.1	-	84801	84928	tatgatgttcgttgatcttttccccgtcatttcccCCCTTTACCCTCTTTATATGAAcagtacttttgttctgttactcatataaataaagtaaaggggaaagatgagatagatctacagacatttca	0						5'	New	gp4	...(((((..((.(((((..((....((((((..(((((((((....(((((((((((((.((....)).))))...)))))))))....)))))))))..)))))))).))))).))..)))))...	122	35.2	-43	0	6	0	0	0	0	0	0	low
463	440	PC-5p-181697_5	AGTCTTCTCGGCTACTTGTGA	21	JPKZ01000806.1	+	148810	148919	ttcgaaaggaaaaagaggagaacggcAGTCTTCTCTGCTACTTGTGAtctccattagaagatcacaattagccaagaagacaatgccgttctcctcttcatctcttccac	0						5'	New	gp4	...(((..((..((((((((((((((((((((((..((((.(((((((((........))))))))).))))..)))))))..)))))))))))))))..))..)))...	104	43.6	-59.5	0	0	5	0	0	0	0	0	low
464	441	PC-3p-112589_10	TCGGTACTGATCGGCGTCATCCT	23	JPKZ01002385.1	-	323588	323669	ttcttctccgaaggaagacgccgttcagaaacgacgtttatatacatgTCGGTACTGATCGGCGTCATCCTtcgtagaacat	0						3'	New	gp4	...((((.(((((((.(((((((.((((...((((((........))))))...)))).))))))).))))))).))))...	76	46.3	-42	5	0	0	0	0	5	0	0	low
465	442	PC-3p-1407_1866	TGACTAGATTGATAACTGGCTCT	23	JPKZ01001518.1	-	849	986	cacgttgatactatagttccgttgtggttggccactcgagctggttatctttccagtccatgcagtgcagtagccaTGACTAGATTGATAACTGGCTCCagttccgtacattgaaatgaacttgccgatgtcgatagt	0						3'	New	gp4	...(((((((....(((((....(((..(((..(((.((((..((((((..((.((((.(((....((....))))))))).))..))))))..)))).))).)))..)))......)))))......)))))))...	132	46.4	-41.8	596.5	292	497	662	379.5	343.5	516.5	555.5	middle
466	443	PC-3p-165448_5	AGCGATGCCTTCGGACGCA	19	JPKZ01000321.1	+	230658	230730	tcacttgggtcgtctgatagcaccgctttcagcaaacaagtgctaagaAGCGATGCCTTCGGACGCAaagaaa	0						3'	New	gp4	...(((..(.(((((((..(((.((((((.((((......))))..)))))).)))..)))))))).)))...	67	49.3	-27.8	0	0	5	0	0	0	0	0	low
467	444	PC-3p-69909_30	GAATCTATGTCTCTGAGGA	19	JPKZ01002561.1	-	79111	79200	gtaccgcacgagattattcggagtgcaaaaattcaacatttaaaaatgaatgtGAATCTATGTCTCTGAGTAtaatgtgcttgtgggata	0						3'	New	gp4	...((.((((((..(((((((((.(((...(((((.((((((....)))))))))))...)))))))))))).......))))))))...	84	35.6	-27.8	0	0	0	0	6	7	9	8	low
468	445	PC-5p-56644_48	TTCGGCAGTCGCCTGTTACCAAT	23	JPKZ01002983.1	+	15720	15806	caacgagtcaataacTTCGGCAGTCGCCTGTTACCAATgtactcgaacattggcgacatgggactaccgataacattgatgtcgacc	0						5'	New	gp4	...(((((((((....((((.((((.(((((..(((((((......)))))))..))).)))))).))))....)))))).)))...	81	48.3	-34.4	10	0	8	13	5	12	0	0	middle
469	446	PC-5p-175070_5	ACCACTACGAGCTTGCATATG	21	JPKZ01000997.1	-	25094	25153	caaACCACTACGAGCTTGCATATGaaacacacggtaacatgtgcaagcggtagcggtgcc	0						5'	New	gp4	...(((.((((..(((((((((((..((.....))..))))))))))).)))).)))...	54	51.7	-26.8	0	0	0	0	0	0	5	0	low
470	447	PC-5p-84607_19	AAGGACAGGATGAACGTGGTTACAG	25	JPKZ01003146.1	-	215439	215521	aaAAGGACAGGATGAACGTGGTTACAGattgcttatggtatggagtatttgtcgagcatgaattacgttcatcgtgacctcgc	0						5'	New	gp4	...(((.((.(((((((((..((.((...((((((..(..........)..).)))))))))..))))))))).)).)))...	77	43.4	-25.4	13	5	0	0	0	6	0	0	low
471	448	PC-3p-161857_5	ATTCGTGTCGTGTTGCATTTC	21	JPKZ01000517.1	-	697410	697518	gaagtgttcattggttatggaatgtaaatgtcggcggttgcccttacagaatgacgttgtcatctgttaggcacATTCGTGTCGTGTTGCATTTCtgtatgaatgcata	0						3'	New	gp4	...(..(((((.......((((((((((((.((.(((.((((...(((((.((((...)))))))))..))))...))))).))).)))))))))...)))))..)...	103	42.2	-33.3	0	0	0	0	5	0	0	0	low
472	449	PC-3p-70611_29	TTCCATTATACTTTCCACTGCC	22	JPKZ01002786.1	-	27453	27567	acatatcggtgtcactgtgttcaaccccttgcagtggaaattataacggagcagccggttgTTCCATTATACTTTCCACTGCCagatgtcacatacagtatcaatagcggtacga	0						3'	New	gp4	...(((((.(((.(((((((...((..((.((((((((((.(((((.(((((((....))))))).))))).)))))))))).))..))...)))))))....))).)))))...	109	45.2	-43.7	18	6	0	5	0	0	5	0	middle
473	450	PC-3p-109304_11	GCTGTGCTTTATGTGCTGAATT	22	JPKZ01002986.1	+	812356	812485	tcctcatcaatgctgatctaccgtatacagacacgaagcggcacgtgacgcacatcacggcgttgggagacgtGCTGTGCTTTATGTGCTGAATTgagtatatagtacaaaaagaccagctaaatgaatg	0						3'	New	gp4	...((((....((((.(((...((((....((.(((..((((((((((.(((((.((((...........)))).))))).))))))))))..))).)).....))))....))).))))...))))...	124	46.2	-42.9	5	0	11	5	0	0	0	0	middle
474	451	PC-3p-79672_22	ATCACATTGCCAGGGATTT	19	JPKZ01002205.1	-	86660	86737	cataatgccacatttgattacagttttgatgatactaattggctgtATCACATTGCTAGGGATTTttatggcattctt	0						3'	New	gp4	...(((((((.....((((..(((..((.((((((.........))))))))..)))...))))....)))))))...	72	33.3	-19.4	0	0	0	0	5	0	24	16	middle
475	452	PC-5p-83866_20	AGCACCCTGCTGACTGTTGCTGT	23	JPKZ01000255.1	+	161784	161849	gaAGCACCCTGCTGACTGTTGCTGTcggtgcgacgacacaataacagcatagtcgtagcgtgcaaa	0						5'	New	gp4	...((((.((((.(((((.((((((..(((......)))....))))))))))))))).))))...	60	53	-27.7	0	0	0	5	0	0	8	7	low
476	453	PC-3p-42884_81	CCCCAGCTGACACCTCACCCACG	23	JPKZ01002540.1	+	212464	212571	gtagactgtggggtcgtgagtgaggtgttggctcggaatcaacattatatatccacatatataatgttcatCCCCAGCTGACACCTCACCCACGatcccgcagtcata	0						3'	New	gp4	...(((((((((((((((.(((((((((..(((.((.((.((((((((((((....)))))))))))).)).)).)))..))))))))).)))))))))))))))...	102	48.1	-69.7	25	8	14	8	12	7	21	7	middle
477	454	PC-5p-186035_5	TGCATGAACCTGTACTAGAATAT	23	JPKZ01003109.1	+	508345	508408	gTGCATGAACCTGTACTAGAATATgtatatatatatatatatattctagtacaggttcatgaga	0						5'	New	gp4	...(((((((((((((((((((((((((((....)))))))))))))))))))))))))))...	58	28.1	-39.7	0	0	0	5	0	0	0	0	low
478	455	PC-5p-31767_129	GTTCCCGGCCGACGCACCA	19	JPKZ01001580.1	+	164313	164430	aaaatcccctttcccgcaatcGTTCCCGGCCGACGCACGAgtttgtcatgcaccttggaaggtacgtccaacgaattttatttggctggacaacgacggcgaataacaggcggatata	0						5'	New	gp4	...(((((((....(((..(((((.((((((((.....((((((((.(((.((((....)))).)))...))))))))...))))))))..)))))..)))......))).))))...	112	50.8	-38.4	24	9	28	12	12	13	16	15	middle
479	456	PC-3p-73026_27	AACTTCGTCCCTCAATATCACG	22	JPKZ01000805.1	+	75881	76018	gttccgatttccgaggaagggcatacgaactgaaggaaacctggtactgaacgacgaagtcgtcataaatcacgcggaacAACTTCGTCCCTCAATATCACGtttccttcagttcatatgtccttcttcagatggcaa	0						3'	New	gp4	...(((...((.(((((((((((((.((((((((((((((.(((((.(((..((((((((..((............))...))))))))..))).))))).)))))))))))))).))))))))))))).)))))...	132	46.4	-64	7	0	0	7	8	0	5	0	low
480	457	PC-5p-180181_5	ATTGGTTCGTGCCTCTTTCACAC	23	JPKZ01003154.1	-	263415	263500	tgacacgcactATTGGTTCGTGCCTCTTTCACACatacacgcttatttctctgcgtgcaagaggcatgagccaaaggtgcgtgacg	0						5'	New	gp4	...(((((((..((((((((((((((((.........(((((..........))))).))))))))))))))))..)))))))...	80	51.2	-45.5	5	0	0	0	0	0	0	0	low
481	458	PC-3p-165659_5	TATGTGACCACACACTATTAGC	22	JPKZ01000723.1	-	44370	44466	agcggtcgcagcaagccaatagtacgtggtcgcatagcttcacttattagcttgcttgtacTATGTGACCACACACTATTAGCttgccgcggtcaaa	0						3'	New	gp4	...(..(((.((((((.((((((..((((((((((((...((..((......))..))..))))))))))))..)))))).)))))).)))..)...	91	48.5	-44.9	0	0	0	0	5	0	0	0	low
482	459	PC-5p-162937_5	TACCACTCAATGGCACTAGA	20	JPKZ01002050.1	+	76197	76289	tctgcttgcgTACCACTCAATGGCACTAGAtgaattcacggtccttttcgtttgtccgtgtattcgccagttccatagagttgcgctggccat	0						5'	New	gp4	...((..(((((..((((.((((.(((...(((((.(((((..............))))).)))))..))).)))).)))))))))..))...	87	49.5	-31.1	0	0	0	0	0	0	5	0	low
483	460	PC-3p-177966_5	TGACATTGTTGAATATCTGAGAT	23	JPKZ01001137.1	+	489103	489195	ctgattgaacttttctatcttagatattcaacaatgtcagtcctttgccccaatTGACATTGTTGAATATCTGAGATagaaaagttcaatatt	0						3'	New	gp4	...((((((((((((((((((((((((((((((((((((((...........))))))))))))))))))))))))))))))))))))))...	87	31.2	-53.7	0	0	0	0	5	0	0	0	low
484	461	PC-3p-110796_11	ATCGATAACTCGCACTCTGCTCA	23	JPKZ01001737.1	-	333790	333896	tacgtggttaatttgagcagagtgcgagttatcgatgatatcatattgatgaaatgatttcatgtcATCGATAACTCGCACTATGCTCAaattaagagcaccactgg	0						3'	New	gp4	...((((((((((((((((.(((((((((((((((((((((...(((........)))...))))))))))))))))))))).))))))))))).....)))))...	101	38.3	-55	11	6	0	5	11	0	0	0	middle
485	462	PC-5p-137584_6	GGGGAGCGTGAGAGCTGTG	19	JPKZ01001749.1	-	39260	39374	attgttagaagagaggagggatgaggGGGGAGCGTGAGAGCTGTGtgcttgttgtcaatcgtttttactcattttactgccttgttttcgcctttcattactttcatctaactgt	0						5'	New	gp4	...((((((.(((((....(((((..((.((..(..((.((.(((....((..((.((.....)).)).))...))).))))..)..)).))..))))).))))).))))))...	109	42.6	-30.9	0	0	0	0	0	0	6	0	low
486	463	PC-3p-162344_5	ATGTAGACAAGTTTGCTAGT	20	JPKZ01001948.1	-	1196227	1196302	tttgccagcataactttcgtaatttgtgcccacatttcatattaATGTAGACAAGTTTGCTAGTtgttgcggtctt	0						3'	New	gp4	...(((.((((((((..((.(((((((....(((((.......)))))..)))))))))..)))))).)))))...	70	36.8	-16.4	0	0	5	0	0	0	0	0	low
487	464	PC-3p-9932_319	ACTTAAATCTCGCAAGATGAAT	22	JPKZ01001136.1	-	277512	277615	gctatatttttgaactttcaaagacattttgcgatctttaaatgtgcgacgtaattcctacACTTAAATCTCGCAAGATGAATttcaaagttcaaaaatgtctc	0						3'	New	gp4	...(((((((((((((((.(((..((((((((((..(((((.(((..((......))..))).)))))..))))))))))..))).)))))))))))))))...	98	31.7	-34	71	43	78	70	46	48	67	88	middle
488	465	PC-3p-204360_5	GCAATTATTGAAGTCGATTTTGAACG	26	JPKZ01002261.1	+	434802	434910	cgttcagaattccagttccgtaattttgttttttctttttgttcactccatcgctaattgctggaagtgaaatgagttttGCAATTATTGAAGTCGATTTTGAACGtag	0						3'	New	gp4	(((((((((((....(((..((((..(((.....(((....(((((((((..((.....))))).))))))..)))....)))))))..)))...)))))))))))...	106	34.9	-27.2	0	0	0	5	0	0	0	0	low
489	466	PC-5p-150578_6	AAGGTAAACCGCAAGTGAG	19	JPKZ01002390.1	+	731277	731350	caggctAAGGTAAACCGCAAGTGAGatgtattttgcagaagagatgcatctttgttgtgtttaccgatagcagt	0						5'	New	gp4	...((((.((((((.(((((..((((((((((((......))))))))))))..)))))))))))..))))...	68	41.9	-30.6	6	0	0	0	0	0	0	0	low
490	467	PC-3p-183418_5	AGTGGATGAAAGGGTTGCTTCA	22	JPKZ01001964.1	-	488810	488880	aaggaagcgaccctttcatccactcctttaacccgtctatataacggAGTGGATGAAAGGGTTGCTTCAtc	0						3'	New	gp4	...(((((((((((((((((((((((.(((...........))).)))))))))))))))))))))))...	65	46.5	-44.1	0	0	0	5	0	0	0	0	low
491	468	PC-5p-110843_11	TTCACACTTACTTTGATACTGCT	23	JPKZ01001028.1	-	198273	198346	acgcTTCACACTTACTTTGATACTGCTtatttcttatgctagaaataagcaatatcaaagtaagtgtgaagaga	0						5'	New	gp4	...(((((((((((((((((((.(((((((((((......))))))))))).)))))))))))))))))))...	68	32.4	-43.5	6	0	0	0	0	5	0	0	low
492	469	PC-3p-82931_20	CAACAACGGCAGTTAGCAGAAGA	23	JPKZ01000169.1	+	237728	237804	acttagcatcttctgttaactgcggttgttgatcagttaaccctcatCAACAACGGCAGTTAGCAGAAGAgctactt	0						3'	New	gp4	...((((.(((((((((((((((.(((((((((.((......)).))))))))).)))))))))))))))))))...	71	42.9	-43.7	7	0	0	11	7	0	0	0	low
493	470	PC-3p-97917_14	CACGAATACGAAATGCATAAC	21	JPKZ01001748.1	-	434354	434468	tacgattaacagatatttgttagcatagttaggcatttcgtattcacgtaaagcagtaaggtaataCACGAATACGAAATGCATAACcatgctaataaacttctacgcaatcacc	0						3'	New	gp4	...((((...(((..(((((((((((.((((.(((((((((((((..(((..((......))..)))..))))))))))))).)))).)))))))))))..)))....))))...	109	34.8	-40.7	6	0	14	0	6	0	0	0	middle
494	471	PC-5p-142969_6	CGAACTTGTTTGTTGGTCATTTG	23	JPKZ01001947.1	+	164963	165069	gaagaaggctggttagacggttCGAACTTGTTTGTTGGTCATTTGtgtgttgaatgtgacacgtgactttcgtcaagtttcatcgtcccagtcgttccaccttcctt	0						5'	New	gp4	...(((((.(((...(((((..((((((((..((..((((((....(((((......)))))))))))..)).)))))....)))..)).)))...))))))))...	101	45.8	-36.3	0	0	0	6	0	0	0	5	low
495	472	PC-3p-407_9478	TGACTAGACTGATAACTGGCTCT	23	JPKZ01010632.1	+	27	157	tttgacactgtagttccgttgtggttcgccactcgagctagttatccttccagtccatgcagtgcaatagccaTGACTAGACTGATAACTGGCTCTagttccgtacatccagaggaactgctagtgttggc	0						3'	New	gp4	.(..(((((((((((((..((..((.((..(((.((((((((((((..((.((((.(((....((....))))))))).))..)))))))))))).)))..)).))...))..)))))))).)))))..).	129	48.9	-53.1	2411.5	1157	1739	2380	1555.5	1230.5	2022.5	1978.5	middle
496	473	PC-3p-70136_30	TTTACTTCGACCGCAGGACTT	21	JPKZ01002528.1	-	391731	391791	gccgtcctgccttcgaagtaaacccacaacttgtcggTTTACTTCGACCGCAGGACTTact	0						3'	New	gp4	...(((((((..((((((((((((.((.....)).))))))))))))..))))))).....	53	52.5	-33.3	16	13	19	10	5	5	6	0	middle
497	474	PC-3p-9142_336	ACTTCATATGCGGGAAGACCTGG	23	JPKZ01000680.1	+	29271	29348	ggaatcgaacccaggtcttcccgcatatgaagtgggagctctaccACTTCATATGCGGGAAGACCTGGgttcgatgaa	0						3'	New	gp4	...((((((((((((((((((((((((((((((((........))))))))))))))))))))))))))))))))...	72	52.6	-66	68	21	39	55	37	21	62	47	middle
498	475	PC-3p-157964_5	AGTCGATTTTACCGTTGCTCCAT	23	JPKZ01000682.1	-	78833	78923	cccgctatagaatagaattgagcaacgctaaaatcgactgcagtgagtcgattgcAGTCGATTTTACCGTTGCTCCATtttgctcagctcg	0						3'	New	gp4	...(((...((..(((((.((((((((.((((((((((((((((......)))))))))))))))).)))))))).)))))..)))))...	85	46.2	-43.2	0	0	0	0	0	0	5	0	low
499	476	PC-5p-91772_16	TACCCTTTAAGATCTCTCTGATG	23	JPKZ01002772.1	+	186016	186134	ccattgtttccagactagctgagctgtcTACCCTTTAAGATCTCTCTGATGcaaacactactcgcatcagaaagatctgaaaaggttgaatggctccatgctgtccttggcttcaaata	0						5'	New	gp4	...(((...((((((.(((.((((..(..(.(((((.((((((.((((((((...........)))))))).))))))..))))).)..)..))))...))))))..)))...)))...	113	43.7	-42.5	9	7	0	0	0	0	0	0	low
500	477	PC-3p-203173_5	CGGCTGTTCGTTTTGTTCGAG	21	JPKZ01015625.1	+	259	327	aactcgattgaatgaaacaactttcgagtaactatcgatcctCGGCTGTTCGTTTTGTTCGAGagaagg	0						3'	New	gp4	...((..(((((..(((((((..(((((............)))))..))).))))..)))))..))...	63	42	-18.8	0	0	0	0	0	0	5	0	low
501	478	PC-3p-159054_5	CACGCGACAGCAAGAACCAT	20	JPKZ01000487.1	+	406750	406864	aaatgttcgtatcatggatcttgttgttctttaggtcgacagcggtgggaacgcaacactcactcactgcacatgccaccCACGCGACAGCAAGAACCATgctcacgtctcacgc	0						3'	New	gp4	...((..(((..(((((.((((((((((.....(((.....((((((((.............)))))))).......))).....)))))))))).)))))...)))...))...	109	52.2	-33.6	0	0	0	0	0	0	5	0	low
502	479	PC-3p-157897_5	TAGGCACTGCTGTGTAATGTCT	22	JPKZ01003101.1	+	62323	62416	gatgtgttttgactgcttaggacattcgccgttgtgctgcaagcttgaacgctgcTAGGCACTGCTGTGTAATGTCTatcatagcaaacactaa	0						3'	New	gp4	...(((((.....((((..((((((((((.(..((((((((.((......)))))..)))))..).))).))))))).....)))))))))...	88	45.7	-30.4	0	0	0	0	0	0	0	5	low
503	480	PC-3p-168729_5	TTCATTGGGGCAATCTGCGTTT	22	JPKZ01002823.1	+	492783	492861	accttttgaaacgcagattgccccaatgaattcaactaagttgaaTTCATTGGGGCAATCTGCGCTTccttcgaaaaga	0						3'	New	gp4	..((((((((.(((((((((((((((((((((((((...))))))))))))))))))))))))).))).....))))).	76	41.8	-47.2	0	0	5	0	0	0	0	0	low
504	481	PC-5p-204673_5	TGTGCATCACGGCCCCATGTAAC	23	JPKZ01002823.1	-	733097	733179	atatgtatTGTGCATCACGGCCCCATGTAACctgataattagtaattagcgggttacatggagccgtgatgtacgatataccc	0						5'	New	gp4	...((((((((((((((((((.((((((((((((.(((((...))))).)))))))))))).))))))))))))))))))...	77	43.4	-50.9	5	0	0	0	0	0	0	0	low
505	482	PC-3p-173369_5	TTTGCTTGGATAGGAGGCATTTG	23	JPKZ01001279.1	-	82532	82610	tacatggtgaatcagctgcctcatatccaagcaaatatggtaTTTGCTTGGATAGGAGGCATTTGctaaacaccgtaaa	0						3'	New	gp4	...((((((....(((((((((.((((((((((((((...)))))))))))))).))))))...)))...))))))...	73	40.5	-38	5	0	0	0	0	0	0	0	low
506	483	PC-3p-163247_5	TCAATTCCTATCTCTACCGCTATG	24	JPKZ01000751.1	-	184912	185023	ctctgcacacagtaaagagagtaggacagcggtagagagaggacgtgaaagcagcagactctttTCAATTCCTATCTCTACCGCTATCctactctctacactgtatgcaaaa	0						3'	New	gp4	...((((.(((((..(((((((((((.(((((((((((.((((..(((((..((....))..)))))..)))).))))))))))).)))))))))))..))))).))))...	106	45.5	-62.1	0	5	0	0	0	0	0	0	low
507	484	PC-5p-187657_5	AACAACCGTTCAGCGAGAATC	21	JPKZ01000231.1	+	351154	351278	gtgcagtgcagcttctattatcgatgAACAACCGTTCAGCGAGAATCgccatactcatttaaaagtgactatgtgcaatttttgttgtgcccatgttcgtcaataaacaaaatgttgaattgatt	0						5'	New	gp4	...((((.((((.....((((.((((((((...(..((((((((((.((((((.(((((....))))).)))).)).))))))))))..)...)))))))).)))).......)))).))))...	119	37.6	-36.6	0	0	0	5	0	0	0	0	low
508	485	PC-3p-189213_5	GCTGCAGGGCATTATTAAGGAC	22	JPKZ01000337.1	+	90217	90279	gaacttaataatgccctgcagcatccactggaactgcggatGCTGCAGGGCATTATTAAGGAC	0						3'	New	gp4	...(((((((((((((((((((((((...........)))))))))))))))))))))))...	57	49.2	-42.3	0	0	0	0	5	0	0	0	low
509	486	PC-5p-166732_5	ATGGTGCCGTGTTCATATGAGT	22	JPKZ01000265.1	+	106911	107037	atttgtagcgtggcacctcattagcgaatcgcctatATGGTGCCGTGTTCATATGAGCtggcccctggggccattaagcccatatgaacatggcaccatataggcgatttctgcaacgttagcatgg	0						5'	New	gp4	...((((((((.(((..........((((((((((((((((((((((((((((((.((((((((...)))))....))).)))))))))))))))))))))))))))))).))).)))))).))...	121	50.4	-72.1	0	0	5	0	0	0	0	0	low
510	487	PC-5p-47827_66	GAAACGCTATCCAACAATCCTCA	23	JPKZ01001747.1	+	321427	321541	acatttcgttcttgctttatcatatgAAAACGCTATCCAACAATCCTCAttagctacgctcgcttctgaggattgttggatagcgtttccatatgataaagcaagaaagaaacgt	0						5'	New	gp4	((.((((.((((((((((((((((((.((((((((((((((((((((((..(((.......)))..)))))))))))))))))))))).)))))))))))))))))).)))).))	115	38.3	-71.8	7	4	8.5	5.5	0	0	5.5	5	low
511	488	PC-5p-77850_24	ATGCTCGCTGTTGACAGTCTCG	22	JPKZ01003106.1	+	35407	35509	aATGCTCGCTGTTGACAGTCTCGtacatatgtatatatatatatgtatatgtatatacatatatatatatatacatatgtacgagactgtcaatagcgagcga	0						5'	New	gp4	..(((((((((((((((((((((((((((((((((((((((((((((((....))))))..))))))))))))))))))))))))))))))))))))))))).	100	30.1	-71	0	7	0	0	5	6	14.5	6	middle
512	489	PC-3p-9160_335	TTTGAGCCTGCTGTGCTATGAT	22	JPKZ01022846.1	-	184548	184693	tattataagtttatgctgacgtttcggctgcttgagacataatcatagcacagcaagctcaaactgtttaattacccaagTTTGAGCCTGCTGTGCTATGATcatggctcaaggagctgaaacgtctgcgtaaacttattatacga	0						3'	New	gp4	(((.((((((((((((.((((((((((((.((((((.(((.((((((((((((((.(((((((((.............))))))))).)))))))))))))).))).)))))).)))))))))))).)))))))))))).)))...	143	40.4	-88.3	64	37.5	68	66	68.5	47	63	42	middle
513	490	PC-3p-86417_18	TTCAGACGCGTTTGCTCTCACA	22	JPKZ01002986.1	-	1038304	1038375	gtattttgtgagaccaacgagtgctgaacgaagaaattcagtttTTCAGACGCGTTTGCTCTCACAaaaatt	0						3'	New	gp4	...((((((((((.(((((.((.(((((((((....))).))...)))))).)).))).))))))))))...	66	38.9	-23.9	0	5	0	0	0	0	13	0	middle
514	491	PC-3p-77049_24	ATAGGCGCAGTTTAGGAAGACG	22	JPKZ01002830.1	-	317016	317162	aaaaagcgaaatgctggcggtactattttgcgtcacgcgcgtcgTCTTCCCAAACTGCGCCTGCTGctaccactgaaacaATAGGCGCAGTTTAGGAAGACGacgcgcgtgacacaacatagtactggcagcatttcgggttttttg	0						3'	New	gp4	((((..((((((((((.(((((((((.(((.(((((((((((((((((((.(((((((((((..((............))..))))))))))).))))))))))))))))))).))).))))))))).))))))))))..))))...	144	51	-97	20	5	0	7	0	0	7	7	middle
515	492	PC-5p-167551_5	AGCCGGGAGTCGAACGCAT	19	JPKZ01003149.1	-	14162	14293	catactgagtctggcctctgacagtgggaagccctacatAGCCGGGAGTCGAACGCATaccggcggaagacccgggttcatctcccggctgctctgtaaagctttccactgtcagaggtcagactcggttaa	0						5'	New	gp4	...(((((((((((((((((((((((((((((..((((((((((((((..((((.....((((........))))))))..))))))))))...))))..)))))))))))))))))))))))))))))...	126	56.8	-89.1	0	0	5	0	0	0	0	0	low
516	493	PC-3p-25233_166	CGAGGTAACGCCGCTCATCAGC	22	JPKZ01001474.1	+	2770	2855	tcaagggacgatgtgctggtgaatggcattacctaatttttatcaatgtaaCGAGGTAACGCCGCTCATCAGCacatcgccctgtg	0						3'	New	gp4	...((((.((((((((((((((..(((.((((((.....((((....))))..)))))).)))..))))))))))))))))))...	80	47.7	-44.9	76	36	23	34	37	22	28	34	middle
517	494	PC-5p-137656_6	ACTGACATCAACGAAACAACGAA	23	JPKZ01000869.1	-	133386	133450	ccACTGACATCAACGAAACAACGAAtcgatattttattcgattcgttgtttcgttgattcgggaa	0						5'	New	gp4	...((((.(((((((((((((((((((((........)))))))))))))))))))))))))...	59	38.5	-36.8	0	0	0	0	0	0	0	6	low
518	495	PC-5p-153237_6	CCGTGATTGCGTGCTGTA	18	JPKZ01000538.1	-	69556	69658	tcatcacgcattggacaagCCGTGATTGCGTGCTGTActgactgcaaggatcattgaagatcctcaggttcagacaatgagttacagtgtcttttagtgacag	0						5'	New	gp4	...((((.....(((((....((((((.(((..(((.((((((...((((((......))))))..))).)))))))))))))))..)))))....))))...	97	45.6	-30.1	0	0	0	0	0	0	6	0	low
519	496	PC-3p-117178_9	TACGAACTCGTACTCGAATTCA	22	JPKZ01002528.1	+	669198	669277	gcagcaaaattgaattggagtacgagttcgcatcaaactatcgtttgaTACGAACTCGTACTCGAATTCAattttgtact	0						3'	New	gp4	...(((((((((((((.(((((((((((((.(((((((....))))))).))))))))))))).)))))))))))))...	74	37.5	-47.5	9	0	0	0	0	0	0	0	low
520	497	PC-5p-45726_72	AACCGTTGCTATGGAATATCCA	22	JPKZ01003287.1	+	433829	433917	atgggttggcatccaaAACCGTTGCTATGGAATATCCAaatttacaaaatttggatactccaaagcaagggcttcggatgccgatcgct	0						5'	New	gp4	...(((((((((((.((.((.(((((.((((.(((((((((((...))))))))))).)))).))))).)).)).)))))))))))...	83	43.8	-47.5	21	0	8	15	0	18	15	0	middle
521	498	PC-3p-107512_11	TTCTTACTTCCCACAACCCGCAC	23	JPKZ01000316.1	-	79841	79950	aaatgatggcttaagttagcttacatgtgagggttgtgggaagtagagcaataatggccctgTTCTTACTTCCCACAACCCGCACatgtgagtttactttgctaacaatt	0						3'	New	gp4	...((.((((..((((.((((((((((((.((((((((((((((((((((..........))))).))))))))))))))).)))))))))))).)))).)))).))...	104	41.8	-60.1	5	0	0	0	6	0	0	0	low
522	499	PC-5p-153016_6	TTCCGCCTTTACCGCAGTACTTG	23	JPKZ01002225.1	-	379970	380039	gacTTCCGCCTTTACCGCAGTACTTGacctgtatggctacaggtcaagtattgtggtaaaggcggaagcg	0						5'	New	gp4	..(((((((((((((((((((((((((((((((....)))))))))))))))))))))))))))))))..	66	51.4	-56.5	0	0	0	0	6	0	0	0	low
523	500	PC-5p-171619_5	CTTTTACTTTAGATTCCATTGTGCA	25	JPKZ01000200.1	-	12689	12817	atcattttcccttttagagtgcataCTTTTACTTTAGATTCCATTGTGCAatacagcaaatataccacagtgtgctattgcacaatggagtttagagtaaaagtatgcactgtaaaggaggggagtcgt	0						5'	New	gp4	...(((..((((((((.(((((((((((((((((((((((((((((((((((..((((.((........)).))))))))))))))))))))))))))))))))))))))).)))))).))..)))...	123	37.2	-70.7	0	5	0	0	0	0	5	0	low
524	501	PC-5p-186155_5	CAACGCGGTTCGTGAAGGCTGC	22	JPKZ01022854.1	-	250061	250119	CAACGCGGTTCGTGAAGGCTGCcatttgcaaaatgccagcactgctcacaagccgtttt	0						5'	New	gp4	....((((((.((((((((((.(((((...))))).)))).))..)))).))))))...	52	52.5	-20.8	0	0	0	0	0	0	5	0	low
525	502	PC-5p-119264_9	ACAGAAACATAAGACGCGTACCAT	24	JPKZ01003219.1	+	186353	186430	ccctaacaaaACAGAAACATAAGACGCGTACCATttgcgaaaacgtatggcgcgcatatgttttttgagttgttgtgg	0						5'	New	gp4	.((((((((..((((((((((....(((..((((..(((....)))))))..))).))))))))).)..)))))).))	77	42.3	-23.6	0	0	0	0	0	0	0	9	low
526	503	PC-3p-140082_6	CGTAGTGAGGAATAACCAGGT	21	JPKZ01002351.1	-	112372	112463	agctgagacgcgcctaacaacctggttattcctcactacatacagcccattaCGTAGTGAGGAATAACCAGGTtgttgggcgcgtcttattc	0						3'	New	gp4	...((((((((((((((((((((((((((((((((((((.((........)).))))))))))))))))))))))))))))))))))))...	86	48.9	-67.7	0	0	0	0	0	0	6	0	low
527	504	PC-3p-146774_6	ATAGAACAAGAGGTTCAGCTAC	22	JPKZ01000433.1	-	194213	194298	gtggtttgtttgggtcgctgatcctctcgttttatcgcagcggatgcagcgATAGAACAAGAGGTTCAGCTACctaaacaggctga	0						3'	New	gp4	..((..(((((((((.(((((.(((((.((((((((((.((....)).)))))))))).))))).))))).)))))))))..))..	82	50	-49.7	0	0	6	0	0	0	0	0	low
528	505	PC-5p-161395_5	TTTGGATGGTTGCTTACAG	19	JPKZ01002888.1	+	48412	48507	tgtgTTTGGATGGTTGCTTACAGgagttttcggacgcaaaatttactactccgcgaatcgtgcagaaaatagctgaggcactagtatccagactag	0						5'	New	gp4	...(((((((((..(((((.(((..((((((....(((..((((..........))))..))).))))))..))))))))....)))))))))...	90	44.8	-24.7	5	0	0	0	0	0	0	0	low
529	506	PC-5p-181026_5	TTGGGAAAAAGAGCTATAGATGC	23	JPKZ01001430.1	-	280723	280847	tttgctgcttctgcccctagtgTTGGGAAAAAGAGCTATAGATGCtacgtttaggagcagattcacactcctcctaaacgtagcatctacagctctttttcccacacagttggcttccatagtcg	0						5'	New	gp4	...((((.....(((.((.(((.((((((((((((((.(((((((((((((((((((.((.......)).))))))))))))))))))).)))))))))))))))))))..))).....))))..	120	46.4	-67.6	0	0	0	0	0	0	5	0	low
530	507	PC-3p-177389_5	ATCGGTAATTGAAAACAGTGAAA	23	JPKZ01003031.1	+	1496	1620	tatttcatttatagattcaattcttatttgtttccactgtttccaattattgattctagaggggcacctagaATCGGTAATTGAAAACAGTGAAAataaataagaatatgtttgtaaatgaatat	0						3'	New	gp4	...(((((((((((((...((((((((((((((.((((((((.((((((..((((((((........))))))))..)))))).)))))))).))))))))))))))..)))))))))))))...	119	26.4	-54.8	0	0	0	0	5	0	0	0	low
531	508	PC-3p-25474_165	TGTCTCAAATGGTTTCCGGCACT	23	JPKZ01000490.1	-	327442	327512	ttggtcagTGCCAGAAATCACTTGAGACACaactgctcaacgTGTCTCAAATGGTTTCCGGCACTgacgaa	0						3'	New	gp4	...(((((((((.(((((((.(((((((((...........))))))))).))))))).)))))))))...	65	47.9	-39.9	58	19	23	49	19	9	18	22	middle
532	509	PC-3p-67326_33	TATAGTATATATATAGCGATGT	22	JPKZ01001028.1	-	328644	328718	atttattatattgctatgcatataccatattatggatatacgataaTATAGTATATATATAGCGATGTagtatgt	0						3'	New	gp4	...((((((((((((((..((((((.((((((((......).))))))).))))))..))))))))))))))...	69	22.7	-25.8	11	8	8	0	0	0	0	6	middle
533	510	PC-5p-55146_50	AGTTCGTAGCTGGATAGTCTCG	22	JPKZ01001642.1	-	42667	42773	tccaccatgtcggctttgAGTTCGTAGCTGGATAGTCTCGaataatttttcgaacttaaatcgaatcgagtcgttcagctactttttccagagaccgacttggtacc	0						5'	New	gp4	...((((.((((((((((((...((((((((((...(((((.......(((((.......))))))))))..))))))))))...))).)))).))))).))))...	101	43.9	-41.3	12	14	6	13	18	5	16	6	middle
534	511	PC-3p-87813_18	CGAATACGCCCACCTTTCTGC	21	JPKZ01022848.1	-	1172858	1172947	taattccttcaaccagcAGAAAGGGTGGGGGTATTCGGAtagcgttctggaggcCGAATACGCCCACCTTTCTGCtgattgaaggaaaat	0						3'	New	gp4	...(((((((((.(((((((((((.((((.((((((((...............)))))))).))))))))))))))).)))))))))...	84	48.9	-52.4	6	0	0	0	7	0	0	5	low
535	512	PC-3p-200367_5	CGATGCTGGAGCGGCTGTG	19	JPKZ01000319.1	-	195	283	gttgcggagacttgtgataccagctgtggtcattgtggctgatgtgCGATGCTGGAGCGGCTGTGtggagttcggtgggtttgcgttta	0						3'	New	gp4	...(((.(((((..(((((((((((((..(((..((.((......)).))..))).))))))).)))....)).)..))))).)))...	83	55.1	-28.5	0	0	0	5	0	0	0	0	low
536	513	PC-5p-68770_31	CATTGGACCATCGAAGACGGTT	22	JPKZ01003109.1	+	408328	408417	tacgcttaataaactCATTGGACCATCGAAGACGGTTcacgacagttctagCGAGCCGTCTCCGATGGTCCGATgagtttattaagttnn	0						5'	New	gp4	...(((((((((((((((((((((((((.(((((((((..............))))))))).)))))))))))))))))))))))))...	84	44.4	-55.2	0	0	6	0	22	6	17	0	middle
537	514	PC-3p-132100_7	TCCGTTGTAGTCTAGTTGGT	20	JPKZ01003185.1	-	597039	597126	atggactccaaggagacatacaatttgttcaatgtagctgatcaggttcgatagcatgtgtTCCGTTGTATTCTAGTTGGTagtcggt	0						3'	New	gp4	...((((((((..(((.(((((((......((..((((((.((......)))))).))..))..))))))))))..)))).))))...	82	42	-22.1	7	0	0	0	0	0	0	0	low
538	515	PC-3p-97318_14	TACGCCATTACGCCCATTCACG	22	JPKZ01000388.1	-	67682	67804	ggcgtcgatagcaattgcaacatatggatgggcgcaatggcgtacacataaggggacggggacaaccattctccctgcgTACGCCATTACGCCCATTCACGtgttgcagttgctgtcgacact	0						3'	New	gp4	((.(((((((((((((((((((..((((((((((.((((((((((.((...(((((..((.....))..))))).)).)))))))))).))))))))))..))))))))))))))))))).))	123	54.5	-82.1	0	0	5	0	15	0	0	0	middle
539	516	PC-3p-147431_6	CTCGCGTCACTCACCCGGAGGCTG	24	JPKZ01001944.1	-	111787	111895	agagctggtgctgaaacagccttcgagtgggtggcgcgcgtccgaaacacccaccctgggtggttgggaCTCGCGTCACTCACCCGGAGGCTGtttcagcacccgcata	0						3'	New	gp4	...((.(((((((((((((((((((.((((((((((((.((((.((.(((((.....))))).)).)))).)))))))))))).))))))))))))))))))).))...	103	63.3	-84.4	0	0	0	0	0	0	12	0	middle
540	517	PC-5p-188398_5	AATGAGGGTCGTGATGCTGT	20	JPKZ01002261.1	+	59329	59428	tcaacggatcgactttcgcttAATGAGGGTCGTGATGCTGTtaaccatccatccagttccttcatgcatcccgcttctcattttcgttgttggccgtttg	0						5'	New	gp4	..(((((.(((((...((...(((((((..((.(((((((..(((..........)))....)).))))).))..)))))))..))..))))))))))..	96	48	-27.7	0	0	5	0	0	0	0	0	low
541	518	PC-5p-83732_20	GTCACCAGCCTCTGTTCCCA	20	JPKZ01003266.1	-	508022	508093	cttgGTCACCAGTCTCTGTTCCCAtccctttccattcgtctgctatggagcaacagagaacgtttgatcgtg	0						5'	New	gp4	..((((((...(((((((((.........((((((.........)))))).)))))))).)...))))))..	68	50	-17.1	11	0	0	0	9	0	0	0	low
542	519	PC-3p-194807_5	CCGTACTGTACTTTCATCGTCA	22	JPKZ01000901.1	-	82359	82451	cgtctcattcatctgtacgatgaaagtacagtacagttcacccttaagagggaaCCGTACTGTACTTTCATCGTCAcgccaaaaaatgagtaa	0						3'	New	gp4	...((((((....(((((((((((((((((((((.((((.((.......)))))).)))))))))))))))))).)))......))))))...	87	41.9	-40.6	5	0	0	0	0	0	0	0	low
543	520	PC-3p-165970_5	TAATGTTTTGGTCCGTGTATGAC	23	JPKZ01014295.1	+	144507	144602	ctccgttcataacgaaagtcgtacgcggatcaaaacattaatcgatcggtatcgatTAATGTTTTGGTCCGTGTATGACatctgttattagcgtag	0						3'	New	gp4	((.((((.((((((...(((((((((((((((((((((((((((((....)))))))))))))))))))))))))))))...)))))).)))).))	96	40.6	-51.9	0	0	5	0	0	0	0	0	low
544	521	PC-3p-166284_5	CTTTTTTCTGACCTCTTCCCCC	22	JPKZ01002008.1	-	27524	27601	aaaggaggtgggaagagaggggaaaagagtagaaactcttgttcacgctgCTTTTTTCTGACCTCTTCCCCCcccccc	0						3'	New	gp4	...((.((.((((((((...((((((((((((.(((....)))....))))))))))))...)))))))))).))...	72	52.6	-32.9	5	0	0	0	0	0	0	0	low
545	522	PC-3p-8830_342	TTAGCAGCATGGCGCGTTTGCGT	23	JPKZ01000907.1	+	220058	220145	agcggccacgagcacgtaaatgcactgtgttgctaatttggttcatcgaaaaTTAGCAGCATGGCGCGTTTGCGCgccaatggccatt	0						3'	New	gp4	...(((((...((.(((((((((.(..((((((((((((..........))))))))))))..).))))))))).))...)))))...	82	51.1	-45.1	225	129	122	183	103	64	138	93	middle
546	523	PC-5p-17341_225	CGTCAAGATGACATCAAGTGTTG	23	JPKZ01017741.1	-	192	278	gctcgatttaggtaaCGTCAAGATGACATCAAGTGTTGatgaagttgtacaacacttgatgccatcttggctttatctaaattgcat	0						5'	New	gp4	...((((((((((((.(((((((((.((((((((((((((......)).)))))))))))).))))))))).))))))))))))...	81	37.9	-43.3	150	45	60	69.5	58	21	18	52	middle
547	524	PC-5p-122744_8	TAACGGAGACGATCGTACATTCT	23	JPKZ01002010.1	+	30725	30797	gtttcgTAACGGAGACGATCGTACATTCTtttgcgaactagaacagagtgtatgaccgtctctgttatgataa	0						5'	New	gp4	...((((((((((((((.((((((((((((((........))).))))))))))).))))))))))))))...	67	41.1	-35.6	0	0	0	0	0	0	8	6	low
548	525	PC-5p-146150_6	AAGTGTGTGCATCGGAAGTAATAA	24	JPKZ01001844.1	+	714423	714505	caagAAGTGTGTGCATCGGAAGTAATAAgtgaggcaggcgtgcgtcgcctctgaacactcaatcctgaagcgctcacttcctt	0						5'	New	gp4	...((((((.((((.((((((((.......(((((.(((....)))))))).....)))...))).)).)))).))))))...	77	51.8	-30.5	0	0	0	0	0	0	6	0	low
549	526	PC-5p-145344_6	TTAGTATTTGGCGGAATAATAGC	23	JPKZ01001215.1	-	261597	261688	tagatcggaacagtcgtctTTAGTATTTGGCGGAATAATAGCatataatcgtgctattattccgttctttactaaagatgacttctggtgat	0						5'	New	gp4	...((((((..((((((((((((((....(((((((((((((((......)))))))))))))))....))))))))))))))))))))...	86	35.9	-46.5	6	0	0	0	6	0	0	0	low
550	527	PC-5p-172760_5	CCCGACAAATAAGATGATTGCCT	23	JPKZ01022849.1	+	164651	164713	atcgCCCGACAAATAAGATGATTGCCTcattaaatgaggtatttgtcttatttgtcgagcagt	0						5'	New	gp4	...((.((((((((((((..(.((((((((...)))))))).)..)))))))))))).))...	57	38.1	-33.1	0	0	0	0	0	0	5	0	low
551	528	PC-3p-173580_5	TGTGGACTGAGGTGATAGG	19	JPKZ01000212.1	+	58959	59041	tctgagttgcacttttgattgtcttcttttcatatttagttttgtaacgtataTGCGGACTGAGGTGATAGGtggaatttttt	0						3'	New	gp4	...(((((.(((((...((..((((.((..(((((...(((....)))..)))))..))..))))..))))))).)))))...	77	33.7	-16.7	0	0	0	0	0	5	0	0	low
552	529	PC-3p-76581_24	ACCACATCGTTGTGTACCGTCT	22	JPKZ01002980.1	+	50893	50964	tagcggagacggcacacgacaatctggtgcgtgcagatattcgcACCACATCGTTGTGTACCGTCTccgatg	0						3'	New	gp4	...(((((((((.(((((((.((.(((((((..........))))))).)).))))))).)))))))))...	66	55.6	-40.9	0	0	10	7	0	0	7	0	middle
553	530	PC-3p-182033_5	TGCCAGTTGGTTTCGCATCGAC	22	JPKZ01000682.1	+	74330	74427	catgcttcatcatttgttagccgattgcgaaatcaactggcatgaccgatcgaaccaTGCCAGTTGGTTTCGCATCGACtaacatcgtgataggctca	0						3'	New	gp4	...((((.(((((.((((((.(((.(((((((((((((((((((...........)))))))))))))))))))))).))))))..)))))))))...	92	46.9	-50.2	0	0	0	0	0	0	5	0	low
554	531	PC-3p-145336_6	CGGTGATCGGAGCGAGTAGTAG	22	JPKZ01003185.1	+	932745	932808	ctcgctgctactcgctccgatcaccgcccatcgatcggCGGTGATCGGAGCGAGTAGTAGcagt	0						3'	New	gp4	...(((((((((((((((((((((((((........)))))))))))))))))))))))))...	58	62.5	-54.7	0	0	0	0	0	0	6	0	low
555	532	PC-3p-112288_10	CATTGTTGTATATCTAAGATAGA	23	JPKZ01002718.1	+	101066	101152	atagaacttttctatcttagatattcaacaatgtcaatccttcgccccaattgaCATTGTTGTATATCTAAGATAGAaaagttcaat	0						3'	New	gp4	...(((((((((((((((((((((.(((((((((((((...........))))))))))))).)))))))))))))))))))))...	81	29.9	-46.2	2.5	0	0	5	0	0	0	2.5	low
556	533	PC-3p-128391_7	TGTTGTTTGCGTAGTGATTCGCT	23	JPKZ01002390.1	+	260176	260254	agaactcaaacggattactacataaacaacacataacagcaacttgtaTGTTGTTTGCGTAGTGATTCGCTtgagtaat	0						3'	New	gp4	...((((((.(((((((((((..((((((((.((((.......)))).))))))))..))))))))))).))))))...	73	35.4	-31.9	0	0	0	0	0	0	7	0	low
557	534	PC-5p-175644_5	GTGGACAATGCTTCATTCTTTTAG	24	JPKZ01000486.1	+	494831	494906	cgccGTGGACAATGCTTCATTCTTTTAGgatttacattttgcgttatcttcaaaggaagcgggcatttcgacgcaa	0						5'	New	gp4	.(.(((.((.((((((...((((((((((((..((.......)).))))).)))))))...)))))))).))))..	73	43.4	-20.3	0	0	0	0	0	0	5	0	low
558	535	PC-5p-77597_24	CTGGCCAGTTTTCCTGTACTAA	22	JPKZ01000480.1	-	9072	9131	gCTGGCCAGTTTTCCTGTACTAAgaaaatagtgatctttactgctggactactggcctta	0						5'	New	gp4	...(((((((..(((.(((..((((.........))))...))).)))..)))))))...	54	43.3	-21.1	0	0	5	9	5	0	0	5	low
559	536	PC-3p-26801_157	CTTCAATTGAAACCTGGTCATAC	23	JPKZ01000607.1	-	7292	7374	acgccggcgccgagtatgaccaggtttgaattgaagctttttacgaagCTTCAATTCAAACCTGGTCATACtcggcgcggtct	0						3'	New	gp4	..(((.((((((((((((((((((((((((((((((((((....)))))))))))))))))))))))))))))))))))))..	79	50.6	-67.1	105	29	45	63	51	40	80	61	middle
560	537	PC-3p-109750_11	ATAGCTTTTAAAGTAATTCTGA	22	JPKZ01001747.1	-	268896	268969	agttgcttcagagttactttaaaagttatgccatatctatatggcATAGCTTTTAAAGTAATTCTGAagcatat	0						3'	New	gp4	...((((((((((((((((((((((((((((((((....))))))))))))))))))))))))))))))))...	68	29.7	-47.7	0	0	0	6	0	0	0	5	low
561	538	PC-3p-43514_79	CATTCATTTGCTCTTCTGACTAT	23	JPKZ01000764.1	+	119480	119559	tcgaggtgcatagtcagaagagcaattgaacgtcgtgctattttaggaCATTCATTTGCTCTTCTGACTATtgacctatt	0						3'	New	gp4	...((((..((((((((((((((((.((((.(((.((......)).))).)))).))))))))))))))))..))))...	74	40	-39.6	20	5	11	0	9	7	28	12	middle
562	539	PC-3p-125567_7	TGACATTGTTGAATATTTAAGATT	24	JPKZ01020809.1	-	269994	270078	ttgaacttttctatcttagatattcaacaatgtcagttggggcgaagggtTGACATTGTTGAATATTTAAGATAgaaaagttgtt	0						3'	New	gp4	...(((((((((((((((((((((((((((((((((.............)))))))))))))))))))))))))))))))))...	79	31.8	-43.2	0	0	0	0	0	0	0	3.5	low
563	540	PC-3p-37922_100	TATTAATTTGAGTCAGATACGC	22	JPKZ01001579.1	+	49609	49753	gtggtcgtccgcttactctttgacagctcgacaatcaaacttgcgcatttgactgaagttaatgcagtaatgaacgattgTATTAATTTGAGTCAGATACGCagatttcgttgccacgctgtcagtgaacgagcgaacgactgag	0						3'	New	gp4	..((((((.(((((..((..(((((((....(((..(((..((((.((((((((.(((((((((((((........))))))))))))).)))))))).))))..)))..)))....)))))))..))..))))).))))))...	140	44.8	-61	21	6	12	25	8	5	10	13	middle
564	541	PC-5p-198084_5	TAGCGGTCGGCGGATGTGCTGCT	23	JPKZ01001678.1	+	1170778	1170871	cgttgtgcggtcagcggtTAGCGGTCGGCGGATGTGCTGTTtattgataagatagtatgccctccactgatagccgacgagcggtcgcatacaa	0						5'	New	gp4	...((((((..(..((((((.((((.((.((..(((((((((.......)))))))))..)).)))))).))))))......)..))))))...	88	54.3	-36.6	0	0	5	0	0	0	0	0	low
565	542	PC-3p-101024_13	CATATCGGATTTTTAGTCGCAG	22	JPKZ01000731.1	+	184467	184566	gattcggtacctaaacaaacggttgcgcctaagaatccgatgtgcatgataaaagtaccatgCATATCGGATTTTTAGTCGCAGtcgtttgttccgaact	0						3'	New	gp4	..(((((......((((((((..((((.((((((((((((((((((((..........)))))))))))))))))))).))))..)))))))))))))..	96	43	-53.4	0	0	0	0	5	0	0	14	middle
566	543	PC-5p-138213_6	TTCGCGTCTCCTAAACACCATC	22	JPKZ01000517.1	+	868000	868096	cttgttgggtttattttaaggTTCGCGTCTCCTAAACACCATCgttcaggcgatggcgtttaggagacgggaaccttaaaatttataaactggctaa	0						5'	New	gp4	...((..(....((((((((((((.((((((((((((.(((((((....))))))).)))))))))))).)))))))))))).......)..))...	91	42.3	-54.2	0	0	0	0	6	0	0	0	low
567	544	PC-5p-71958_28	TGTCCCCTTCATCCGCATCCTT	22	JPKZ01001028.1	-	28955	29076	cccgttcccacctcctcccactctttttctTGTCCCCTTCATCCGCATCCTTgaaaatatccgttgtcgaagatgcggatagatgttgggacgcgaaaatgtgggagagtgtgaagaaccgt	0						5'	New	gp4	...((((.(((((.(((((((...(((((..(((((..(((((((((((.((((.(((....))).)))).))))))))).))....)))))..))))).))))))))).)))..))))...	116	50.8	-51.2	10	20	0	5	5	0	0	0	middle
568	545	PC-5p-187692_5	TACGGCTGTTGTACGAAAGTGT	22	JPKZ01002528.1	+	18319	18406	cttgttctgtgaatttTACGGCTGTTGTACGAAAGTGTtggttgttaacaacatgagtgggtagccgtaagctttcgacgcgaacttt	0						5'	New	gp4	...((((((((((.((((((((((...(((....((((((........))))))..)))..))))))))))..))).))).))))...	82	43.2	-28.1	0	0	0	0	5	0	0	0	low
569	546	PC-3p-65058_35	CTGATACCATAGTGAAGCTGAAT	23	JPKZ01001679.1	+	220479	220577	gtctaatctattcagcttcactatgataacaactgatgctcaaccgacgtagccgaaagagcatccgCTGATACCATAGTGAAGCTGAATggattgaaa	0						3'	New	gp4	...((((((((((((((((((((((.((.((...(((((((...((.......))...)))))))...)).)).))))))))))))))))))))))...	93	42.4	-45.3	7	6	0	5	5	0	5	7	low
570	547	PC-3p-195120_5	TTTAAACGAATGAATGAGTGATT	23	JPKZ01002815.1	-	15728	15804	gtttaaaatcactcattcatcagtttaaaatttctaaattttaggaatTTTAAACGAATGAATGAGTGATTttatct	0						3'	New	gp4	...(((((((((((((((((..(((((((((((((((...)))))))))))))))..)))))))))))))))))...	71	22.1	-36.6	5	0	0	0	0	0	0	0	low
571	548	PC-3p-49936_61	CCTAATTGTTTACTTGCTCCAT	22	JPKZ01000423.1	-	68663	68745	tgatttcttttgtatgtagcaaataaacgattaaagatgaacataatcCCTAATTGTTTACTTGCTCCATacacaagaaaccg	0						3'	New	gp4	.(.((((((.((((((.(((((.((((((((((..(((.......)))..)))))))))).))))).)))))).)))))).).	81	31.3	-29.1	30	12	12	0	11	0	12	13	middle
572	549	PC-5p-134984_6	CCATGGAGAGCAATTTTGATG	21	JPKZ01001197.1	-	146093	146157	catttCCATGGAGAGCAATTTTGATGactgttatgtattaaaaaaggctttctttacaggagtaa	0						5'	New	gp4	...((((..(((((((..((((((((.(......)))))))))...))))))).....))))...	59	32.3	-15.3	0	0	0	0	0	6	0	0	low
573	550	PC-5p-122173_8	ATCGTTTGTTGTTGTTGGAT	20	JPKZ01003266.1	-	742519	742600	aaatATTGTTTGTTGTTGTTGGATgaaacgagagttcagaaatgacttcatgtttcatgccatttaagaacacttagtgaac	0						5'	New	gp4	...(((((..((((.(((.(((((((((((.((((.((....))))))..)))))))).)))..))).))))..)))))...	76	32.9	-22.9	0	0	8	6	0	0	0	0	low
574	551	PC-3p-197272_5	TCCAAATGTTTCCTCGGAACAA	22	JPKZ01001305.1	-	104072	104210	cacgcgtttagcaacaagtcttgccttttctttcgttttgaattgttccgaggaaacattgcgccaagatttcttggTCCAAATGTTTCCTCGGAACAAtataaaatgaaagaaaaggtaagaggttgctacatgcttg	0						3'	New	gp4	...((((.(((((((...(((((((((((((((((((((..(((((((((((((((((((..((((((....))))))...)))))))))))))))))))..))))))))))))))))))))).))))))).))))...	133	39.6	-81.9	0	0	0	0	5	0	0	0	low
575	552	PC-5p-191348_5	CTCGCACTGTTCAGCACCGGTA	22	JPKZ01002646.1	-	468126	468223	ggacgCTCGCACTGTTCAGCACCGGTAacgccgctagctgccaagaagagtaacgcgctgacgagcaagctgtacgccatgctgcagtccgagtgggg	0						5'	New	gp4	...((((((.((((..(((((..(((...((.(((.(((.......((.(.....).))....))).))).))..))).))))))))).))))))...	92	62.2	-30.6	0	0	0	0	0	0	5	0	low
576	553	PC-5p-60412_42	TTCCATGCCTTTCTGGACTGTT	22	JPKZ01002780.1	+	83492	83595	ttgtacacgggaatcctctgTTCCATGCCTTTCTGGACTGTTctaaattttggatcagagaaacagtgcatttgggcgtgttcgcagaatgacccgtagtggcc	0						5'	New	gp4	...((((((((.....(((((..(((((((...((.((((((((..............)).)))))).))...)))))))...)))))....))))).)))...	98	48.1	-33.5	0	11	9	7	10	0	5	0	middle
577	554	PC-5p-131238_7	CAACTTGATAAATAGACTCGGA	22	JPKZ01001480.1	-	188191	188336	acttaacagcgaaatgtaaccggaaccgtacgcaagaggcagtgCAACTTGATAAATAGACTCGGAaatgtgtatttccgagtctatttatccagtcgcaattggttttatatgcttatgtgccggcagtcagcgtggctgttatt	0						5'	New	gp4	...(((((((....((...((((...((((.(((.((..(..(((.(((.(((((((((((((((((((....))))))))))))))))))).))).)))....)..))...))).))))..))))....)).....)))))))..	141	43.2	-57.8	7	0	0	0	0	0	0	0	low
578	555	PC-5p-52342_56	TTGCTAATATTGAAATTGACTCT	23	JPKZ01000751.1	-	37944	38047	gctgtatgatgatgaagctaaccgTTGCTAATATTGAAATTGACTCTtcaggaagcaaaaggtgatttcgatatcggcaaaggatagtttaagcgtcatataat	0						5'	New	gp4	..(((((((((...((((((.((.((((..(((((((((((..(((((....)))....))..)))))))))))..)))).)).))))))...)))))))))..	100	36.5	-37.1	20	5	15	20	14	8	7	15	middle
579	556	PC-3p-150022_6	CGACCAAGTCGGGTTCCGGTCA	22	JPKZ01001072.1	-	148648	148733	tcagtatatttttcgatcggaacccggtttggtcgtgaacgcttcacaccaCGACCAAGTCGGGTTCCGGTCAaaaaattcaccaa	0						3'	New	gp4	...((..((((((.((((((((((((..(((((((((............)))))))))..)))))))))))).))))))..))...	80	47.7	-44.9	0	0	0	6	0	0	0	0	low
580	557	PC-3p-190584_5	AGGATGGCATGTTGAACGTAATAA	24	JPKZ01002967.1	-	438596	438681	tctgttcaattatttgcgttccgttgccaccttacatcataagttgagaatgAGGATGGCATGTTGAACGTAATAAattgagctta	0						3'	New	gp4	...((((((((..((((((((...((((((((((..(((.....)))...))))).)))))....))))))))..))))))))...	80	37.2	-33	5	0	0	0	0	0	0	0	low
581	558	PC-5p-173741_5	GAGACCACTTTGAAAGAACGCT	22	JPKZ01002305.1	-	11544	11636	actttgaatggcGAGACCACTTTGAAAGAACGCTtcacgagggattctcttcgacaccagtgccttcgatcaaaaacatttccctaacaataa	0						5'	New	gp4	...(((...((.((((....(((((..(((((((...((((((....)))))).....))))..)))..)))))....))))))...)))...	87	43	-18.8	5	0	0	0	0	5	0	0	low
582	559	PC-3p-60430_42	TGACAGCAGGGAAAAAGTTCGGA	23	JPKZ01001921.1	-	124044	124146	gactttttcgctgcgatcgcgtatccgaccaaactcattctgacgagcaaattccgtcgggatcagtttggccaaagacgTGACAGCAGGGAAAAAGTTCGGA	0						3'	New	gp4	(((((((((.((((..((((((......(((((((.(((((((((.........))))))))).)))))))......))))))..)))).)))))))))....	99	50.5	-47.6	10	6	0	6	12	20	12	10	middle
583	560	PC-3p-71778_28	TGAATTAGGCTGCTTCGATAT	21	JPKZ01000984.1	+	25715	25799	cttaggtgcatatatatcgaagaagtctaattcaaattgggtgcggagtttTGAATTAGGCTGCTTCGATATatgcacgcctttg	0						3'	New	gp4	...(((((..((((((((((((.(((((((((((((.............))))))))))))).))))))))))))..)))))...	79	40	-36.7	10	0	0	6	6	0	6	0	low
584	561	PC-3p-18772_213	TTCGACCGAGATGTTTGTTATT	22	JPKZ01002486.1	-	243837	243974	ttttgtgccataaaaacgtctttcgatgggaggaagtgaaacgaacaaatcgctcgaattgttctcaaatacgatttcaTTCGACCGAGATGTTTGTTATTctttttcctcgctaatcgcgaaagatgcggcacatct	0						3'	New	gp4	...((((((.......(((((((((.((((((((((.((((((((((..(((.((((((.(...((......))...))))))).)))..)))))))..)))..))))))).)))....))))))))).))))))...	132	40.6	-46.1	43	21	22	35	22	15	15	40	middle
585	562	PC-3p-49853_61	GACAGATCAACGTACGAGCA	20	JPKZ01002368.1	+	61548	61614	ctcgcttgatgtcagtcgtcgccgccctcaatcaccgacGACAGATCAACGTACGAGCAaaatctcc	0						3'	New	gp4	...(((((((((..(((((((.((...........)).)))).)))..)))).))))).........	55	55.2	-17.1	14	0	7	8	23	14	10	13	middle
586	563	PC-5p-144539_6	TGGGGGTATTGGTACGCACATGT	23	JPKZ01001446.1	-	337346	337434	tcggattgattcTGGGGGTATTGGTACGCACATGTatacatgtgcattcatatatgtgcgtaccgatacctccagagaaatcggtctac	0						5'	New	gp4	..(((..((((((((((((((((((((((((((((((..((....))..)))))))))))))))))))))))))))...)))..)))..	85	44.9	-50.8	6	0	0	0	0	0	0	0	low
587	564	PC-3p-133809_7	AAATAACGAATGAACCAAAAA	21	JPKZ01020992.1	-	958	1017	tggtttggttcattcgttatataaggttcatccgccttAAATAACGAATGAACCAAAAAa	0						3'	New	gp4	...(((((((((((((((((.((((((......)))))).)))))))))))))))))...	54	33.3	-30.5	0	0	0	0	0	0	0	7	low
588	565	PC-3p-182317_5	CAGAATTTTTCAGATAAGA	19	JPKZ01001201.1	-	725830	725938	gattttagcaactagttttttgtttaagacactttagaaaatggaaataaggaactttgaatgcattttcttCAGAATTTTTCAGATAAGAacagctgatgttagattg	0						3'	New	gp4	...(((((((..(((((((((((((((((..((..((((((((....((((....))))....))))))))..))...)))).)))))))))..)))).)))))))...	103	28.4	-17.7	0	5	0	0	0	0	0	0	low
589	566	PC-3p-6627_414	CTGCATCAGACGTGAAGGTGGA	22	JPKZ01000272.1	-	56753	56856	tgaacacagcagaacgtgaacaattccaccttcacgtctgatgcagagctgtcgctcctCTGCATCAAACGTGAAGGTGGAactgtctcatattgctgagtcga	0						3'	New	gp4	(((...((((((...(((((((.((((((((((((((.((((((((((.........)))))))))).)))))))))))))).))).)))).))))))..))).	103	49	-54.9	58	33.5	30	51.5	28	25.5	30.5	36	middle
590	567	PC-5p-142435_6	TGACTTCGATTCGCTGTTCTCT	22	JPKZ01002011.1	-	351621	351728	aaagctTGACTTCGATTCGCTGTTCTCTcaaccttaacgatttgttccgtctttgttaagatacgaataaatggttaaggttaagagaagagcgagcagaagtcaagc	0						5'	New	gp4	...((((((((((..((((((.((((((.(((((((((.((((((((.(((((....)))))..)))))))).))))))))).)))))).))))))..))))))))))	105	39.8	-59.8	0	0	0	0	0	6	0	0	low
591	568	PC-3p-60120_42	GTATTATTTGACCCAGATGCTAG	23	JPKZ01000487.1	+	225285	225391	cgggcgattttacatcgttcttcagcatccgggtcaaataatgccaatgcatacacatagttgGTATTATTTGACCCAGATGCTAGagaacgatgtgaaatggtaat	0						3'	New	gp4	...((.(((((((((((((((..((((((.((((((((((((((((((...........)))))))))))))))))).))))))..))))))))))))))).))...	101	41.1	-62.7	11	0	6	12	5	0	0	8	middle
592	569	PC-3p-175114_5	TACAACTGACCGATAGGACCCAA	23	JPKZ01002225.1	-	230088	230155	ataggtcctctcggtcagttgtagcagtccacgacggcggactgcTACAACTGACCGATAGGACCCAA	0						3'	New	gp4	...((((((.((((((((((((((((((((........)))))))))))))))))))).))))))...	62	55.9	-51.7	0	0	0	0	0	0	0	5	low
593	570	PC-5p-139257_6	CGAGGATGCTTGGATAAAGAG	21	JPKZ01002354.1	-	185571	185677	accgaaCGAGGATGCTTGGATAAAGAGagacaaactgcagggcagtgcgatcccctttcgcatataggatgcgttcgttcttttgacctatctgttgcatgcttttc	0						5'	New	gp4	...(((.(((.((((..(((((..(((((((.(((.(((.....((((((.......))))))......)))))).).))))))....)))))...)))).))))))	104	47.7	-28.4	0	0	0	0	0	6	0	0	low
594	571	PC-5p-164801_5	TACGAAAAGCAGGTTATGGGGGA	23	JPKZ01022854.1	+	136909	137015	ggggTACGAAAAGCAGGTTATGGGGGAgcaaacgaagtggtgatttcgatcgcagccgatcgaaattttcttttttttgcttccccataacttacttttcgtacaca	0						5'	New	gp4	...((((((((((.((((((((((((((((((..(((.(..(((((((((((....)))))))))))..))))..)))))))))))))))))).))))))))))...	101	43.9	-59.5	0	0	0	0	0	0	5	0	low
595	572	PC-3p-121058_8	TAAAGATTGTATCGGCAATGAG	22	JPKZ01019263.1	+	266	349	accgttctcgccactcattgccaatacaatttttattgctccctaacaaTAAAGATTGTATCGGCAATGAGtggcgagaactac	0						3'	New	gp4	...(((((((((((((((((((.(((((((((((((((........))))))))))))))).)))))))))))))))))))...	78	41.7	-54.4	0	0	0	8	0	0	0	0	low
596	573	PC-5p-202248_5	CGTCTTGTAAGACAGTAATGCTG	23	JPKZ01001336.1	+	379489	379604	acaaagagtaaataggtgatctcagagCGTCTTGTAAGACAGTAATGCTGcgctagtaacggtgcagcattactgtcttacatcgtattgcgagttacacctcacacactcttgcc	0						5'	New	gp4	...((((((....(((((..(((.(((((...((((((((((((((((((((((......)))))))))))))))))))))).))).))..)))...))))).....))))))...	110	44.8	-53.7	0	5	0	0	0	0	0	0	low
597	574	PC-3p-63502_37	TACGTTAACTGTTGCAAATGTGT	23	JPKZ01001734.1	-	214605	214738	ttcagcacaaactgacatctaaagtggccaattatacgtttgccacagttagcgtaccaattagtcgtaaaactgttttgTACGTTAACTGTTGCAAATGTGTaatttgccagtttcgtgcaggaagtgtttgg	0						3'	New	gp4	...(((((...(((.(((..(((.((((.((((((((((((((.(((((((((((((....((((......))))....))))))))))))).)))))))))))))).)))).))).))))))...)))))...	128	39.6	-57.7	7	5	5	12	13	0	0	0	middle
598	575	PC-3p-96421_14	TTGACATTGTTGGATATCTAAGA	23	JPKZ01000337.1	-	89499	89583	aacaacttttctatcttaaatattcaacaatgtcaatccttcgccccaaTTGACATTGTTGAATATCTAAGAtaggacagtttga	0						3'	New	gp4	...((((.((((((((((.((((((((((((((((((...........)))))))))))))))))).)))))))))).))))...	79	31.8	-36.4	0	0	0	3.5	0	0	3.5	0	low
599	576	PC-3p-166482_5	ATATGCTCGGGGTGCTACTTC	21	JPKZ01002830.1	+	140393	140490	tcatgaagttttgcttgtagtagcaccccgagtatatgacgtgtcagtcaacgagactaccATATGCTCGGGGTGCTACTTCaagcgaaactttagtc	0						3'	New	gp4	...((((((((((((((.((((((((((((((((((((....((.((((.....)))))))))))))))))))))))))).))))))))))))))...	92	45.9	-59.7	0	0	0	0	0	5	0	0	low
600	577	PC-5p-101240_13	TCCGGGCCCCCAGAAATTTGGT	22	JPKZ01002781.1	+	75975	76058	agacatagctcaagtTCCGGGCCCCCAGAAATTTGGTtagtgatgcgactagaatttctgaaggtccgacgtcgagctatgagt	0						5'	New	gp4	...((((((((..((..((((((..(((((((((((((........)))))).)))))))..))))))))...))))))))...	78	48.8	-34.2	10	5	0	0	0	8	0	0	middle
601	578	PC-5p-133265_7	ATTTGTTGCTGCTGCTCTTCT	21	JPKZ01001474.1	+	189671	189748	tgtATTTGTTGCTGCTGCTCTTCTaattgtcacaacgagaacatcgcgtcatcaatagtttgccgcacaacaaatccc	0						5'	New	gp4	...((((((((.(((.((....(((.(((......(((.....)))......))))))...)).)))))))))))...	72	43.6	-17.8	0	0	0	0	0	7	0	0	low
602	579	PC-3p-87407_18	TATGTATATAAAGTTGGATGAG	22	JPKZ01001893.1	-	59465	59558	acaagaaatttcaagctcatccaactaaatatatatatatatagttatgtatatataTATGTATATAAAGTTGGATGAGcttaaaatttctcgt	0						3'	New	gp4	((.((((((((.((((((((((((((..(((((((((((((((........)))))))))))))))..)))))))))))))).)))))))).))	94	22.3	-44.7	6	0	0	5	0	0	0	7	low
603	580	PC-5p-52522_55	CGTGCTTGTATATGTGTGCTCCC	23	JPKZ01002248.1	+	84427	84506	tgcgttgttCGTGCTTGTATATGTGTGCTCCCgtgtttgtgtgcaaatgcgagcacacacatgcacgcacacacaaccca	0						5'	New	gp4	.(.(((((..((((.(((((.(((((((((..(..((((....))))..)))))))))).))))).))))..))))).).	78	51.2	-37.6	10	10	5	13	16	11	9	17	middle
604	581	PC-5p-158568_5	TAGGCTACCATGCGATTATTT	21	JPKZ01000843.1	+	942161	942243	tacgcttatacgaactTAGGCTACCATGCGATTATTTatagttatacggatagtatagtagaacttattttggaataggcaac	0						5'	New	gp4	...((((((.((((..((((((((.((((...((((..((....))..)))))))).))))..)))).))))..))))))...	77	33.7	-16.6	0	5	0	0	0	0	0	0	low
605	582	PC-5p-51554_57	ACCACAATATTGTACCACTTCT	22	JPKZ01000792.1	+	279759	279888	aaatgaaactcttggctttccgtcgtgcACCACAATATTGTACCACTTCTatcgaagtaccacttctatcgaagttctattgaagtggtacaatattgtggtgcacgacgaggagcgagcaggccagtca	0						5'	New	gp4	...(((....((((((((..(((((((((((((((((((((((((((((.((.((......(((((....))))))).)).)))))))))))))))))))))))))))))..))))...))))....)))	127	45.4	-68.3	10	0	15	15	6	13	8	14	middle
606	583	PC-5p-150272_6	TTCGCCATGGCTGTCAGTTT	20	JPKZ01000639.1	-	566280	566390	tgttcttctagTTCGCCATGGCTGTCAGTTTccttcgacactcgttactgcttaatggctttgcgtaattctgcgaggaaaatcccagcgtttttggccgagctagcttga	0						5'	New	gp4	...((..(((((((((((..((((....((((((.((.((...(((((.((...........)))))))..))))))))))....)))).....))).))))))))...))	108	47.7	-32.7	0	0	6	0	0	0	0	0	low
607	584	PC-3p-124819_7	CATTGTTGAATATTTAAGATAGAA	24	JPKZ01001176.1	+	124830	124914	ttgaacttttctatcttagatattcaacaatgtcaattgggacgaaggattgaCATTGTTGAATATTTAAGATAGAAaagttgtt	0						3'	New	gp4	...(((((((((((((((((((((((((((((((((((.........)))))))))))))))))))))))))))))))))))...	79	28.2	-46.2	0	0	0	0	0	7	0	0	low
608	585	PC-3p-110833_11	TTGCCTTGCAAAATGGACGGAA	22	JPKZ01000905.1	-	223404	223499	ggctatctatttccctctattttacaagccaactaaaaggtaacgtaaatcatttgatctatagTTGCCTTGCAAAATGGACGAAAatagataaaa	0						3'	New	gp4	...(((((((((...((((((((.((((.((((((..((((...((.....))...)))).)))))).)))).))))))))...)))))))))...	90	32.3	-24.6	11	0	0	0	0	6	0	0	low
609	586	PC-3p-15612_241	GAGGCGGGAGAGGAGGGAA	19	JPKZ01002540.1	-	227151	227235	ataccctgccttcgaaggattctgcgcgactctagaaaatcttaaatttttgagaagagaGAGGCGGGAGGGGAGGGAAgggaag	0						3'	New	gp4	...((((.(((((......((((.(((..((((......((((((....))))))..))))..)))))))..))))).))))...	79	49.4	-25.1	38	26	48	34	39	17	26	23	middle
610	587	PC-3p-115827_10	TCAACGCTCTTGCTGACGACT	21	JPKZ01000075.1	+	72146	72214	aaatcagtcagtcggccatgagtggtcatgcactcacttcgcaTCAACGCTCTTGCTGACGACTgaagt	0						3'	New	gp4	...((((((.((((((...(((((...((((.........))))...)))))..))))))))))))...	63	50.7	-28.5	0	0	5	0	0	5	0	0	low
611	588	PC-3p-197689_5	TTGATTCGGTGCGGCTGCAAAA	22	JPKZ01021850.1	+	1460	1516	tgatgcagccgcaccgaatcaataaattaaggttaTTGATTCGGTGCGGCTGCAAAA	0						3'	New	gp4	...((((((((((((((((((((((.......))))))))))))))))))))))...	51	43.9	-40	5	0	0	0	0	0	0	0	low
612	589	PC-5p-170812_5	TGTCCGTAGCAGCTTTTTCAC	21	JPKZ01001480.1	-	197936	198030	aaaagaaagagttcctttaTGTCCGTAGCAGCTTTTTCACtcatgttcgtgtgaatgaaagagctgctacgcacctataggaaattttttctatc	0						5'	New	gp4	...(((((((((((((.((.((.((((((((((((((((.((((......)))).)))))))))))))))).)).)).))))).))))))))...	89	37.9	-44.2	0	0	0	0	0	0	0	5	low
613	590	PC-5p-32624_124	ATCCTCATCATTGAGTTGCGGAAGTT	26	JPKZ01001924.1	-	106351	106464	tcccttgcagacgtctccgttataggtATCCTCATCATTGAGTTGCGGAAGTTataaaagtggctttcagcaaattaagatgaggaaaattatgcgacactctgaaccgagcca	0						5'	New	gp4	...((((((((.((...((.(((((...((((((((.((((.(((((((((..((....))..))))).)))).))))))))))))...)))))))..))))))...))))...	108	43	-34.5	27	15	16	15	0	10	38	10	middle
614	591	PC-3p-126835_7	AAACTAACCTGGTAGATGGAAAT	23	JPKZ01003185.1	+	368771	368831	tattccatctactaggttcgtttgtgcatggaatgcacAAACTAACCTGGTAGATGGAAAT	0						3'	New	gp4	..((((((((((((((((.((((((((((...)))))))))).))))))))))))))))..	57	39.3	-39.4	0	0	7	0	0	0	7	0	low
615	592	PC-3p-200086_5	TCACAGCTGACTAGTGGACATCA	23	JPKZ01014114.1	-	108	170	atcgaagtccactgtcggctggagctgcatgcaagcagTCACAGCTGACTAGTGGACATCAtg	0						3'	New	gp4	...((.(((((((((((((((..(((((......)))))..)))))))).))))))).))...	57	54	-37.8	5	0	0	0	0	0	5	0	low
616	593	PC-3p-64741_36	TTTTGTTCCTCCATGTATCAGC	22	JPKZ01003155.1	+	124647	124791	atcgcttgacgtgtcgtaagacgcgtgccatacataataggtgcTGCTACATAGAGGAACAAAATGtatgaggaaggtaTTTTGTTCCTCCATGTATCAGCgtcttatacgaatggcatgcgtctaatactttcagttttgctat	0						3'	New	gp4	...((..(((.((..((((((((((((((((.....((((((((((.(((((.(((((((((((((...........))))))))))))).))))).))))).)))))....)))))))))))))..)))...)))))..))...	139	41.4	-60.8	6	0	14	0	5	0	11	0	middle
617	594	PC-5p-172164_5	GCGTGGAATATTTATTGTGGCT	22	JPKZ01002564.1	+	32350	32420	gcaGCGTGGAATATTTATTGTGGCTtgtttgatgattagacttgtattgtttaatttttattccatgtggg	0						5'	New	gp4	...((((((((((...((((..((..((((((...))))))..))......))))...))))))))))...	65	33.8	-16.8	5	0	0	0	0	0	0	0	low
618	595	PC-3p-122992_8	GTACTAGTTGGAGGAGCTCGG	21	JPKZ01001874.1	-	2803	2866	gcagccaaccttctccaagctcgctgccgatgattgcctGTACTAGTTGGAGGAGCTCGGcgat	0						3'	New	gp4	...(((...(((((((((.((.((.((........))..))...)))))))))))...)))...	58	57.8	-18.3	0	0	0	0	0	8	0	0	middle
619	596	PC-3p-63994_37	TACAGTTGGTAATTTGCGCGTAG	23	JPKZ01000986.1	+	588335	588439	tgaggtcacatttctctttcatcctccacgcgcaaattatcaactgtatgcatccaTACAGTTGGTAATTTGCGCGTAGaggatgaaagatgcattgcatccatc	0						3'	New	gp4	...((...((....((((((((((((.(((((((((((((((((((((((....))))))))))))))))))))))).)))))))))))).....))...))...	99	42.9	-58.3	16	17	0	9	6	0	0	8	middle
620	597	PC-3p-119450_8	AACGTGAGAGAACGGCTCGAA	21	JPKZ01003092.1	-	560606	560712	agtattcgaatctttctgttacgtttagaatggtttccgccagtgggggacttcatgtagtcattggcggaaacatcttgAACGTGAGAGAACGGCTCGAAtgccag	0						3'	New	gp4	.((((((((..(.((((.(((((((((..((.((((((((((((((...((.....))..))))))))))))))))..))))))))).)))).)..))))))))...	103	46.7	-52.5	0	0	0	0	0	0	8	0	low
621	598	PC-3p-152404_6	TGACAAATACCTTGTAGTGACAA	23	JPKZ01000622.1	+	81470	81569	acagtcgaatacaagatttgtcactacaaaatatttgtcacgttatagtgtgtatgacgTGACAAATACCTTGTAGTGACAAatacttcgtagtgacaaa	0						3'	New	gp4	...((((..((((((((((((((((((((..((((((((((((((((.....))))))))))))))))..)))))))))))))).))).))).))))...	94	34	-47.1	0	0	6	0	0	0	0	0	low
622	599	PC-5p-56947_47	AGCTAATAGACCTTACTTCTTC	22	JPKZ01001412.1	+	13028	13093	gcttAGCTAATAGACCTTACTTCTTCtgctataattgattgcagaggtattgtttattggctaaac	0						5'	New	gp4	..(((((((((((((..((((...(((((...........)))))))))..)))))))))))))..	62	34.8	-24.5	22	0	29	13	6	5	10	13	middle
623	600	PC-3p-127779_7	TAGTCTTTTGATCCTGCGGTCTT	23	JPKZ01000895.1	+	202533	202624	ataagagagttagtggtttgtgatgaactgcaggatcaaaagactactgcttatagTAGTCTTTTGATCCTGCGGTCTAtcgcctctctgaa	0						3'	New	gp4	...((((((..........(((((..(((((((((((((((((((((((....)))))))))))))))))))))))..)))))))))))...	86	41.3	-50.6	0	0	0	0	7	0	0	0	low
624	601	PC-3p-162953_5	GCTGAAAAAGTACAGGGCGAG	21	JPKZ01001920.1	-	88919	88984	tgactcgttgctttttcaatgttttctttctattctaaaaggGCTGAAAAAGTACAGGGCGAGgga	0						3'	New	gp4	...(((((((((((((((..((..(((((........)))))))))))))))))....)))))...	60	39.4	-15.5	0	0	0	0	5	0	0	0	low
625	602	PC-3p-118934_9	CATCAGATGACTAGTGGACAACG	23	JPKZ01000983.1	-	9618	9682	gatcgaagtccactgtcgcctgtagccgcatataaccagCATCAGATGACTAGTGGACAACGtga	0						3'	New	gp4	...((..((((((((((..(((..((............))..)))..))).)))))))..))...	59	50.8	-20.3	9	0	0	0	7	0	0	0	low
626	603	PC-5p-165406_5	TGGTTGGTGCTGCGGGTG	18	JPKZ01000505.1	+	76985	77133	ccctatatattatggcaggaggcgtgttgcttcagagatagggagtgagcgttTGGTTGGTGCTGCGGGTGtcgcagttcttgctgtcttagcatcaatcgttcgtcaccattctccctgctagcgtgcgttagcctgtatatgtgatt	0						5'	New	gp4	...(((((((....(((((..(((..(.(((....((.((((((((((.((..((((((((((((..((....(((((....)))))))))))))))))))..)))))).....))))))))))))..)))...))))))))))))...	143	50.3	-51.1	0	0	0	0	5	0	0	0	low
627	604	PC-5p-165179_5	AGGGTAGGGACGTGTAGAACA	21	JPKZ01001706.1	+	341290	341357	atAGGGTAGGGACGTGTAGAACAtttcattcaacatccttggtttttttacgcttcctgtctcccatc	0						5'	New	gp4	...(((..((((.((((((((....(((...........)))...)))))))).))))....)))...	62	42.6	-18	0	0	5	0	0	0	0	0	low
628	605	PC-3p-9883_320	TTTGCAGTATATGTATGACATG	22	JPKZ01001802.1	+	14720	14806	atttctttcctattcatgtcatacacatattggcaaaacttttaccgaaatTTTGCAGTATATGTATGACATGagtcgggaagacac	0						3'	New	gp4	...(((((((.((((((((((((((.((((((.(((((.(((....))).))))))))))).)))))))))))))).)))))))...	81	34.5	-37.9	61	34	50	67	32	30	36	51	middle
629	606	PC-5p-180132_5	ACATTTTGTTGTATTCGGA	19	JPKZ01000258.1	-	48094	48171	aactgtttttgtgcaACATTTTGCTGTATTCGGAaacaaaaaattgactgtgaatataaatcttgcgcaaatgcattc	0						5'	New	gp4	...((..(((((((((.(((....((((((((....(((....)))....))))))))))).)))))))))..))...	72	32.1	-16.8	0	0	5	0	0	0	0	0	low
630	607	PC-3p-3663_665	CATGGGCTCGGAACTCGGGTAGA	23	JPKZ01000831.1	+	107737	107835	ggaggggtgtgtgcggtcaacccgtagatccgaacttgtgttgggtttggtaaCATGGGCTCGGAACTCGGGTAGActgcatcatctcgaccatcatca	0						3'	New	gp4	((.((((((.((((((((.(((((.((.(((((.((..(((((.......)))))..)).))))).))))))).))))))))))))))..)).......	92	54.5	-49.4	235	146	191	242	147	118	238	176	middle
631	608	PC-3p-77867_24	TCACAACCTTCTTGAGTGAGTTGG	24	JPKZ01000905.1	+	225912	226026	tcagttagcaatgtggtgctcaagggcattcAGCTCGCTCGGTTGGTTGTTCGATGtttctaacgttcaTCACAACCTCCTTGAGTGAGTTGGaagccctcatgcagctgacaaa	0						3'	New	gp4	...((((((.......(((...(((((.((((((((((((((..((((((..((((...........))))))))))..).))))))))))))).)))))...)))))))))...	109	48.7	-49.5	13	5	0	0	0	5	9	5	low
632	609	PC-5p-104322_12	ATTGCCAGCACTCAATTTGTA	21	JPKZ01002598.1	+	87113	87180	ttagtgcATTGCCAGCACTCAATTTGTAttgagaacggaatacgaaatgagcgctggcaatgcgccaa	0						5'	New	gp4	...(((((((((((((.((((.((((((((........)))))))).)))).)))))))))))))...	62	45.6	-38.3	0	0	0	15	5	0	0	0	middle
633	610	PC-3p-171545_5	CAGGTGCAAAGCGGATACGAGA	22	JPKZ01002363.1	+	125308	125380	gcttatcttcttgtatcagctttgcctcttccacaatagatggCAGGTGCAAAGCGGATACGAGAagataaat	0						3'	New	gp4	..(((((((((((((((.(((((((..((.(((.......))).))..))))))).)))))))))))))))..	69	42.5	-36.7	0	5	0	0	0	0	0	0	low
634	611	PC-3p-67750_32	TGCACTATATGATGACTTATGAT	23	JPKZ01001202.1	+	290484	290581	aaagctcagactcctctcggtcataagtcatcatatagagcataaaatgcattctaTGCACTATATGATGACTTATGATcggcaagagttaatgcgaa	0						3'	New	gp4	...((...(((((...((((((((((((((((((((((.(((((..........))))).))))))))))))))))))))))...)))))...))...	92	37.8	-45.8	13	0	7	12	0	0	0	0	middle
635	612	PC-3p-170361_5	GTGTGTTCCAAGGTGTCAAACA	22	JPKZ01002050.1	+	83345	83428	tggatagcttctgcttggcactcgagaattcacgcgttcagtgttagcggcGTGTGTTCCAAGGTGTCAAACAtgaactatact	0						3'	New	gp4	...((((.(((((.((((((((...(((..((((((((.......))).)))))..)))...)))))))).)).)))))))...	78	47.6	-25.5	5	0	0	0	0	0	0	0	low
636	613	PC-5p-120873_8	GAGTTTATTCGATCACGGTAG	21	JPKZ01022846.1	-	321176	321325	ttggtgtctgtcgtgtaaactgtctccggtggtggttcagtggtccaatGAGTTTATTCGATTACGGTAGcgaataacaggcgattacacggcagcgaatgtttttaagggaagcgggatataaggccgagattatacaatacggagaca	0						5'	New	gp4	...((.(((((..((((....((((.((((....((((.((..(((..((((..((((((....((((((((.........)).)))).))....))))))..))))..))).)).)))).....))))))))..))))..))))).)).	146	46	-42.7	0	0	0	5	4	0	0	0	low
637	614	PC-3p-43346_79	TATTTCAACTGAACCGATACT	21	JPKZ01001479.1	-	623307	623412	gtctttagaagaataatcgtacaagTGTCGGTTCAGCAGTTGATATATGtaatgaaaaatcgTATTTCAACTGAACCGATACTcgtgcgattcatccactaaacat	0						3'	New	gp4	...(((((..((..((((((((.((((((((((((...(((((.(((((...........))))).))))))))))))))))).))))))))..))..)))))...	100	35.8	-39.7	15	17	14	10	8	0	11	21	middle
638	615	PC-3p-2182_1120	CTGCATCAGACGTGAAGGTGG	21	JPKZ01000272.1	+	56783	56898	tctggatcgactcagcaatatgagacagttccaccttcacgtttgatgcagaggagcgacagctCTGCATCAGACGTGAAGGTGGaattgttcacgttctgctgtgttcatccctg	0						3'	New	gp4	...((((..((.(((((..(((.((((((((((((((((((((((((((((((.........))))))))))))))))))))))))))))))..)))..))))).))..))))...	110	50	-69.7	760	367.5	477	607.5	361	280.5	477.5	391	middle
639	616	PC-5p-70200_30	TCAATATTCCGAAGAACTTTTCT	23	JPKZ01002596.1	+	21724	21813	tctttttcaatgcagTCAATATTCCGAAGAACTTTTCTtgtagtgttagcgcaagaaaagttctttgaatattgactgaaacgaaaaaaa	0						5'	New	gp4	..((((((....(((((((((((.(((((((((((((((((.((....))))))))))))))))))))))))))))))....))))))..	86	31.1	-41.4	0	0	5	10	0	7	8	0	low
640	617	PC-5p-129243_7	CGCTGTTGACAGTCTCGTACATA	23	JPKZ01003106.1	-	35476	35579	ctcgctCGCTATTGACAGTCTCGTACATAtgtatatatatatatatgtatatacatatacatatatatatatacatatgtacgagactgtcaacagcgagcatt	0						5'	New	gp4	...(((((((.(((((((((((((((((((((((((((((((((.(((((....))))).))))))))))))))))))))))))))))))))).)))))))...	98	30.8	-66.9	0	0	0	0	0	0	3.5	0	low
641	618	PC-3p-145_37554	TACCCGTATGTTTCTCAGTCGG	22	JPKZ01001137.1	+	814633	814739	caccactctgttcgggctgttttctCGGCGGAGCAATAACGGGATTATGttaagctcagatcaTACCCGTATGTTTCTCAGTCGGgaagctggtttgcagtttgtgt	0						3'	New	gp4	(((....(((..(..(((..(((((((((.(((.(((((((((..((((............))))))))).)))).))).)))))))))..)))..))))...))).	106	48.6	-33.5	14427	7692	8401	11764	9255	7592	10806	9711	middle
642	619	PC-3p-611_5635	ACGTTTCGGTGCTCGGGTAGA	21	JPKZ01001136.1	+	130942	131033	gcttaaccggtgtgtggtgTACCCGTAGCTCCGAAATCGTGTTTgcatttgaatacACGTTTCGGTGCTCGGGTAGActgcgcatgttgctg	0						3'	New	gp4	((..(((..(((((..((.((((((.(((.((((((.(((((............))))))))))).))))))))).))..))))))))))..	90	52.2	-43.7	1101	609	524	874	790	778	706	703	middle
643	620	PC-3p-191567_5	TTTCCGGCTTAAGACGCGTGCTG	23	JPKZ01000388.1	-	190895	191033	ctcgaatagagaacactgcagctctgccgcatcttccagcgtaccgtacgcgtcttacgcgggacgtcacgtatgaatgaTTTCCGGCTTAAGACGCGTGCTGtatgcattgccgtttgctatgttttcgattcggtat	0						3'	New	gp4	.((((((.(((((((..((((....((.(((.......((((((.((((((((((((.((.(((..(((........)))..))).)).)))))))))))).))))))..))).))))))..))))))).))))))...	135	51.1	-59.8	0	0	0	0	0	0	5	0	low
644	621	PC-5p-103806_12	TTAGCCAGATAGTAGAATTCGCA	23	JPKZ01002810.1	-	151204	151268	TTAGCCAGATAGTAGAATTCGCAgagcataatcgcacctatgcgagtgtggacaaatctggcgaa	0						5'	New	gp4	...(((((((.((...(((((((..((......)).....)))))))....))..)))))))...	59	46.2	-21.7	6	6	0	0	0	6	6	0	low
645	622	PC-5p-68343_32	GTGAGTGTATGAGATAAGCT	20	JPKZ01012426.1	+	13	85	tttgcGTGAGTGTATGAGATAAGCTtctttatttttcgactgagggtgccgttacatcgagcaagtacgtgaa	0						5'	New	gp4	((..((((..((..(((..(((((..(((((.........)))))..))..)))..)))..))..))))..))	73	42.5	-15.3	7	0	0	0	10	5	0	10	middle
646	623	PC-5p-145812_6	CTCCAAAGATACAGTCGACTGT	22	JPKZ01003257.1	+	514624	514764	tacttgctaataccgttcctcatatcgggtacagtcgactgtatctCTCCAAAGATACAGTCGACTGTatctttctttaggcacagtcgactatatctttcgaaaggtacagtcgacgtattatgctgaatggagcaatgc	0						5'	New	gp4	...(((((....((((((..((((....((((.(((((((((((((.((.(((((((.((((((((((..((......))..)))))))))).))))))).)).)))))))))))))))))))))..)))))))))))...	135	42.6	-65.4	6	0	0	0	0	0	0	0	low
647	624	PC-5p-176940_5	CTATCTTCGTGACGTTAAAAAAT	23	JPKZ01000817.1	-	40652	40714	agCTATCTTCGTGACGTTAAAAAATtgtcagtaaaacaattttttaacgtcacgaagataaga	0						5'	New	gp4	...(((((((((((((((((((((((((.......)))))))))))))))))))))))))...	57	30.2	-33.9	0	5	0	0	0	0	0	0	low
648	625	PC-3p-39699_92	TATTATGCACACTTTTGTGCAC	22	JPKZ01000427.1	+	169057	169190	gctgctacgatcgagatgatgcggtcctgttgtgccgtgcattgaattgtgcataaaatccttattgttgaggtgaTATTATGCACACTTTTGTGCACagcccttggctgctttacaactccatcttgagcttg	0						3'	New	gp4	...(((..(((.(((.((..((((.((......((.((((((..((.(((((((((...(((((....))))).....))))))))).))..)))))).))....))))))....)).))).)))...)))...	128	45.5	-45	18	5	44	32	21	11	45	36	middle
649	626	PC-5p-114404_10	TGAAAGACATGGGTAGTGAGACTTTT	26	JPKZ01000478.1	-	285137	285206	gatgtggTGAAAGACATGGGTAGTGAGACGTTTcattgggtcgtatcactattctgtttttcgcctcgta	0						5'	New	gp4	.(((.(((((((((((.(..((((((.(((..((....)).))).))))))..)))))))))))).))).	68	44.3	-31	5	0	0	5	0	0	0	0	low
650	627	PC-3p-73941_26	CAAGTACACTATAATGGCGCAA	22	JPKZ01002962.1	-	158217	158328	caagtacactataatggccgcttgtacctgTGCGCCATTATAGTGTACTTGCCatacagttaaagCAAGTACACTATAATGGCGCACaggtacaagcggcaaattgtacagg	0						3'	New	gp4	...(((((........((((((((((((((((((((((((((((((((((((............))))))))))))))))))))))))))))))))))))....)))))...	106	44.6	-75.5	20	0	0	11	0	0	5	0	middle
651	628	PC-3p-132313_7	AAAGTTAAGACGCACGGGAAGG	22	JPKZ01001679.1	+	18521	18602	tgtgaagaggatcatTTTCTCGTACGTCTCAGCTTTGcttacgcccAAAGTTAAGACGCACGGGAAGGtgatactcttcttt	0						3'	New	gp4	...((((((.((((..(((((((.(((((.(((((((........))))))).))))).)))))))..)))).))))))...	76	45.1	-38.7	0	0	0	0	7	0	0	0	low
652	629	PC-5p-143818_6	TGGGCAATCGCTATAAGACAAA	22	JPKZ01002354.1	+	37058	37143	tatcgacgtaactttTGGGCAATCGCTATAAGACAAAatacgcattaattattgtcttacagcgattgctgacaggttgatcgtaa	0						5'	New	gp4	...(((..((((((...((((((((((.(((((((((((........))).)))))))).))))))))))...)))))).)))...	80	37.2	-29.9	5	0	0	6	0	0	0	0	low
653	630	PC-5p-188992_5	TGCTTCAAGCCTGCAACCATCCT	23	JPKZ01002083.1	+	56216	56328	gtcgagataaaTGCTTCAAGCCTGCAACCATCCGcgaccattcccatgctcgtggtagcgaggaagggaatggtcggggatgggcccaggcttgaagctgctcatgtctcacg	0						5'	New	gp4	((.((((((...((((((((((((...((((((.(((((((((((...(((((....)))))...))))))))))).))))))...))))))))))))......)))))))).	112	57.5	-71.4	0	5	0	0	0	0	0	0	low
654	631	PC-3p-29389_142	TTGCCAGTAGCTGTGATTAACC	22	JPKZ01001028.1	-	269057	269156	atagggtattgcacattttacgtgaatcacagtaagtggcaaagtaaaaatgttgtctTTGCCAGTAGCTGTGATTAACCgcatatgtgtgtcgctcatt	0						3'	New	gp4	...((((...((((((.....((.(((((((((...(((((((((((.....))).))))))))...))))))))).)).....))))))...))))...	94	39	-34.5	39	21	39	32	22	18	23	23	middle
655	632	PC-3p-176312_5	ATATGTTGTACGTGATCTTCATAG	24	JPKZ01000762.1	+	2863	2934	taacaatgcgaagatcacgtacgacatattttatatgtcgtaaATATGTTGTACGTGATCTTCATATtgcta	0						3'	New	gp4	...((((..((((((((((((((((((((((..........))))))))))))))))))))))..))))...	66	31.9	-34.7	0	0	0	0	0	0	5	0	low
656	633	PC-5p-126042_7	TCACGACAACAGGATAATTAT	21	JPKZ01001414.1	-	330828	330935	gaagatatctgaaaagacatcccttTCACGACAACAGGATAATTATtcatttaaaaaaaaaaatgaatagtcatcctgttgtcgtgaatttttttttcagtactcagc	0						5'	New	gp4	...((...(((((((((.......((((((((((((((((.(((((((((((........))))))))))).))))))))))))))))...)))))))))...))...	102	30.6	-44.8	0	0	0	0	0	7	0	0	low
657	634	PC-3p-142766_6	AAGTTTGAGCTTGTGGTGCTATG	23	JPKZ01001192.1	+	282176	282310	gctgacgtttcggctcataaagccataatcatagcaccacaagctcaaacttgggtaattaaaaaaaggtttaattacccAAGTTTGAGCTTGTGGTGCTATGatcatggctttatgagccgaaacgtcagcaaa	0						3'	New	gp4	((((((((((((((((((((((((((.((((((((((((((((((((((((((((((((((((......)))))))))))))))))))))))))))))))))))).))))))))))))))))))))))))))...	132	40.7	-113.5	0	0	0	0	0	0	6	0	low
658	635	PC-3p-81578_21	TGTCTCTCTCCCTTCCCCCCTCC	23	JPKZ01002982.1	+	154062	154173	atcgaagaagggagggtgaggggtgggggggggggacagcggtactcggccagttcttccgttcctattccTGTCTCTCTCCCTTCCCCCCTCCccctctccctttttcagc	0						3'	New	gp4	...(((((((((((((.((((((.(((((((((((((((..(((..(((.........)))....)))..)))))))))))))..))))))))...)))))))))))))...	106	62.5	-61.9	5	9	0	0	0	0	7	0	middle
659	636	PC-3p-12834_273	GATGCACGTTGCGAACGCCTTC	22	JPKZ01002335.1	-	125754	125834	gttgacaccaagcaggtcgttcaacatgtgcaacgattcgattaccacGATGCACGTTGCGAACGCCTTCtgggggtctcc	0						3'	New	gp4	...(((.((.((.(((.(((((...(((((((.((............)).)))))))...)))))))).)).)).)))...	75	54.3	-27.1	108	25	46	58	36	18	25	25	middle
660	637	PC-5p-53044_54	TGTTCCTTCCCGTTGGATCGCC	22	JPKZ01018876.1	+	157	220	gccTGTTCCTTCCCGTTGGATCGCCtggtggtcagcctgctggcgatcctccggaggagcaagt	0						5'	New	gp4	((.(((((((..(((..((((((((.(((((....)).)))))))))))..)))))))))).))	64	64.1	-34.2	15	0	10	0	5	8	15	6	middle
661	638	PC-3p-203501_5	CTGTCGGGCAGTGCTTAGT	19	JPKZ01001482.1	+	1991	2052	gcgaagcagtgtttgcacgaagacaacaagagtttgtctattcCTGTCGGGCAGTGCTTAGT	0						3'	New	gp4	((.(((((.(((..(((.((((((((.......))))))..)).)).)..))).))))).))	62	48.4	-19.6	0	0	0	0	0	0	5	0	low
662	639	PC-3p-175994_5	TTGGGAGGACGTAGTCACTTAG	22	JPKZ01001928.1	-	274142	274241	atgggctaattaatgttgtaagtgactgcatcgtcccaaccacccttcttctacctggcggTTGGGAGGACGTAGTCACTTAGaacattaactggctacc	0						3'	New	gp4	...(((((.((((((((.(((((((((((.((.((((((((.((............)).)))))))).)).))))))))))).)))))))).)))))...	94	48	-53.7	0	0	0	0	0	5	0	0	low
663	640	PC-5p-98304_14	TTCGCAAAGAACACTTATGATCG	23	JPKZ01019723.1	-	533	613	gatgtgaacacttatgcTTCGCAAAGAACACTTATGATCGacagtcagaagtcgatcataagtgttctttgcgttcacgat	0						5'	New	gp4	..(((((((...........((((((((((((((((((((((........)))))))))))))))))))))))))))))..	77	40.7	-42	0	0	6	8	0	0	0	0	low
664	641	PC-5p-203082_5	CAGAGATCGGCTAATACAGCAT	22	JPKZ01002853.1	+	288	370	caaagaaatacctctgCAGAGATCGGCTGATACAGCATccgatcggaagctaaagtactccggctctgtggaggatgactgtc	0						5'	New	gp4	...((..((.((((..(((((.((((...((..(((.(((....))).)))...))...)))))))))..))))))..))...	77	50.6	-30.7	0	0	0	0	0	0	5	0	low
665	642	PC-3p-55639_49	TTTCGTTCCGTTCACATTTGTTT	23	JPKZ01002780.1	+	306417	306533	ctctgcattggcgtacagacgtacagatgtggtggggacgtgcaggccgataagcaaaacgccTTTCGTTCCGTTCACATTTGTTTtgatactacaactgcgcgcacacacgcatat	0						3'	New	gp4	...(((..(((((..(((..((((((((((((..((((((...((((.............))))..))))))..)))))))))).........))..)))..))).))...)))...	111	50.4	-36.9	12	0	5	6	7	0	0	19	middle
666	643	PC-3p-176023_5	TTGGCACTTACTTATCAACCTCA	23	JPKZ01000017.1	-	56379	56486	ccggtagtaagcagtttatttggtgaggttgataagtgagtgcaaaccatataattctatggTTGGCACTTACTTATCAACCTCAccatataaattacttactacgca	0						3'	New	gp4	...((((((((.(((((((.(((((((((((((((((((((((.(((((((......))))))).))))))))))))))))))))))).))))))).))))))))...	102	37	-66.9	0	0	0	5	0	0	0	0	low
667	644	PC-5p-137819_6	TTACTGCATCACAAATGTGAAC	22	JPKZ01001740.1	-	441883	441946	tgaggTTACTGCATCACAAATGTGAACgaagtacggctttcgcattttcgatgcagtaaccccg	0						5'	New	gp4	.(.((((((((((((..(((((((((...((.....)))))))))))..)))))))))))).).	62	46.9	-28.8	0	0	0	0	0	6	0	0	low
668	645	PC-3p-187073_5	ATCCACTAATCGCAGATCGCAGA	23	JPKZ01002585.1	-	356895	356974	tacgtcatcctgttgcgatctgcgactggtgaattccatgaaATCCACTAATCGCAGATCGCAGAtttggtgctgacacg	0						3'	New	gp4	...((((.((..(((((((((((((.(((((.(((......))).))))).)))))))))))))....))...))))...	74	48.8	-34.6	0	0	0	0	0	0	5	0	low
669	646	PC-3p-27864_151	TATGTATATGTGTATGCGTGTG	22	JPKZ01003130.1	+	187435	187539	taagctatgtgcagctcttacgcacgcccatgcatgcacatatatatatataatatgtataTATGTATATGTGTATGCGTGTGtgtgtgtgtctgcataggcaaa	0						3'	New	gp4	...(((.(((((((....(((((((((.((((((((((((((((((((((((.....)))))))))))))))))))))))).))))))))).))))))))))...	99	38.1	-57.4	41	23	19	31	6	11	15	10	middle
670	647	PC-5p-164039_5	CCTGAATGTTGAATTTAGCTCCC	23	JPKZ01000986.1	-	1438773	1438840	cctctctCCTGAATGTTGAATTTAGCTCCTcagagggggggagctaaattcaacattcaggagagcct	0						5'	New	gp4	...((((((((((((((((((((((((((((......))))))))))))))))))))))))))))...	62	48.5	-49.1	0	0	0	0	0	0	5	0	low
671	648	PC-3p-51889_57	ACAGTACGAGCACCTCAGGGGCA	23	JPKZ01000881.1	+	36583	36668	gcagttgtgaccttctccctgagacctctgctgtgacagtgcgcagagtcACAGTACGAGCACCTCAGGGGCCaggtctcaattaa	0						3'	New	gp4	..(((((.(((((..((((((((..((((((((((((..........))))))))).)))...))))))))..))))).)))))..	82	55.8	-42	34	10	13	35	20	0	21	6	middle
672	649	PC-3p-940_3204	TATGTATACCACATGATTGTGA	22	JPKZ01001757.1	-	611382	611466	ttatatatatccctcACAATCATGTGGTATATATATAcatatatacattaTATGTATACCACATGATTGTGAgggatatatagcg	0						3'	New	gp4	...((((((((((((((((((((((((((((((((((...........))))))))))))))))))))))))))))))))))...	79	28.2	-51.4	325	153	297	328.5	225	139.5	200.5	311	middle
673	650	PC-5p-174291_5	CCGACAAGGATGCGTAGTG	19	JPKZ01002982.1	+	40001	40100	aCCGACAAGGATGCGTAGTGaactctgaaaggcattaatgtttttttatcgaaggaaagaactgcgtaaactttcagtaaaactgatgcatctggtttat	0						5'	New	gp4	...(((..(((((((((((.....(((((((......((((..((((.((....)).))))..))))...)))))))....))).)))))))).)))...	94	37	-27.7	0	5	0	0	0	0	0	0	low
674	651	PC-3p-62156_39	TTGACATTGTTGAATATTTAAGAA	24	JPKZ01000722.1	-	236969	237078	tgagaacctgggatcgaactttcctatcttagatattcaacaatgtcaattggggcgaaggaTTGACATTGTTGAATATTTAAGATagaaaagttatttctgacttcaca	0						3'	New	gp4	...(((...((((...((((((.((((((((((((((((((((((((((((.........)))))))))))))))))))))))))))).))))))..))))...)))...	104	34.5	-45.7	4.5	0	4	3.5	0	0	2.5	5	low
675	652	PC-3p-152009_6	TTGACACTGTTGAATATCTAAG	22	JPKZ01003185.1	+	358597	358683	atggaacttttctatcttagatattcaacaatgtcaattggggcgaaggaTTGACACTGTTGAATATCTAAGatagaaaagttcaat	0						3'	New	gp4	...(((((((((((((((((((((((((((.((((((((.........)))))))).)))))))))))))))))))))))))))...	81	32.2	-48.5	0	0	0	0	0	0	0	6	low
676	653	PC-5p-147540_6	TCTCTAATGTTCTCAAAGTCTCA	23	JPKZ01001262.1	-	12476	12593	aactttttcctgacctgctccagttctttTCTCTAATGTTCTCAAAGTCTCAgtcaagattatttgaaactttggcaacattagaggcaagaaattagagaagaaaaggtaagaaaaa	0						5'	New	gp4	...((((((((...((.(((...(((((..((((((((((..((((((.((((..........)))).))))))..))))))))))..)))))....))).))...))).)))))...	112	33.9	-36.6	12	0	0	0	0	0	0	0	low
677	654	PC-3p-175322_5	CAAGTTTGAGCTTGTGGTGCTAT	23	JPKZ01000716.1	+	181676	181812	tgctgatgtttcggctcataaagccataatcatagcaccacaagctcaaacttgggtaattaaacttgggtttaattaccCAAGTTTGAGCTTGTGGTGCTATgattatggctttatgagccgaaacatcagcacaa	0						3'	New	gp4	(((((((((((((((((((((((((((((((((((((((((((((((((((((((((((((((((....)))))))))))))))))))))))))))))))))))))))))))))))))))))))))))))))))...	134	40.1	-119.9	0	0	5	0	0	0	0	0	low
678	655	PC-5p-123369_8	CTAGGAAGAGCCGAGAGAAG	20	JPKZ01001612.1	-	8423	8543	caaatacaaaaccaaataaaaATAGGAAGAGCCGAGAGAAGcgaacaaagagttcacagctgcagttgtgaactcttcgttcgcttctctcggctcttcccagttttatctggttttgtat	0						5'	New	gp4	...(((((((((((.((((((...((((((((((((((((((((((.(((((((((((((....))))))))))))).))))))))))))))))))))))...)))))).)))))))))))	118	41.3	-84.1	0	8	0	0	0	0	5	0	middle
679	656	PC-5p-144592_6	AACGAAACTCACTTCAAACATT	22	JPKZ01000898.1	-	37062	37148	aatgtgcataaAACGAAACTTACTTCAAACATTtgagagaatcttttaaaacgcaatgtttgaagtgagtttcgttttacgcacatc	0						5'	New	gp4	.((((((.(((((((((((((((((((((((((((((((...))))))......))))))))))))))))))))))))).)))))).	85	32.2	-42.4	6	0	0	0	0	0	0	0	low
680	657	PC-5p-133081_7	AGAGACAACCACTGGAACGCT	21	JPKZ01001879.1	+	519959	520062	caaccgatcgtgAGAGACAACCACTGGAACGCTctacacctcagttgactcggcgaggtgaacgaagagcgttttcgtggcagttctcccattacgattggctc	0						5'	New	gp4	...(((((((((((((((..((((..(((((((((.((((((.(..(...)..))))))).....)))))))))..))))..).))))...))))))))))...	98	53.8	-45.4	11	0	7	0	5	0	0	0	low
681	658	PC-5p-118551_9	CGTGGTTTCACGTGGGTGTGCTCCG	25	JPKZ01001313.1	-	927772	927863	cccatcggtgtgcggttCGTGGTTTCACGTGGGTGTGCTCCGttgttttgttccgaagcaccatgtgaagctgctatccgatcgccgatttc	0						5'	New	gp4	...(((((((..(((...(..(((((((((((...((((.((..(.....)..)).)))))))))))))))..)...)))..)))))))...	86	55.4	-40	9	0	0	0	0	0	0	0	low
682	659	PC-5p-204101_5	TCACCTTAAGCATTTCTACTCCG	23	JPKZ01000193.1	+	16741	16825	tcttctctTCACCTTAAGCATTTCTACTCCGtcctctgttaacttaacagagaacggagtaaaaatgcctaaggtaaggagaaga	0						5'	New	gp4	(((((((((.((((((.((((((.((((((((.((((((((...)))))))).)))))))).)))))).)))))).)))))))))	85	40	-49.9	0	0	0	0	5	0	0	0	low
683	660	PC-5p-168413_5	ATGCCGCAAGGTTTTGTG	18	JPKZ01001199.1	+	34398	34471	gccgacgctATGCCGCAAGGTTTTGTGgttttttttctttcatttcatcattggaccttgaaaatagtgtttaa	0						5'	New	gp4	...((((((((....(((((((..(((((.................)))))..)))))))...))))))))...	68	37.8	-21.2	0	0	0	0	0	0	5	0	low
684	661	PC-3p-9821_321	ACCAGATTGTCGTGTGCCGTCT	22	JPKZ01002980.1	-	50856	50925	atcggagacggtacacaacgatgtggtgcgaatatctgcacgcACCAGATTGTCGTGTGCCGTCTccgct	0						3'	New	gp4	..((((((((((((((.(((((.(((((((..........))))))).))))).))))))))))))))..	66	55.7	-46.4	100	70	77	90	69	93	121	87	middle
685	662	PC-3p-109092_11	ACACAGTCGGTTACCGGGTGT	21	JPKZ01003109.1	+	517962	518034	tttcatataccctgtagtaccgagctgtgtttgagtgattatgcatACACAGTCGGTTACCGGGTGTgtggcg	0						3'	New	gp4	..((((((((((.(((..(((((.((((((.((..........)).)))))))))))))).))))))))))..	69	47.9	-31.5	5	0	0	6	0	0	0	0	low
686	663	PC-5p-177218_5	CACTATTTCGCTCAATGAACAGACT	25	JPKZ01002763.1	+	100414	100522	ttttCACTATTTCGCTCAATGAACAGACTggaattcgatattagctattacttcttgcattttgtcaatggctcccttgaagatgtttgtatcattggtggaaatatga	0						5'	New	gp4	...(((...((((((.((((((((((((.....(((((....(((((((((............)).)))))))...)))))...)))))).))))))))))))...)))	106	34.9	-27.3	0	0	0	0	0	0	0	5	low
687	664	PC-3p-186256_5	CTGAACTTTTAGTTGCAGTAGGC	23	JPKZ01022848.1	-	485201	485296	tatgaatgcattatggtctgttgcagctaaacgttcactgtgctatttctggaagcgCTGAACTTTTAGTTGCAGTAGGCaacacgtgcgtttcgg	0						3'	New	gp4	...((((((((....((((..((((((((((.(((((..(((((.........)))))))))).))))))))))..)))).....))))))))...	90	44.8	-38.3	5	0	0	0	0	0	0	0	low

## Sheet: Table S3
Table S3. Differential expression analysis of microRNAs between serum-treated and -untreated infective larvae of Toxocara canis.
miR_name	TPM_non-stimulated larvae 1	TPM_non-stimulated larvae 2	TPM_non-stimulated larvae 3	TPM_non-stimulated larvae 4	TPM_stimulated larvae 1	TPM_stimulated larvae 2	TPM_stimulated larvae 3	TPM_stimulated larvae 4	TPM_non-stimulated larvae (mean)	TPM_stimulated larvae (mean)	Fold_change(stimulated(mean)/non-stimulated(mean))	log2(fold_change)	p-value (t_test)	up/down
PC-3p-2578_939	239.432	216.378	219.699	204.559	140.142	115.813	106.288	145.147	220.017	126.847	0.576534	-0.794524	0.000303762	down
hpo-miR-86-5p	216586	197371	184220	174924	143243	117843	124804	123561	193275	127363	0.658971	-0.601713	0.00160461	down
PC-3p-27864_151	25.6311	28.9343	20.563	26.1498	6.4433	14.0768	15.5543	9.90761	25.3196	11.4955	0.454016	-1.13918	0.00237693	down
asu-miR-87a-3p	11031.7	11336.6	8976.83	11683.9	7742.7	5194.32	4595.77	6995.27	10757.3	6132.02	0.570035	-0.810876	0.00322952	down
asu-miR-83-3p	18464.4	14838.3	18263.2	13864.4	10588.5	8246.42	6169.86	11172.8	16357.6	9044.4	0.552918	-0.854863	0.0043348	down
ppc-miR-133-3p_3ss1TA12CT21CT	28181.7	30579.8	27821.7	21002.5	20041.9	11861.6	13841.2	13980.6	26896.4	14931.3	0.555142	-0.849072	0.00477684	down
asu-miR-5366-3p_1ss16AG	2089.25	2211.59	1840.93	2155.25	1547.47	1209.32	1653.94	1165.14	2074.25	1393.97	0.672032	-0.573398	0.00497436	down
PC-5p-960_3102	2444.96	2392.74	2117.99	2665.59	1722.51	1680.25	1865.48	1999.36	2405.32	1816.9	0.755367	-0.404751	0.00666329	down
PC-5p-3317_726	130.344	153.478	123.919	143.402	107.388	94.6981	109.917	101.058	137.786	103.265	0.749463	-0.41607	0.0073803	down
bma-miR-239-3p_L-1_2ss2CT20TC	5.62635	8.8061	6.49358	9.27895	0	0	0	4.95381	7.55124	1.23845	0.164006	-2.60818	0.00748104	down
cel-miR-86-5p_L+1R+1	211.926	132.091	175.327	201.606	100.945	71.6635	85.03	86.1962	180.238	85.9587	0.476919	-1.06818	0.00923777	down
asu-miR-87b-3p	19296.8	16873.1	12704.1	15018.4	11810.6	8883.71	6087.94	9843.71	15973.1	9156.48	0.573243	-0.80278	0.0104037	down
PC-3p-17347_225	38.1341	32.7084	38.9615	37.5376	26.3102	21.1151	16.0728	29.2275	36.8354	23.1814	0.629324	-0.668126	0.0112352	down
PC-5p-17363_225	79.394	81.7709	83.3343	97.8508	69.8024	37.1114	53.9215	60.4364	85.5875	55.318	0.646332	-0.629652	0.0134745	down
pte-miR-9-3p_L+1R-1	13.7533	7.54808	5.41132	9.27895	0	0	0	4.95381	8.99791	1.23845	0.137638	-2.86105	0.0139179	down
PC-3p-16452_233	75.6431	45.2885	58.4422	47.2383	27.921	8.95793	18.6651	42.6027	56.653	24.5367	0.433105	-1.20721	0.0182448	down
bma-miR-2a_R+2	2118.01	2322.29	2195.91	2157.78	1920.1	1074.95	1558.54	1326.63	2198.5	1470.06	0.668664	-0.580647	0.0236222	down
PC-3p-57114_47	13.1281	15.0962	11.9049	4.63948	2.68471	3.19926	3.11086	0	11.1922	2.24871	0.200918	-2.31532	0.0240064	down
PC-5p-57936_46	27.5066	27.6763	32.4679	10.966	12.8866	10.2376	5.18476	0	24.6542	7.07725	0.287061	-1.80057	0.0245382	down
asu-lin-4-3p_1ss7AC	928.972	841.611	1019.49	693.391	664.734	485.008	730.014	543.928	870.867	605.921	0.695768	-0.523322	0.0261755	down
asu-miR-2a-5p	101.899	91.835	77.9229	93.6331	79.4674	74.2229	73.6236	66.381	91.3226	73.4237	0.804004	-0.314726	0.0278839	down
asu-miR-5361-3p_1ss19CT	26.8814	37.7404	22.7275	25.3062	15.0344	20.4753	7.25866	18.8245	28.1639	15.3982	0.546735	-0.871086	0.0283032	down
PC-3p-48356_65	16.879	12.5801	23.8098	10.966	5.36942	0	12.4434	0	16.0588	4.45321	0.277307	-1.85044	0.0303485	down
PC-5p-7658_376	52.2	54.7236	78.4641	42.5988	27.384	26.8738	26.4423	38.1443	56.9966	29.7111	0.521278	-0.939874	0.0305536	down
dqu-miR-87-3p_R+1_1ss21GT	30.0072	22.6443	13.5283	28.6804	17.1821	12.797	0	5.94457	23.715	8.98094	0.378702	-1.40086	0.0326586	down
hpo-miR-34-3p_L+1_2ss12AC21TC	420.101	496.916	620.137	395.621	311.426	165.082	408.559	265.524	483.193	287.648	0.595306	-0.748297	0.0339055	down
PC-3p-5484_473	160.038	176.122	154.764	162.803	139.605	144.607	156.58	148.614	163.432	147.351	0.901608	-0.149429	0.0339703	down
asu-miR-5358b-3p	25337.3	23263.2	30175.7	21035.4	19331	13964.1	21020	18360.8	24952.9	18169	0.728132	-0.457729	0.0353301	down
PC-3p-70136_30	10.0024	16.3542	20.563	8.43541	5.36942	6.39852	6.22171	0	13.8387	4.49741	0.324987	-1.62155	0.0366005	down
PC-5p-49801_61	31.8826	18.8702	30.3034	10.966	10.7388	6.39852	9.33257	0	23.0056	6.61748	0.287647	-1.79763	0.0368746	down
bma-miR-49_1ss21CA	726.424	703.23	926.417	614.098	638.961	341.681	559.954	474.575	742.542	503.793	0.67847	-0.559643	0.0403483	down
PC-3p-25474_165	36.2587	23.9023	24.8921	41.3335	20.4038	11.5173	18.6651	21.7968	31.5966	18.0958	0.572712	-0.804119	0.0429538	down
PC-5p-28029_150	12.8156	11.3221	14.0694	8.85718	7.51719	7.03838	8.29561	10.403	11.7661	8.31354	0.706569	-0.501098	0.0482655	down
PC-3p-8830_342	140.659	162.284	132.036	154.368	110.61	81.9011	143.099	92.1408	147.337	106.938	0.725806	-0.462344	0.0493562	down
asu-miR-71-3p	1149.02	959.865	998.929	815.704	678.694	638.573	483.22	942.214	980.881	685.675	0.69904	-0.516552	0.0496154	down
PC-5p-2602_930	262.563	291.859	234.851	183.892	230.885	133.089	129.619	157.531	243.291	162.781	0.669079	-0.579752	0.0499324	down
PC-5p-32050_127	14.3784	11.3221	14.0694	12.6531	18.256	19.1956	17.6282	17.8337	13.1058	18.2284	1.39087	0.475983	0.00205076	up
PC-5p-3494_694	93.1473	80.5129	69.2648	83.5106	113.832	145.886	127.545	115.919	81.6089	125.796	1.54144	0.624282	0.00360624	up
PC-3p-5630_462	64.3904	55.3526	58.4422	45.5512	91.2801	99.817	72.5866	111.956	55.9341	93.9099	1.67894	0.747549	0.012391	up
PC-5p-42999_81	5.62635	10.0641	0	8.43541	42.9553	33.2723	20.739	18.8245	6.03147	28.9478	4.79946	2.26287	0.0205901	up
ppc-miR-72_R+2	702.043	758.582	662.345	765.935	860.181	895.793	942.589	765.859	722.226	866.105	1.19922	0.262091	0.0224785	up
asu-miR-7-5p	22721.7	24031.8	20055.4	18741	28296.8	33478.4	23126.1	30963.3	21387.5	28966.1	1.35435	0.437601	0.0329636	up
PC-3p-49853_61	8.75209	0	7.57584	6.74833	24.6993	17.9159	10.3695	12.8799	5.76907	16.4662	2.85421	1.51309	0.0347031	up
PC-5p-3231_747	87.5209	114.479	71.4294	78.4493	179.339	138.208	163.838	97.0946	87.9697	144.62	1.64397	0.717187	0.0427423	up
bma-miR-57_2ss9GA24CT	81675.2	79058.6	72984.6	69831.7	89375	98942.9	79902.3	85225.3	75887.5	88361.4	1.16437	0.219554	0.0477755	up
PC-3p-77627_24	3.7509	6.29007	6.49358	5.90479	0	0	0	0	5.60983	0	-inf	-inf	0.00300877
PC-3p-69909_30	0	0	0	0	6.4433	8.95793	9.33257	7.92609	0	8.16497	inf	inf	0.00106981
PC-3p-12834_273	67.5162	31.4504	49.7841	48.9254	38.6598	23.0347	25.9238	24.769	49.419	28.0968	0.568543	-0.814658	0.0550927
PC-3p-2182_1120	475.114	462.32	516.24	512.451	387.672	358.957	495.144	387.388	491.531	407.29	0.828616	-0.271225	0.0604426
bma-miR-239-5p_1ss9TC	58100.8	65684.7	59139.2	69191.5	49833.6	45337.4	62213	52938.4	63029	52580.6	0.834228	-0.261487	0.0606368
PC-3p-67750_32	8.12694	0	7.57584	10.1225	0	0	0	0	6.45632	0	-inf	-inf	0.0621198
PC-3p-3859_634	180.668	173.606	230.522	194.014	139.605	108.775	135.841	193.198	194.703	144.355	0.741411	-0.431654	0.0642211
bma-miR-281-3p_2ss10AG22AT	5.0012	6.29007	0	4.21771	0	0	0	0	3.87724	0	-inf	-inf	0.0651931
PC-3p-10705_305	29.382	25.1603	17.3162	18.5579	11.2758	16.6362	10.3695	20.3106	22.6041	14.648	0.648025	-0.62588	0.0755357
PC-3p-79066_23	2.18802	0	3.24679	4.21771	0	0	0	0	2.41313	0	-inf	-inf	0.0758944
PC-5p-17341_225	93.7724	56.6106	64.9358	58.6261	62.2853	26.8738	18.6651	51.5196	68.4862	39.8359	0.581663	-0.781743	0.077278
PC-5p-131642_7	0	4.40305	3.24679	2.10885	0	0	0	0	2.43967	0	-inf	-inf	0.0803933
PC-3p-34188_117	23.4431	16.9832	25.9743	13.4967	9.66495	11.5173	11.4065	17.8337	19.9743	12.6056	0.631091	-0.664079	0.0811259
PC-3p-109453_11	3.12575	0	7.57584	5.06125	0	0	0	0	3.94071	0	-inf	-inf	0.0904468
PC-3p-78408_23	2.5006	0	5.95245	3.79593	0	0	0	0	3.06225	0	-inf	-inf	0.0908119
PC-3p-37748_100	21.2551	13.8382	8.65811	16.8708	12.8866	10.2376	0	6.93533	15.1555	7.51489	0.495851	-1.01202	0.0940386
PC-3p-6627_414	36.2587	42.1435	32.4679	43.4424	30.0687	32.6325	31.627	35.6674	38.5781	32.4989	0.842419	-0.247391	0.0943319
PC-5p-41969_84	26.8814	23.9023	20.563	27.8369	24.6993	8.95793	6.22171	18.8245	24.7959	14.6759	0.591867	-0.756656	0.0952977
PC-3p-63396_37	28.7569	12.5801	15.1517	4.21771	5.36942	0	5.18476	6.93533	15.1766	4.37238	0.2881	-1.79536	0.121169
PC-3p-67326_33	6.87665	10.0641	8.65811	0	0	0	0	5.94457	6.39972	1.48614	0.23222	-2.10644	0.123742
asu-miR-1-5p	405.097	333.374	280.306	293.552	281.358	286.654	158.654	284.349	328.082	252.753	0.770396	-0.376327	0.124294
PC-5p-85475_19	7.50179	6.29007	7.57584	0	5.36942	0	0	0	5.34193	1.34235	0.251287	-1.99259	0.129781
PC-3p-24846_168	57.5138	77.9969	59.5245	36.2723	59.0636	17.9159	34.2194	37.6489	57.8268	37.212	0.643507	-0.635973	0.137128
asu-miR-2b-3p	14085.9	14203	11707.9	12745.1	12529	12501.4	9820.97	11942.6	13185.5	11698.5	0.887228	-0.172623	0.13964
PC-5p-7775_372	35.0084	30.1923	37.3381	18.5579	22.5516	24.9542	13.9988	25.7598	30.2742	21.8161	0.720618	-0.472694	0.148217
PC-3p-109304_11	3.12575	0	11.9049	4.21771	0	0	0	0	4.81209	0	-inf	-inf	0.153047
PC-3p-66081_34	12.503	15.0962	11.9049	4.21771	0	0	7.25866	11.8891	10.9304	4.78695	0.437947	-1.19117	0.154266
PC-5p-47827_66	4.37605	5.03206	9.19924	4.63948	0	0	5.70323	4.95381	5.8117	2.66426	0.45843	-1.12523	0.156459
asu-miR-81b-3p_R-3_1ss18TC	5.0012	0	8.65811	10.1225	0	0	0	5.94457	5.94545	1.48614	0.249963	-2.00021	0.157499
asu-miR-79-3p	1392.83	1324.69	2016.26	1698.89	1169.46	926.506	1502.54	1486.14	1608.17	1271.16	0.790442	-0.339269	0.16098
bma-miR-133_L+1R+1_1ss22AT	46.8862	118.253	37.8792	16.8708	19.3299	17.9159	13.4804	6.93533	54.9724	14.4154	0.262229	-1.9311	0.162136
PC-5p-50659_59	13.1281	7.54808	9.74037	5.90479	6.4433	0	10.3695	0	9.08035	4.2032	0.46289	-1.11126	0.164747
asu-miR-44b-3p	283.818	251.603	316.021	393.934	226.589	182.998	285.162	295.247	311.344	247.499	0.794938	-0.331086	0.165087
PC-3p-70611_29	11.2527	7.54808	0	4.21771	0	0	5.18476	0	5.75462	1.29619	0.225243	-2.15044	0.167524
ppc-miR-45	46305.5	43549.9	63504	48668.1	41090	39429	43145.5	46179.4	50506.9	42461	0.840697	-0.250342	0.16847
PC-3p-76961_24	5.0012	0	5.41132	9.27895	0	0	5.18476	0	4.92287	1.29619	0.2633	-1.92522	0.17285
PC-3p-7275_389	48.1365	59.1267	48.7018	50.6125	48.3248	34.552	41.4781	52.5104	51.6444	44.2163	0.856169	-0.224033	0.172976
asu-miR-5352-3p_R-3	9.06467	8.8061	10.8226	11.8096	0	5.75867	12.4434	3.96305	10.1257	5.54128	0.547247	-0.869735	0.175124
asu-miR-44a-5p_1ss16AG	262.563	286.827	241.345	275.838	245.919	223.948	276.866	210.041	266.643	239.194	0.897056	-0.15673	0.175786
PC-5p-1655_1545	220.678	264.183	199.136	230.287	235.181	182.998	170.06	206.078	228.571	198.579	0.868786	-0.202928	0.178665
asu-miR-7-3p_1ss12TC	230.68	272.989	189.396	189.797	216.925	142.047	205.316	151.587	220.716	178.969	0.810857	-0.302481	0.178756
PC-3p-85297_19	7.50179	0	7.57584	0	0	0	0	0	3.76941	0	-inf	-inf	0.181698
PC-5p-98304_14	0	0	6.49358	6.74833	0	0	0	0	3.31048	0	-inf	-inf	0.181808
PC-3p-109969_11	0	0	5.41132	5.06125	0	0	0	0	2.61814	0	-inf	-inf	0.182046
PC-3p-121260_8	5.0012	0	0	4.21771	0	0	0	0	2.30473	0	-inf	-inf	0.183981
PC-3p-99472_13	5.0012	0	0	4.21771	0	0	0	0	2.30473	0	-inf	-inf	0.183981
PC-5p-73234_27	6.2515	8.8061	0	4.21771	5.36942	0	0	0	4.81882	1.34235	0.278565	-1.84392	0.185276
hco-miR-83_R+1	3.43832	0	4.32905	0	0	0	0	0	1.94184	0	-inf	-inf	0.185849
PC-3p-114405_10	0	0	5.41132	4.21771	0	0	0	0	2.40726	0	-inf	-inf	0.186544
PC-5p-58134_45	13.1281	11.3221	12.9872	21.9321	15.0344	8.95793	11.4065	4.95381	14.8424	10.0881	0.679685	-0.557061	0.188642
PC-5p-114404_10	3.12575	0	0	4.21771	0	0	0	0	1.83586	0	-inf	-inf	0.188651
PC-3p-3500_692	159.413	183.67	138.53	108.817	160.009	104.936	99.5474	96.1039	147.607	115.149	0.780103	-0.358264	0.188775
PC-5p-107247_11	6.87665	0	0	5.06125	0	0	0	0	2.98447	0	-inf	-inf	0.188967
asu-miR-5349-5p	0	0	14.0694	10.1225	0	0	0	0	6.04798	0	-inf	-inf	0.190051
PC-3p-2021_1229	201.923	242.797	239.18	172.082	200.816	184.277	194.947	160.503	213.996	185.136	0.865139	-0.208996	0.193963
PC-3p-88306_18	14.3784	0	0	9.27895	0	0	0	0	5.91435	0	-inf	-inf	0.196142
PC-3p-57478_46	3.7509	6.29007	0	9.27895	0	0	3.11086	2.97228	4.82998	1.52078	0.314864	-1.6672	0.196721
PC-5p-91772_16	5.62635	8.8061	0	0	0	0	0	0	3.60811	0	-inf	-inf	0.196772
PC-5p-143818_6	3.12575	0	0	5.06125	0	0	0	0	2.04675	0	-inf	-inf	0.198993
PC-3p-109092_11	3.12575	0	0	5.06125	0	0	0	0	2.04675	0	-inf	-inf	0.198993
PC-3p-29389_142	24.3808	26.4183	42.2083	26.9933	23.6254	23.0347	23.8499	22.7875	30.0002	23.3244	0.777475	-0.363132	0.202558
PC-5p-122173_8	0	0	8.65811	5.06125	0	0	0	0	3.42984	0	-inf	-inf	0.202835
asu-miR-67-5p_R-5_1ss12CT	3.12575	0	5.41132	0	0	0	0	0	2.13427	0	-inf	-inf	0.203708
bma-mir-228-p3	108.776	85.545	77.9229	94.4766	93.4279	46.0694	42.515	92.1408	91.6801	68.5383	0.74758	-0.419699	0.205381
PC-3p-12814_273	75.6431	80.5129	94.1569	61.5785	56.9158	53.7476	69.4758	80.2517	77.9728	65.0977	0.834877	-0.260365	0.206014
PC-3p-121803_8	1.87545	0	0	3.37416	0	0	0	0	1.3124	0	-inf	-inf	0.206607
asu-miR-250-3p_1ss22TC	25.006	32.7084	34.6324	28.6804	28.9949	11.5173	26.9607	26.7506	30.2568	23.5559	0.778532	-0.361172	0.208551
PC-3p-76635_24	2.18802	0	2.70566	2.95239	0	0	2.59238	0	1.96152	0.648095	0.330405	-1.59769	0.209464
PC-5p-154904_6	3.7509	7.54808	0	0	0	0	0	0	2.82475	0	-inf	-inf	0.215691
PC-3p-106965_11	3.12575	0	6.49358	0	0	0	0	0	2.40483	0	-inf	-inf	0.21842
asu-miR-1175-3p_R+2	3666.5	3177.74	3746.8	2949.02	3109.97	3095.61	3019.6	3125.85	3385.02	3087.76	0.912184	-0.132603	0.219676
PC-3p-9883_320	38.1341	42.7725	54.1132	56.5172	34.3643	38.3911	37.3303	50.5288	47.8843	40.1536	0.838556	-0.254021	0.224307
PC-3p-13110_269	38.1341	44.0305	42.2083	63.2656	40.8076	34.552	34.2194	43.5935	46.9096	38.2931	0.816317	-0.292798	0.227628
PC-3p-90484_17	1.87545	3.14504	0	2.95239	2.68471	0	0	0	1.99322	0.671177	0.33673	-1.57033	0.228268
PC-3p-140312_6	3.12575	7.54808	0	0	0	0	0	0	2.66846	0	-inf	-inf	0.231928
tur-miR-2-3p_1ss21AT	247.247	270.473	204.007	291.865	263.102	161.243	248.35	165.457	253.398	209.538	0.826912	-0.274194	0.234802
PC-3p-83968_20	2.18802	0	0	5.48302	0	0	0	0	1.91776	0	-inf	-inf	0.235359
prd-miR-37-3p_R-1	125.655	88.061	89.8278	91.1024	84.8368	66.5446	63.2541	107.993	98.6616	80.6571	0.817513	-0.290686	0.236691
PC-3p-2801_854	292.57	193.734	195.89	178.831	248.067	158.683	105.769	136.725	215.256	162.311	0.754037	-0.407292	0.236711
asu-miR-100c-5p	476559	480854	385604	412563	402298	423677	402878	385911	438895	403691	0.919789	-0.120626	0.23682
PC-3p-67134_33	11.2527	8.8061	0	5.06125	0	0	8.29561	0	6.28001	2.0739	0.330239	-1.59842	0.23925
dpu-miR-153_R+3	5.0012	0	9.74037	4.21771	0	0	0	5.94457	4.73982	1.48614	0.313544	-1.67326	0.242656
PC-3p-37922_100	13.1281	7.54808	12.9872	21.0885	8.59107	6.39852	10.3695	12.8799	13.688	9.55975	0.698405	-0.517864	0.24911
PC-5p-87479_18	7.50179	6.29007	16.2339	0	5.36942	0	5.18476	0	7.50645	2.63854	0.351503	-1.50839	0.252587
asu-miR-1822-3p_R-1_1ss16GA	168.478	167.316	178.573	168.286	145.511	182.358	161.246	127.808	170.663	154.231	0.903714	-0.146062	0.253073
PC-5p-105445_12	3.12575	7.54808	0	5.06125	5.36942	0	0	0	3.93377	1.34235	0.341239	-1.55115	0.261212
PC-3p-2525_955	187.545	187.444	149.352	91.946	157.861	108.775	100.584	116.91	154.072	121.032	0.785559	-0.348209	0.261333
PC-5p-60306_42	5.62635	3.77404	3.24679	2.95239	3.22165	0	5.18476	0	3.89989	2.1016	0.538887	-0.891945	0.267756
PC-5p-71958_28	6.2515	25.1603	0	4.21771	5.36942	0	0	0	8.90737	1.34235	0.150702	-2.73023	0.26987
PC-5p-100684_13	2.5006	9.43511	0	0	0	0	0	0	2.98393	0	-inf	-inf	0.273201
PC-3p-100684_13	2.5006	9.43511	0	0	0	0	0	0	2.98393	0	-inf	-inf	0.273201
PC-3p-63994_37	10.0024	21.3862	0	7.59187	6.4433	0	0	7.92609	9.74513	3.59235	0.36863	-1.43975	0.273255
ame-miR-7-5p_R+3_1ss10AG	4.37605	10.0641	5.41132	0	0	0	0	6.93533	4.96287	1.73383	0.349361	-1.51721	0.277609
asu-miR-43d-3p_1ss12TC	1314.06	1195.11	1056.29	1040.93	1137.24	1113.34	779.788	1072	1151.6	1025.59	0.890583	-0.167178	0.278137
cel-miR-81-3p_R-1_1ss10CT	9.68982	6.29007	9.74037	8.43541	4.83248	10.8775	6.22171	2.97228	8.53892	6.22599	0.729131	-0.45575	0.279486
hpo-miR-235-3p_2ss12CT22AT	1730.41	2378.9	1391.79	1437.39	1574.31	1515.17	1496.32	1140.37	1734.63	1431.54	0.825275	-0.277053	0.28725
bma-miR-100d_R-4_1ss17TG	1.56287	0	0	7.59187	0	0	0	0	2.28869	0	-inf	-inf	0.294428
PC-3p-73941_26	12.503	0	0	9.27895	0	0	5.18476	0	5.44549	1.29619	0.23803	-2.07078	0.297823
PC-3p-73458_27	0	4.40305	2.70566	2.95239	0	0	0	3.96305	2.51528	0.990761	0.393898	-1.34411	0.302408
PC-3p-57004_47	8.12694	20.1282	5.41132	11.8096	9.66495	0	5.18476	11.8891	11.369	6.68471	0.587976	-0.76617	0.302755
PC-5p-71432_29	2.18802	4.40305	5.95245	7.1701	3.22165	0	7.25866	0	4.9284	2.62008	0.531628	-0.911511	0.306836
asu-miR-2b-5p_R-1_1ss12TG	15.6287	8.8061	23.8098	16.0273	12.8866	12.797	15.5543	7.92609	16.068	12.291	0.764938	-0.386585	0.329211
PC-3p-51889_57	21.2551	12.5801	14.0694	29.5239	21.4777	0	21.776	5.94457	19.3571	12.2996	0.635401	-0.65426	0.340335
PC-3p-88771_17	3.12575	3.77404	0	8.01364	3.75859	0	3.11086	0	3.72836	1.71736	0.460622	-1.11835	0.345364
PC-3p-75039_26	0	0	5.41132	4.21771	0	0	0	2.97228	2.40726	0.743071	0.30868	-1.69582	0.348983
PC-5p-34566_115	33.1329	40.2565	5.41132	22.7756	26.8471	8.95793	7.25866	21.7968	25.3941	16.2151	0.638539	-0.647153	0.352047
PC-3p-15912_238	96.8982	74.2228	93.0746	65.7962	85.9107	58.8664	71.5497	76.2886	82.498	73.1539	0.886735	-0.173425	0.358304
PC-5p-90230_17	1.87545	3.77404	3.24679	2.53062	0	0	0	5.44919	2.85673	1.3623	0.476874	-1.06832	0.360072
pte-miR-10-5p_1ss12TA	32.8204	29.5633	349.571	28.2586	20.4038	17.276	23.8499	36.1628	110.053	24.4231	0.221921	-2.17188	0.362287
PC-3p-60778_41	11.8778	7.54808	0	4.21771	6.4433	0	5.18476	0	5.91091	2.90702	0.491805	-1.02384	0.36591
PC-3p-24334_172	12.8156	13.8382	9.74037	13.0749	14.4974	10.8775	7.25866	9.90761	12.3672	10.6353	0.859957	-0.217663	0.367966
PC-3p-56123_49	18.7545	6.29007	17.3162	21.9321	7.51719	7.67823	12.4434	19.8152	16.0732	11.8635	0.738093	-0.438126	0.38263
PC-3p-22522_184	36.8838	59.1267	46.5373	30.3675	35.4382	52.4679	24.8868	26.7506	43.2288	34.8859	0.807005	-0.309351	0.383425
tcf-miR-125	36.2587	79.2549	111.473	17.7144	17.1821	14.0768	70.5127	48.5473	61.1753	37.5797	0.614296	-0.702994	0.389051
PC-5p-75326_25	4.37605	6.29007	0	5.06125	0	0	7.25866	0	3.93184	1.81467	0.461531	-1.1155	0.390189
asu-miR-84-3p	0	0	6.49358	0	0	0	0	0	1.62339	0	-inf	-inf	0.391002
ppc-miR-87_R-1	6.2515	0	0	0	0	0	0	0	1.56287	0	-inf	-inf	0.391002
hpo-miR-87b-3p	6.2515	0	0	0	0	0	0	0	1.56287	0	-inf	-inf	0.391002
bmo-miR-10-5p_L+1R-3_1ss12TA	0	0	126.625	0	0	0	0	0	31.6562	0	-inf	-inf	0.391002
aae-mir-71-p5_1ss19TA	0	0	0	4.21771	0	0	0	0	1.05443	0	-inf	-inf	0.391002
tca-mir-3886-p3_1ss4TG	3.12575	0	0	0	0	0	0	0	0.781437	0	-inf	-inf	0.391002
hco-mir-5896-p5_1ss15CG	0	0	0	4.21771	0	0	0	0	1.05443	0	-inf	-inf	0.391002
hco-miR-87c_1ss2GT	0	0	2.70566	0	0	0	0	0	0.676414	0	-inf	-inf	0.391002
asu-miR-5364-3p_R+2	3.12575	0	0	0	0	0	0	0	0.781437	0	-inf	-inf	0.391002
PC-5p-165438_5	1.56287	0	0	0	0	0	0	0	0.390718	0	-inf	-inf	0.391002
PC-5p-141078_6	0	0	0	2.53062	0	0	0	0	0.632656	0	-inf	-inf	0.391002
PC-5p-157712_5	1.56287	0	0	0	0	0	0	0	0.390718	0	-inf	-inf	0.391002
PC-3p-170611_5	1.56287	0	0	0	0	0	0	0	0.390718	0	-inf	-inf	0.391002
PC-5p-156395_5	1.56287	0	0	0	0	0	0	0	0.390718	0	-inf	-inf	0.391002
PC-3p-195383_5	0	0	0	4.21771	0	0	0	0	1.05443	0	-inf	-inf	0.391002
PC-3p-148773_6	0	0	3.24679	0	0	0	0	0	0.811697	0	-inf	-inf	0.391002
PC-5p-198960_5	3.12575	0	0	0	0	0	0	0	0.781437	0	-inf	-inf	0.391002
PC-5p-133575_7	4.37605	0	0	0	0	0	0	0	1.09401	0	-inf	-inf	0.391002
PC-5p-123468_8	0	5.03206	0	0	0	0	0	0	1.25801	0	-inf	-inf	0.391002
PC-5p-172776_5	0	3.14504	0	0	0	0	0	0	0.786259	0	-inf	-inf	0.391002
PC-3p-193305_5	0	3.14504	0	0	0	0	0	0	0.786259	0	-inf	-inf	0.391002
PC-3p-112160_10	3.12575	0	0	0	0	0	0	0	0.781437	0	-inf	-inf	0.391002
PC-5p-127234_7	0	0	3.78792	0	0	0	0	0	0.94698	0	-inf	-inf	0.391002
PC-5p-129372_7	2.18802	0	0	0	0	0	0	0	0.547006	0	-inf	-inf	0.391002
PC-5p-197384_5	0	3.14504	0	0	0	0	0	0	0.786259	0	-inf	-inf	0.391002
PC-3p-201985_5	0	0	0	4.21771	0	0	0	0	1.05443	0	-inf	-inf	0.391002
PC-3p-139768_6	3.7509	0	0	0	0	0	0	0	0.937724	0	-inf	-inf	0.391002
PC-5p-192552_5	0	3.14504	0	0	0	0	0	0	0.786259	0	-inf	-inf	0.391002
PC-3p-177663_5	0	3.14504	0	0	0	0	0	0	0.786259	0	-inf	-inf	0.391002
PC-3p-193058_5	0	3.14504	0	0	0	0	0	0	0.786259	0	-inf	-inf	0.391002
PC-3p-154986_6	1.87545	0	0	0	0	0	0	0	0.468862	0	-inf	-inf	0.391002
PC-3p-126883_7	0	0	3.78792	0	0	0	0	0	0.94698	0	-inf	-inf	0.391002
PC-3p-191177_5	0	3.14504	0	0	0	0	0	0	0.786259	0	-inf	-inf	0.391002
PC-5p-170081_5	3.12575	0	0	0	0	0	0	0	0.781437	0	-inf	-inf	0.391002
PC-5p-176413_5	3.12575	0	0	0	0	0	0	0	0.781437	0	-inf	-inf	0.391002
PC-5p-192158_5	3.12575	0	0	0	0	0	0	0	0.781437	0	-inf	-inf	0.391002
PC-3p-125244_7	4.37605	0	0	0	0	0	0	0	1.09401	0	-inf	-inf	0.391002
PC-5p-158307_5	0	0	5.41132	0	0	0	0	0	1.35283	0	-inf	-inf	0.391002
PC-5p-169022_5	0	0	0	4.21771	0	0	0	0	1.05443	0	-inf	-inf	0.391002
PC-5p-189474_5	0	0	0	4.21771	0	0	0	0	1.05443	0	-inf	-inf	0.391002
PC-5p-160888_5	3.12575	0	0	0	0	0	0	0	0.781437	0	-inf	-inf	0.391002
PC-5p-192417_5	3.12575	0	0	0	0	0	0	0	0.781437	0	-inf	-inf	0.391002
PC-5p-138099_6	3.7509	0	0	0	0	0	0	0	0.937724	0	-inf	-inf	0.391002
PC-5p-161724_5	0	6.29007	0	0	0	0	0	0	1.57252	0	-inf	-inf	0.391002
PC-5p-167753_5	3.12575	0	0	0	0	0	0	0	0.781437	0	-inf	-inf	0.391002
PC-3p-152731_6	0	7.54808	0	0	0	0	0	0	1.88702	0	-inf	-inf	0.391002
PC-5p-128261_7	8.12694	0	0	0	0	0	0	0	2.03174	0	-inf	-inf	0.391002
PC-3p-117271_9	5.62635	0	0	0	0	0	0	0	1.40659	0	-inf	-inf	0.391002
PC-5p-169553_5	0	6.29007	0	0	0	0	0	0	1.57252	0	-inf	-inf	0.391002
PC-3p-201124_5	0	6.29007	0	0	0	0	0	0	1.57252	0	-inf	-inf	0.391002
PC-3p-195596_5	0	0	5.41132	0	0	0	0	0	1.35283	0	-inf	-inf	0.391002
PC-3p-193791_5	0	0	5.41132	0	0	0	0	0	1.35283	0	-inf	-inf	0.391002
PC-5p-124013_8	0	0	0	6.74833	0	0	0	0	1.68708	0	-inf	-inf	0.391002
PC-3p-196448_5	0	0	0	4.21771	0	0	0	0	1.05443	0	-inf	-inf	0.391002
PC-3p-188491_5	3.12575	0	0	0	0	0	0	0	0.781437	0	-inf	-inf	0.391002
PC-3p-188092_5	3.12575	0	0	0	0	0	0	0	0.781437	0	-inf	-inf	0.391002
PC-3p-130120_7	4.37605	0	0	0	0	0	0	0	1.09401	0	-inf	-inf	0.391002
PC-3p-122583_8	0	0	8.65811	0	0	0	0	0	2.16453	0	-inf	-inf	0.391002
PC-5p-201807_5	0	0	5.41132	0	0	0	0	0	1.35283	0	-inf	-inf	0.391002
PC-5p-145387_6	3.7509	0	0	0	0	0	0	0	0.937724	0	-inf	-inf	0.391002
PC-3p-187976_5	3.12575	0	0	0	0	0	0	0	0.781437	0	-inf	-inf	0.391002
PC-3p-187475_5	0	0	5.41132	0	0	0	0	0	1.35283	0	-inf	-inf	0.391002
PC-3p-166308_5	3.12575	0	0	0	0	0	0	0	0.781437	0	-inf	-inf	0.391002
PC-5p-203343_5	0	0	5.41132	0	0	0	0	0	1.35283	0	-inf	-inf	0.391002
PC-3p-132305_7	0	8.8061	0	0	0	0	0	0	2.20152	0	-inf	-inf	0.391002
PC-3p-142104_6	3.7509	0	0	0	0	0	0	0	0.937724	0	-inf	-inf	0.391002
PC-3p-173737_5	0	0	5.41132	0	0	0	0	0	1.35283	0	-inf	-inf	0.391002
PC-3p-114197_10	6.2515	0	0	0	0	0	0	0	1.56287	0	-inf	-inf	0.391002
PC-3p-168539_5	0	0	5.41132	0	0	0	0	0	1.35283	0	-inf	-inf	0.391002
PC-5p-141443_6	0	0	0	5.06125	0	0	0	0	1.26531	0	-inf	-inf	0.391002
PC-3p-174540_5	3.12575	0	0	0	0	0	0	0	0.781437	0	-inf	-inf	0.391002
PC-3p-140534_6	0	0	0	5.06125	0	0	0	0	1.26531	0	-inf	-inf	0.391002
PC-5p-178388_5	0	0	5.41132	0	0	0	0	0	1.35283	0	-inf	-inf	0.391002
PC-5p-134336_7	0	0	7.57584	0	0	0	0	0	1.89396	0	-inf	-inf	0.391002
PC-5p-161549_5	3.12575	0	0	0	0	0	0	0	0.781437	0	-inf	-inf	0.391002
PC-3p-171904_5	3.12575	0	0	0	0	0	0	0	0.781437	0	-inf	-inf	0.391002
PC-5p-199800_5	3.12575	0	0	0	0	0	0	0	0.781437	0	-inf	-inf	0.391002
PC-3p-187302_5	0	6.29007	0	0	0	0	0	0	1.57252	0	-inf	-inf	0.391002
PC-3p-163480_5	0	0	5.41132	0	0	0	0	0	1.35283	0	-inf	-inf	0.391002
PC-3p-131588_7	4.37605	0	0	0	0	0	0	0	1.09401	0	-inf	-inf	0.391002
PC-5p-142177_6	3.7509	0	0	0	0	0	0	0	0.937724	0	-inf	-inf	0.391002
PC-3p-198784_5	0	0	0	4.21771	0	0	0	0	1.05443	0	-inf	-inf	0.391002
PC-3p-203195_5	0	0	5.41132	0	0	0	0	0	1.35283	0	-inf	-inf	0.391002
PC-5p-195325_5	0	6.29007	0	0	0	0	0	0	1.57252	0	-inf	-inf	0.391002
PC-3p-134513_7	0	0	0	5.90479	0	0	0	0	1.4762	0	-inf	-inf	0.391002
PC-5p-116733_9	0	11.3221	0	0	0	0	0	0	2.83053	0	-inf	-inf	0.391002
PC-5p-188415_5	0	0	5.41132	0	0	0	0	0	1.35283	0	-inf	-inf	0.391002
PC-5p-174597_5	0	0	5.41132	0	0	0	0	0	1.35283	0	-inf	-inf	0.391002
PC-3p-173160_5	3.12575	0	0	0	0	0	0	0	0.781437	0	-inf	-inf	0.391002
PC-3p-187071_5	0	0	0	4.21771	0	0	0	0	1.05443	0	-inf	-inf	0.391002
PC-5p-126473_7	4.37605	0	0	0	0	0	0	0	1.09401	0	-inf	-inf	0.391002
PC-3p-169268_5	0	0	0	4.21771	0	0	0	0	1.05443	0	-inf	-inf	0.391002
PC-3p-201486_5	0	0	5.41132	0	0	0	0	0	1.35283	0	-inf	-inf	0.391002
PC-5p-203848_5	0	3.14504	0	0	0	0	0	0	0.786259	0	-inf	-inf	0.391002
PC-5p-155846_6	0	7.54808	0	0	0	0	0	0	1.88702	0	-inf	-inf	0.391002
PC-5p-181697_5	0	0	5.41132	0	0	0	0	0	1.35283	0	-inf	-inf	0.391002
PC-3p-165448_5	0	0	5.41132	0	0	0	0	0	1.35283	0	-inf	-inf	0.391002
PC-5p-186035_5	0	0	0	4.21771	0	0	0	0	1.05443	0	-inf	-inf	0.391002
PC-5p-180181_5	3.12575	0	0	0	0	0	0	0	0.781437	0	-inf	-inf	0.391002
PC-3p-162344_5	0	0	5.41132	0	0	0	0	0	1.35283	0	-inf	-inf	0.391002
PC-3p-204360_5	0	0	0	4.21771	0	0	0	0	1.05443	0	-inf	-inf	0.391002
PC-5p-150578_6	3.7509	0	0	0	0	0	0	0	0.937724	0	-inf	-inf	0.391002
PC-3p-183418_5	0	0	0	4.21771	0	0	0	0	1.05443	0	-inf	-inf	0.391002
PC-3p-168729_5	0	0	5.41132	0	0	0	0	0	1.35283	0	-inf	-inf	0.391002
PC-5p-204673_5	3.12575	0	0	0	0	0	0	0	0.781437	0	-inf	-inf	0.391002
PC-3p-173369_5	3.12575	0	0	0	0	0	0	0	0.781437	0	-inf	-inf	0.391002
PC-3p-163247_5	0	6.29007	0	0	0	0	0	0	1.57252	0	-inf	-inf	0.391002
PC-5p-187657_5	0	0	0	4.21771	0	0	0	0	1.05443	0	-inf	-inf	0.391002
PC-5p-166732_5	0	0	5.41132	0	0	0	0	0	1.35283	0	-inf	-inf	0.391002
PC-5p-167551_5	0	0	5.41132	0	0	0	0	0	1.35283	0	-inf	-inf	0.391002
PC-3p-117178_9	5.62635	0	0	0	0	0	0	0	1.40659	0	-inf	-inf	0.391002
PC-3p-146774_6	0	0	6.49358	0	0	0	0	0	1.62339	0	-inf	-inf	0.391002
PC-5p-161395_5	3.12575	0	0	0	0	0	0	0	0.781437	0	-inf	-inf	0.391002
PC-3p-200367_5	0	0	0	4.21771	0	0	0	0	1.05443	0	-inf	-inf	0.391002
PC-3p-132100_7	4.37605	0	0	0	0	0	0	0	1.09401	0	-inf	-inf	0.391002
PC-5p-188398_5	0	0	5.41132	0	0	0	0	0	1.35283	0	-inf	-inf	0.391002
PC-3p-194807_5	3.12575	0	0	0	0	0	0	0	0.781437	0	-inf	-inf	0.391002
PC-3p-165970_5	0	0	5.41132	0	0	0	0	0	1.35283	0	-inf	-inf	0.391002
PC-3p-166284_5	3.12575	0	0	0	0	0	0	0	0.781437	0	-inf	-inf	0.391002
PC-5p-198084_5	0	0	5.41132	0	0	0	0	0	1.35283	0	-inf	-inf	0.391002
PC-3p-195120_5	3.12575	0	0	0	0	0	0	0	0.781437	0	-inf	-inf	0.391002
PC-5p-131238_7	4.37605	0	0	0	0	0	0	0	1.09401	0	-inf	-inf	0.391002
PC-3p-150022_6	0	0	0	5.06125	0	0	0	0	1.26531	0	-inf	-inf	0.391002
PC-3p-190584_5	3.12575	0	0	0	0	0	0	0	0.781437	0	-inf	-inf	0.391002
PC-5p-144539_6	3.7509	0	0	0	0	0	0	0	0.937724	0	-inf	-inf	0.391002
PC-3p-182317_5	0	6.29007	0	0	0	0	0	0	1.57252	0	-inf	-inf	0.391002
PC-3p-121058_8	0	0	0	6.74833	0	0	0	0	1.68708	0	-inf	-inf	0.391002
PC-5p-202248_5	0	6.29007	0	0	0	0	0	0	1.57252	0	-inf	-inf	0.391002
PC-5p-158568_5	0	6.29007	0	0	0	0	0	0	1.57252	0	-inf	-inf	0.391002
PC-5p-150272_6	0	0	6.49358	0	0	0	0	0	1.62339	0	-inf	-inf	0.391002
PC-3p-197689_5	3.12575	0	0	0	0	0	0	0	0.781437	0	-inf	-inf	0.391002
PC-5p-172164_5	3.12575	0	0	0	0	0	0	0	0.781437	0	-inf	-inf	0.391002
PC-3p-152404_6	0	0	6.49358	0	0	0	0	0	1.62339	0	-inf	-inf	0.391002
PC-5p-165179_5	0	0	5.41132	0	0	0	0	0	1.35283	0	-inf	-inf	0.391002
PC-5p-180132_5	0	0	5.41132	0	0	0	0	0	1.35283	0	-inf	-inf	0.391002
PC-3p-171545_5	0	6.29007	0	0	0	0	0	0	1.57252	0	-inf	-inf	0.391002
PC-3p-170361_5	3.12575	0	0	0	0	0	0	0	0.781437	0	-inf	-inf	0.391002
PC-5p-145812_6	3.7509	0	0	0	0	0	0	0	0.937724	0	-inf	-inf	0.391002
PC-5p-176940_5	0	6.29007	0	0	0	0	0	0	1.57252	0	-inf	-inf	0.391002
PC-5p-188992_5	0	6.29007	0	0	0	0	0	0	1.57252	0	-inf	-inf	0.391002
PC-3p-176023_5	0	0	0	4.21771	0	0	0	0	1.05443	0	-inf	-inf	0.391002
PC-5p-174291_5	0	6.29007	0	0	0	0	0	0	1.57252	0	-inf	-inf	0.391002
PC-5p-147540_6	7.50179	0	0	0	0	0	0	0	1.87545	0	-inf	-inf	0.391002
PC-3p-175322_5	0	0	5.41132	0	0	0	0	0	1.35283	0	-inf	-inf	0.391002
PC-5p-144592_6	3.7509	0	0	0	0	0	0	0	0.937724	0	-inf	-inf	0.391002
PC-5p-118551_9	5.62635	0	0	0	0	0	0	0	1.40659	0	-inf	-inf	0.391002
PC-3p-186256_5	3.12575	0	0	0	0	0	0	0	0.781437	0	-inf	-inf	0.391002
aae-miR-184_1ss22CT	0	17.6122	5.41132	0	0	0	0	5.94457	5.75588	1.48614	0.258196	-1.95346	0.391144
PC-5p-51803_57	10.0024	6.29007	16.2339	14.3402	10.7388	0	5.18476	15.8522	11.7167	7.94394	0.678005	-0.560633	0.397453
PC-5p-133081_7	6.87665	0	7.57584	0	5.36942	0	0	0	3.61312	1.34235	0.371522	-1.42848	0.401807
cel-miR-8191-5p	80.0191	71.7068	129.872	83.5106	86.9846	98.5373	73.6236	40.6212	91.277	74.9417	0.821035	-0.284484	0.402177
PC-5p-53906_53	14.3784	15.0962	5.41132	16.0273	13.9605	6.39852	6.22171	12.8799	12.7283	9.86516	0.775057	-0.367626	0.408218
PC-3p-60120_42	6.87665	0	6.49358	10.1225	5.36942	0	0	7.92609	5.87318	3.32388	0.565942	-0.821274	0.414365
PC-5p-60412_42	0	13.8382	9.74037	5.90479	10.7388	0	5.18476	0	7.37083	3.9809	0.540088	-0.888732	0.419
PC-3p-28554_146	10.9401	20.1282	12.446	12.6531	15.0344	12.1572	11.9249	8.42147	14.0419	11.8845	0.846361	-0.240654	0.420846
PC-5p-42130_84	23.7557	8.8061	6.49358	24.4627	13.9605	7.67823	0	19.8152	15.8795	10.3635	0.652633	-0.615657	0.421929
PC-5p-38431_98	23.1305	21.3862	10.8226	26.1498	8.59107	24.3144	10.3695	20.806	20.3723	16.0202	0.786374	-0.346713	0.426825
PC-3p-45223_74	3.7509	4.40305	5.41132	7.59187	5.90636	6.39852	3.11086	0	5.28928	3.85393	0.728631	-0.45674	0.438101
PC-3p-151_35733	10409.4	10713.2	9517.42	11266.3	9582.26	10854.5	9145.91	10538.7	10476.6	10030.3	0.957405	-0.0627989	0.442025
asu-miR-279a-5p_R-1	3.7509	6.29007	20.563	13.4967	0	14.0768	8.29561	5.94457	11.0252	7.07923	0.642098	-0.639134	0.442728
asu-miR-46-3p	14982.3	16919	17008.8	20660.8	15810.8	14277.7	17745.4	17064.9	17392.8	16224.7	0.93284	-0.100298	0.444182
bma-miR-153_R+1	491.993	428.983	640.7	463.104	464.992	302.01	387.82	607.337	506.195	440.54	0.870297	-0.200421	0.445379
asu-miR-252-3p_R-1_1ss21CT	16.879	17.6122	20.563	16.0273	18.256	14.0768	20.739	7.92609	17.7704	15.2495	0.85814	-0.220715	0.446986
PC-3p-77049_24	12.503	6.29007	0	5.90479	0	0	7.25866	6.93533	6.17446	3.5485	0.574706	-0.799105	0.454559
PC-5p-57956_45	13.1281	7.54808	7.57584	5.90479	8.59107	0	13.4804	0	8.53921	5.51786	0.646179	-0.629994	0.456399
PC-3p-63502_37	4.37605	6.29007	5.41132	10.1225	13.9605	0	0	0	6.54998	3.49012	0.532845	-0.908213	0.45841
cel-miR-34-5p_R+1_1ss1AT	199849	221332	176887	159779	209963	176146	145000	166380	189462	174372	0.920354	-0.11974	0.458671
PC-5p-75522_25	13.1281	0	0	4.21771	0	0	6.22171	0	4.33646	1.55543	0.358686	-1.47921	0.462925
PC-5p-2728_879	171.916	178.638	147.188	237.035	141.753	171.48	201.169	147.623	183.694	165.506	0.900988	-0.15042	0.468403
PC-3p-33492_120	11.8778	17.6122	19.4807	29.5239	19.3299	15.3565	13.4804	17.8337	19.6237	16.5001	0.840827	-0.25012	0.470744
PC-3p-97917_14	3.7509	0	15.1517	0	6.4433	0	0	0	4.72565	1.61083	0.340869	-1.55271	0.470875
PC-3p-15612_241	23.7557	32.7084	51.9486	28.6804	41.8815	21.755	26.9607	22.7875	34.2733	28.3462	0.827064	-0.27393	0.47418
PC-3p-29636_140	15.3162	19.4992	16.7751	11.3878	10.2019	15.3565	6.74019	20.3106	15.7446	13.1523	0.835354	-0.25954	0.484114
asu-miR-92-3p	93911.2	117325	84626.5	81332.5	93978.8	86350.6	95306.2	72588.1	94298.8	87055.9	0.923193	-0.115296	0.486088
PC-3p-67405_33	6.87665	6.29007	8.65811	0	0	11.5173	0	0	5.45621	2.87934	0.527718	-0.922162	0.486752
PC-3p-76581_24	0	0	10.8226	5.90479	0	0	7.25866	0	4.18185	1.81467	0.433938	-1.20444	0.488411
PC-5p-74073_26	14.3784	0	10.8226	12.6531	0	14.0768	0	9.90761	9.46355	5.99609	0.633599	-0.658359	0.498784
asu-miR-2b-3p_R+2	0	6.29007	7.57584	0	6.4433	0	0	0	3.46648	1.61083	0.464686	-1.10567	0.500703
PC-5p-56947_47	13.7533	0	31.3856	10.966	6.4433	6.39852	10.3695	12.8799	14.0262	9.02281	0.643281	-0.636479	0.503737
prd-miR-234-3p	1247.8	1018.99	2094.18	1470.29	1137.24	1050.64	1057.69	1768.51	1457.82	1253.52	0.859862	-0.217823	0.507732
asu-miR-2a-3p_R-1	22184.1	25605.6	26240.6	29393.2	23224.9	17414.2	32995.8	18802.7	25855.9	23109.4	0.893778	-0.162011	0.511499
PC-3p-112288_10	1.56287	0	0	4.21771	0	0	0	2.4769	1.44514	0.619226	0.428487	-1.22268	0.51228
PC-5p-77188_24	4.06347	0	2.70566	0	3.22165	0	0	0	1.69228	0.805413	0.475933	-1.07117	0.520654
PC-5p-21981_188	63.7653	59.1267	38.9615	58.6261	32.2165	53.1077	43.0335	66.8764	55.1199	48.8085	0.885498	-0.175439	0.520718
PC-3p-27789_151	17.8168	7.54808	17.8573	13.0749	4.29553	14.7166	10.3695	16.8429	14.0743	11.5562	0.821084	-0.284399	0.521516
PC-5p-64130_36	3.12575	10.0641	0	8.43541	6.4433	0	0	6.93533	5.40632	3.34466	0.618657	-0.692788	0.52245
ppc-miR-9_R+2	2525.6	2186.43	2561.72	2848.64	2458.66	2532.54	1785.63	2693.39	2530.6	2367.55	0.935571	-0.0960816	0.528344
PC-3p-52584_55	11.8778	13.8382	19.4807	15.1837	7.51719	7.67823	17.1097	18.8245	15.0951	12.7824	0.84679	-0.239924	0.531229
PC-3p-61896_39	7.18922	14.4672	0	0	0	3.19926	0	7.92609	5.4141	2.78134	0.513722	-0.960941	0.535467
PC-3p-43346_79	9.37724	21.3862	15.1517	8.43541	8.59107	0	11.4065	20.806	13.5876	10.2009	0.750747	-0.413601	0.543891
bma-lin-4_1ss5TG	23.7557	98.1251	27.0566	21.0885	5.36942	34.552	60.1432	12.8799	42.5065	28.2361	0.664279	-0.59014	0.549046
PC-3p-25233_166	47.5114	45.2885	24.8921	28.6804	39.7337	28.1535	29.0346	33.6859	36.5931	32.6519	0.892298	-0.164402	0.564786
PC-3p-48465_65	12.503	22.6443	25.9743	13.4967	0	0	41.4781	6.93533	18.6546	12.1034	0.648815	-0.624121	0.568433
PC-3p-76132_25	3.12575	0	7.57584	5.90479	0	0	5.18476	5.94457	4.15159	2.78233	0.670184	-0.577371	0.575899
PC-3p-48582_64	15.9413	14.4672	9.19924	10.1225	18.793	0	6.22171	13.8707	12.4326	9.72133	0.781926	-0.354896	0.576599
PC-3p-40289_90	55.6383	13.8382	15.1517	33.7416	11.8127	44.7897	13.4804	18.8245	29.5924	22.2268	0.751097	-0.412928	0.576698
PC-5p-84607_19	8.12694	6.29007	0	0	0	7.67823	0	0	3.60425	1.91956	0.532581	-0.908927	0.57696
PC-3p-30513_136	30.6323	20.1282	20.563	22.7756	19.3299	20.4753	29.0346	16.8429	23.5248	21.4207	0.910558	-0.135177	0.580411
str-miR-71-5p_R+2	279.442	207.572	152.599	186.423	210.481	182.998	136.878	219.949	206.509	187.576	0.908321	-0.138726	0.585605
PC-3p-61019_41	10.6275	6.29007	6.49358	2.10885	4.29553	4.47897	0	10.403	6.38001	4.79437	0.751468	-0.412216	0.586705
PC-3p-83711_20	2.18802	0	3.78792	0	3.22165	0	0	0	1.49399	0.805413	0.539103	-0.891367	0.59461
PC-5p-104803_12	5.62635	0	0	5.06125	0	0	0	5.94457	2.6719	1.48614	0.556212	-0.846293	0.600427
PC-3p-81578_21	3.12575	11.3221	0	0	0	0	7.25866	0	3.61197	1.81467	0.502403	-0.993082	0.600808
PC-5p-105394_12	0	0	3.78792	2.10885	3.22165	0	0	0	1.47419	0.805413	0.546341	-0.872126	0.603928
PC-3p-76873_24	5.62635	0	0	6.74833	0	0	0	6.93533	3.09367	1.73383	0.560445	-0.835354	0.606088
PC-5p-89135_17	9.37724	0	6.49358	0	0	8.95793	0	0	3.96771	2.23948	0.564428	-0.825139	0.614815
PC-3p-3264_739	190.671	169.832	165.586	161.96	173.969	149.725	166.949	178.337	172.012	167.245	0.972287	-0.0405456	0.615106
PC-3p-82931_20	4.37605	0	0	9.27895	7.51719	0	0	0	3.41375	1.8793	0.550508	-0.861165	0.616353
PC-5p-6939_402	71.267	88.061	48.7018	84.3541	63.3591	75.5026	77.7714	53.5011	73.096	67.5336	0.923902	-0.114188	0.619733
PC-5p-104322_12	0	0	0	12.6531	5.36942	0	0	0	3.16328	1.34235	0.424355	-1.23665	0.623921
PC-3p-110796_11	6.87665	7.54808	0	4.21771	11.8127	0	0	0	4.66061	2.95318	0.633647	-0.658249	0.638961
PC-3p-31093_132	21.2551	15.0962	17.3162	16.8708	20.4038	11.5173	19.7021	13.8707	17.6346	16.3735	0.928487	-0.107046	0.641035
PC-3p-49936_61	18.7545	15.0962	12.9872	0	11.8127	0	12.4434	12.8799	11.7095	9.28401	0.792865	-0.334854	0.653991
PC-5p-89154_17	3.7509	0	6.49358	5.06125	5.36942	0	0	5.94457	3.82643	2.8285	0.7392	-0.435964	0.659257
PC-5p-6341_427	71.267	47.8045	47.6196	56.5172	55.842	66.5446	42.515	43.5935	55.8021	52.1238	0.934083	-0.0983778	0.659706
PC-5p-67062_33	6.2515	0	19.4807	0	0	0	5.18476	10.8984	6.43306	4.02078	0.625019	-0.678028	0.667694
PC-5p-101487_13	1.56287	5.03206	0	0	0	3.83911	0	0	1.64873	0.959779	0.582131	-0.780584	0.668179
PC-3p-2591_933	95.6479	96.8671	56.8188	74.6534	67.1177	97.8974	57.5508	78.2702	80.9968	75.209	0.928543	-0.106959	0.669242
ppc-miR-279_R+2	7.50179	30.1923	10.8226	14.3402	13.9605	14.0768	13.4804	11.8891	15.7142	13.3517	0.849655	-0.23505	0.671159
asu-miR-46-5p	3523.34	3926.26	2846.35	3432.37	3351.59	3629.24	3130.56	3173.41	3432.08	3321.2	0.967693	-0.0473792	0.678015
PC-3p-39894_92	6.87665	6.29007	2.70566	8.43541	3.22165	3.19926	5.18476	9.41223	6.07695	5.25448	0.864657	-0.209799	0.680533
PC-5p-123369_8	0	10.0641	0	0	0	0	5.18476	0	2.51603	1.29619	0.515173	-0.956871	0.686379
PC-3p-62156_39	2.81317	0	4.32905	2.95239	0	0	2.59238	4.95381	2.52365	1.88655	0.747545	-0.419767	0.686408
asu-miR-1-3p	146578	122856	126860	145560	114778	135113	72133.5	180458	135463	125621	0.927338	-0.108832	0.698089
PC-3p-18772_213	26.8814	26.4183	23.8098	29.5239	23.6254	19.1956	15.5543	39.6305	26.6584	24.5014	0.91909	-0.121722	0.715757
PC-5p-52342_56	12.503	6.29007	16.2339	16.8708	15.0344	10.2376	7.25866	14.8614	12.9745	11.848	0.913181	-0.131028	0.727575
PC-3p-37841_100	30.6323	44.0305	33.5502	30.3675	36.512	11.5173	52.8845	23.7783	34.6451	31.1731	0.899782	-0.152353	0.732141
PC-3p-940_3204	203.174	192.476	321.432	277.103	241.624	178.519	207.909	308.127	248.546	234.045	0.941654	-0.0867313	0.738658
asu-miR-5361-5p_1ss17GT	9883.61	10474.2	9641.88	10689.4	9950.61	10453.9	8260.36	11090.6	10172.3	9938.86	0.977055	-0.0334886	0.739384
asu-miR-750-3p	23216.8	19998.6	25257.9	18666.7	20064.4	21469.6	17002.9	25430.9	21785	20992	0.963596	-0.0534992	0.742752
PC-5p-79_92609	32966	34795.4	26033.8	28985.8	30143.9	28273.8	35772.8	24569.9	30695.3	29690.1	0.967253	-0.0480341	0.753677
PC-3p-4748_529	120.654	101.899	98.4859	100.381	108.462	74.2229	97.4735	125.827	105.355	101.496	0.963374	-0.0538325	0.762198
PC-5p-24243_172	32.5078	33.9664	25.9743	37.9593	31.1426	39.6708	24.8868	29.7228	32.602	31.3558	0.961776	-0.0562266	0.764113
PC-5p-56644_48	6.2515	0	8.65811	10.966	5.36942	15.3565	0	0	6.46891	5.18147	0.80098	-0.320161	0.777421
PC-5p-31767_129	15.0036	11.3221	30.3034	10.1225	12.8866	16.6362	16.5912	14.8614	16.6879	15.2439	0.913468	-0.130574	0.779269
PC-3p-153299_6	3.7509	0	0	5.06125	0	6.39852	0	0	2.20304	1.59963	0.726103	-0.461754	0.779968
PC-3p-106239_12	3.12575	0	7.57584	0	0	7.67823	0	0	2.6754	1.91956	0.717485	-0.47898	0.783203
bma-miR-307_R-6	7.50179	0	0	0	0	0	0	4.95381	1.87545	1.23845	0.66035	-0.598698	0.78779
asu-miR-5358a-3p	1.24926e+06	1.21507e+06	993664	970875	1.05575e+06	1.24084e+06	906975	1.11399e+06	1.10722e+06	1.07939e+06	0.974868	-0.0367206	0.790883
PC-5p-77597_24	0	0	5.41132	7.59187	5.36942	0	0	4.95381	3.2508	2.58081	0.7939	-0.332971	0.793312
PC-3p-29361_142	40.6347	18.8702	14.0694	43.4424	26.8471	17.276	28.5162	35.6674	29.2542	27.0767	0.925566	-0.111592	0.806412
asu-miR-5353-3p_R-2_1ss10TG	12.1904	11.9511	16.7751	23.1974	23.0885	9.59779	16.0728	11.3938	16.0285	15.0382	0.938216	-0.0920078	0.812888
PC-3p-93769_15	3.12575	6.29007	0	4.21771	0	6.39852	5.18476	0	3.40838	2.89582	0.849618	-0.235114	0.819122
asu-miR-791-3p	266.314	311.987	331.173	267.402	256.658	202.193	426.187	243.727	294.219	282.192	0.95912	-0.0602161	0.829473
str-miR-86-5p_R+2	36.8838	25.1603	28.1388	23.6191	38.6598	24.3144	19.7021	26.7506	28.4505	27.3567	0.961554	-0.0565604	0.835088
PC-5p-43226_80	11.2527	12.5801	14.0694	5.90479	20.4038	6.39852	0	12.8799	10.9518	9.92055	0.905841	-0.14267	0.837862
PC-5p-59218_43	3.12575	0	3.78792	3.37416	2.68471	0	3.62933	2.97228	2.57196	2.32158	0.902651	-0.147759	0.838989
PC-5p-96353_14	0	0	5.41132	5.06125	0	0	8.29561	0	2.61814	2.0739	0.792128	-0.336194	0.839767
asu-miR-234-5p	22.5054	0	11.9049	16.0273	6.4433	10.2376	15.5543	13.8707	12.6094	11.5265	0.914118	-0.129548	0.843593
tur-miR-92-3p_1ss10CT	216.927	279.279	255.414	158.586	198.132	149.086	285.162	245.709	227.551	219.522	0.964713	-0.0518278	0.845763
aae-miR-92a-3p_R+1_1ss21AG	216.927	279.279	255.414	158.586	198.132	149.086	285.162	245.709	227.551	219.522	0.964713	-0.0518278	0.845763
PC-3p-153334_6	0	0	3.24679	0	0	0	0	2.4769	0.811697	0.619226	0.762878	-0.390476	0.857099
bma-lin-4	81.8946	28.9343	28.1388	70.8574	68.7286	52.4679	29.0346	47.5566	52.4563	49.4469	0.942631	-0.0852357	0.860211
PC-5p-101240_13	6.2515	6.29007	0	0	0	10.2376	0	0	3.13539	2.55941	0.816297	-0.292835	0.860924
prd-miR-46-3p_1ss21AT	30.6323	46.5465	34.6324	66.6397	47.2509	51.1882	20.739	51.5196	44.6128	42.6744	0.956552	-0.0640844	0.865274
PC-3p-199763_5	0	6.29007	0	0	0	0	0	4.95381	1.57252	1.23845	0.78756	-0.344538	0.873226
PC-3p-52468_56	16.879	11.3221	6.49358	14.3402	21.4777	11.5173	8.29561	4.95381	12.2587	11.5611	0.943092	-0.0845303	0.874765
PC-3p-84430_19	4.06347	0	0	0	3.22165	0	0	0	1.01587	0.805413	0.792832	-0.334913	0.876638
bma-mir-153-p5_1ss16TG	29.382	23.9023	21.6453	40.49	34.3643	17.9159	37.3303	21.7968	28.8549	27.8518	0.965237	-0.0510454	0.879228
PC-5p-368_11066	3101.37	3640.69	2839.86	3124.48	3191.58	3210.78	3470.68	2690.91	3176.6	3140.99	0.988789	-0.0162649	0.883925
ppc-miR-1_R+3	1331.57	1006.41	1023.82	1187.71	1115.77	1176.05	584.841	1551.53	1137.38	1107.05	0.973333	-0.0389939	0.893969
PC-5p-116100_10	3.12575	3.14504	0	0	5.36942	0	0	0	1.5677	1.34235	0.85626	-0.22388	0.894476
asu-miR-5352-3p	597.956	743.486	656.934	827.514	583.119	628.975	1026.58	517.177	706.472	688.963	0.975216	-0.0362058	0.895496
PC-5p-171619_5	0	6.29007	0	0	0	0	5.18476	0	1.57252	1.29619	0.824277	-0.278799	0.896732
ppc-miR-1_R+2	13608.3	11300.7	11235	13046.2	11087.8	13120.8	6840.77	16938.1	12297.5	11996.9	0.97555	-0.0357118	0.898285
PC-3p-4069_604	190.045	104.415	99.5682	144.246	138.531	116.453	107.843	162.485	134.569	131.328	0.975919	-0.0351672	0.899403
hpo-miR-100-5p	508810	510807	393477	461031	460886	543828	397398	450747	468531	463215	0.988653	-0.0164638	0.900903
PC-3p-62845_38	3.12575	3.14504	3.78792	2.10885	0	0	7.25866	3.96305	3.04189	2.80543	0.922265	-0.116747	0.902583
PC-3p-87407_18	3.7509	0	0	4.21771	0	0	0	6.93533	1.99215	1.73383	0.870332	-0.200362	0.90593
PC-3p-64741_36	3.7509	0	15.1517	0	5.36942	0	11.4065	0	4.72565	4.19397	0.887492	-0.172194	0.91006
PC-3p-71960_28	11.8778	0	17.3162	4.21771	12.8866	6.39852	0	11.8891	8.35294	7.79357	0.933033	-0.1	0.912615
PC-5p-111725_10	0	3.14504	0	0	2.68471	0	0	0	0.786259	0.671177	0.853634	-0.22831	0.915078
PC-3p-3663_665	146.91	183.67	206.712	204.137	157.861	151.005	246.795	174.374	185.357	182.509	0.984631	-0.0223445	0.916856
asu-miR-67-3p_1ss24AG	527.626	529.624	722.952	503.594	603.523	354.478	681.277	607.337	570.949	561.654	0.98372	-0.0236809	0.919396
PC-5p-32624_124	16.879	18.8702	17.3162	12.6531	0	12.797	39.4042	9.90761	16.4296	15.5272	0.945073	-0.0815029	0.922051
PC-5p-82644_20	0	12.5801	0	0	0	6.39852	0	4.95381	3.14504	2.83808	0.902401	-0.14816	0.93492
PC-3p-468_7893	1230.92	1488.23	1693.74	1654.18	1376.72	1515.17	1990.95	1116.59	1516.77	1499.86	0.988849	-0.0161772	0.939469
PC-3p-75964_25	8.12694	0	0	5.06125	6.4433	0	0	5.94457	3.29705	3.09697	0.939315	-0.0903184	0.943103
PC-3p-87069_18	3.12575	0	5.41132	0	0	0	0	7.92609	2.13427	1.98152	0.928433	-0.10713	0.951206
PC-5p-72352_28	10.6275	0	5.41132	12.6531	5.36942	6.39852	11.4065	4.95381	7.17299	7.03205	0.980351	-0.028629	0.966777
PC-5p-33737_119	24.3808	16.3542	11.9049	28.6804	18.256	23.0347	13.4804	25.7598	20.3301	20.1327	0.990292	-0.0140736	0.967746
PC-3p-101976_12	8.12694	0	0	0	0	7.67823	0	0	2.03174	1.91956	0.944787	-0.0819396	0.969292
PC-3p-29314_142	10.9401	10.6931	11.3638	10.966	9.66495	8.31808	7.77714	17.8337	10.9908	10.8985	0.991603	-0.0121654	0.971121
asu-miR-9-5p	117616	121371	124341	147768	123031	126645	108319	151536	127774	127383	0.996939	-0.00442276	0.973503
PC-3p-126835_7	0	0	7.57584	0	0	0	7.25866	0	1.89396	1.81467	0.958133	-0.0617026	0.976865
PC-3p-52861_55	5.62635	15.0962	0	6.74833	5.36942	0	16.5912	4.95381	6.86771	6.72861	0.979746	-0.02952	0.977315
PC-5p-12957_271	56.8886	46.5465	40.0437	27.4151	40.8076	57.5867	26.9607	44.5843	42.7235	42.4848	0.994414	-0.00808178	0.979285
PC-3p-92955_16	0	0	0	14.3402	0	0	0	13.8707	3.58505	3.46767	0.967257	-0.0480284	0.981988
PC-5p-142969_6	0	0	0	5.06125	0	0	0	4.95381	1.26531	1.23845	0.978772	-0.0309549	0.988388
PC-3p-109750_11	0	0	0	5.06125	0	0	0	4.95381	1.26531	1.23845	0.978772	-0.0309549	0.988388
PC-3p-79900_22	0	0	0	6.32656	0	0	6.22171	0	1.58164	1.55543	0.983427	-0.0241094	0.990956
PC-3p-806_3932	545.13	515.786	413.966	430.628	503.115	495.886	391.449	513.214	476.377	475.916	0.999031	-0.00139812	0.991743
PC-3p-60430_42	6.2515	7.54808	0	5.06125	12.8866	25.5941	12.4434	9.90761	4.71521	15.2079	3.2253	1.68943	0.0508255
PC-3p-115423_10	0	0	0	0	5.36942	3.19926	4.14781	0	0	3.17912	inf	inf	0.069754
PC-5p-52522_55	6.2515	12.5801	5.41132	10.966	17.1821	14.0768	9.33257	16.8429	8.80225	14.3586	1.63124	0.705971	0.0700112
PC-3p-630_5479	559.196	573.025	437.234	447.92	712.522	779.34	506.551	631.61	504.344	657.506	1.30369	0.382595	0.0768025
PC-3p-1118_2453	553.257	590.638	543.296	655.431	652.921	672.485	623.208	652.416	585.656	650.258	1.11031	0.150959	0.0785364
hpo-miR-50-5p_R+2	2761.29	1714.67	2268.42	1547.9	3244.2	3731.62	1924.58	3615.29	2073.07	3128.92	1.50932	0.593897	0.0852379
PC-5p-45486_73	7.50179	20.1282	5.41132	16.8708	32.2165	12.797	27.9977	21.7968	12.478	23.702	1.8995	0.925618	0.0896952
cel-miR-50-5p_R+1	27344	22684.5	23694	19790.3	33295.8	38191.5	21765.6	34394.3	23378.2	31911.8	1.36502	0.448925	0.0900816
PC-5p-33521_120	8.12694	3.77404	8.11697	10.5443	10.2019	8.95793	14.5173	11.8891	7.64056	11.3916	1.49094	0.576217	0.090534
PC-3p-10302_312	38.7593	29.5633	45.4551	48.9254	47.2509	55.6672	48.7367	52.015	40.6758	50.9174	1.25179	0.323991	0.0907635
PC-5p-77850_24	0	8.8061	0	0	5.36942	7.67823	15.0358	5.94457	2.20152	8.507	3.86414	1.95015	0.0909369
PC-3p-243_19695	2627.82	2622.33	2837.15	3114.35	2898.41	2986.83	3663.55	3493.42	2800.41	3260.55	1.16431	0.219478	0.0914138
PC-3p-92344_16	3.12575	0	0	0	5.36942	0	6.22171	4.95381	0.781437	4.13623	5.29311	2.40412	0.0947272
asu-miR-5362-5p_1ss15AG	4367.29	4882.35	3585.54	3482.14	5419.89	6001.81	4179.95	4796.28	4079.33	5099.48	1.25008	0.322019	0.0962102
PC-5p-68343_32	4.37605	0	0	0	10.7388	6.39852	0	9.90761	1.09401	6.76124	6.18023	2.62766	0.0989719
asu-miR-375-3p_R-3_1ss20AG	55.0132	33.9664	62.7713	51.456	53.6942	74.2229	63.2541	70.3441	50.8017	65.3788	1.28694	0.363946	0.106802
prd-miR-72-5p_R+3	162.539	158.51	167.751	149.307	155.713	203.473	272.718	218.958	159.527	212.716	1.33342	0.41513	0.113099
asu-miR-72-5p	49035.5	56869.8	45766.7	55963	56403.6	60715.6	62582.1	53386.2	51908.8	58271.9	1.12258	0.166822	0.113794
PC-5p-63900_37	2.18802	0	0	2.10885	13.4235	0	7.77714	6.93533	1.07422	7.034	6.54802	2.71106	0.116665
PC-3p-79672_22	0	0	0	0	5.36942	0	24.8868	15.8522	0	11.5271	inf	inf	0.128805
PC-5p-68770_31	0	0	6.49358	0	23.6254	7.67823	17.6282	0	1.62339	12.233	7.53542	2.91369	0.13365
PC-3p-17426_224	39.3844	38.9984	53.0309	34.5852	49.3986	72.9432	45.6259	50.5288	41.4997	54.6241	1.31625	0.396436	0.133688
asu-miR-5358a-5p_1ss17CT	747.054	714.552	530.309	584.574	953.609	1080.07	544.4	917.445	644.122	873.881	1.3567	0.440103	0.140224
hpo-miR-34-5p_R+2	1327.19	1317.14	1271.66	947.297	1546.39	1481.9	1280.64	1315.73	1215.82	1406.16	1.15655	0.209833	0.141889
bmo-mir-6497-p5_1ss13GA	6.2515	6.91908	11.9049	8.43541	32.2165	67.8243	22.8129	9.41223	8.37772	33.0665	3.94696	1.98074	0.142186
PC-3p-36791_105	16.2539	13.8382	18.3985	26.1498	22.5516	37.1114	33.1825	17.8337	18.6601	27.6698	1.48283	0.568357	0.146764
asu-miR-50-5p	166319	160226	138273	131814	195652	221967	129889	200787	149158	187074	1.2542	0.326766	0.153239
PC-3p-9821_321	62.515	88.061	83.3343	75.9187	74.098	119.013	125.471	86.1962	77.4572	101.194	1.30646	0.385659	0.154588
PC-5p-55715_49	2.5006	0	0	5.48302	10.2019	7.67823	0	6.93533	1.9959	6.20386	3.1083	1.63612	0.160021
asu-miR-5360-5p	15788.8	17629.8	19463.4	21898.3	19696.1	21289.2	29293.9	21066.6	18695.1	22836.4	1.22152	0.288678	0.165303
asu-miR-43d-5p	1374.7	1665.61	1614.74	1588.39	1770.83	1823.58	2608.97	1634.76	1560.86	1959.54	1.25542	0.328171	0.167035
PC-3p-145_37554	9019.03	9676.64	9092.09	9923.42	9938.79	9715.52	11205.3	9621.28	9427.8	10120.2	1.07345	0.102249	0.168534
PC-3p-611_5635	688.29	766.131	567.106	737.255	848.368	995.61	732.088	696.505	689.695	818.143	1.18624	0.246394	0.169664
asu-miR-993-5p_R+1_1ss15TG	173.792	147.188	278.142	161.96	195.447	217.55	359.822	278.404	190.27	262.806	1.38122	0.465947	0.17845
asu-miR-1175-5p	233.806	274.247	233.769	301.144	338.273	303.29	504.995	264.533	260.741	352.773	1.35296	0.43612	0.180604
PC-3p-109626_11	0	0	0	0	5.36942	0	0	5.94457	0	2.8285	inf	inf	0.182512
PC-3p-166312_5	0	0	0	0	0	6.39852	5.18476	0	0	2.89582	inf	inf	0.185166
PC-3p-1760_1447	98.1485	88.061	110.391	117.252	109.536	127.331	102.14	142.67	103.463	120.419	1.16388	0.218947	0.18526
PC-3p-145121_6	0	0	0	0	3.22165	0	2.59238	0	0	1.45351	inf	inf	0.185397
dpu-miR-100_R+2	2221.47	1669.38	1751.1	1830.48	2241.2	2289.39	1766.97	2193.55	1868.11	2122.77	1.13632	0.184372	0.188067
PC-3p-125203_7	0	0	0	0	5.36942	0	7.25866	0	0	3.15702	inf	inf	0.188735
PC-5p-122744_8	0	0	0	0	0	0	8.29561	5.94457	0	3.56005	inf	inf	0.190249
PC-5p-775_4122	285.068	378.662	674.25	504.438	620.705	1284.82	1208.05	307.136	460.604	855.178	1.85664	0.892697	0.194092
mja-mir-6494-p5_1ss11GA	2.5006	5.03206	11.3638	7.59187	15.0344	34.552	13.4804	4.95381	6.62207	17.0051	2.56795	1.36062	0.19627
mja-mir-6494-p3_1ss10GA	4.37605	6.29007	9.74037	6.74833	11.8127	28.1535	9.85104	7.43071	6.7887	14.312	2.10821	1.07602	0.208128
PC-5p-8321_356	93.7724	116.995	124.46	102.912	161.083	168.921	76.7344	197.162	109.535	150.975	1.37833	0.462917	0.209073
PC-3p-98341_14	0	3.77404	0	2.53062	0	8.31808	10.3695	2.97228	1.57617	5.41497	3.43553	1.78053	0.210327
PC-3p-54286_52	10.6275	0	0	5.06125	15.0344	8.95793	19.7021	0	3.9222	10.9236	2.78507	1.47771	0.217726
asu-miR-79-5p_L+1	943.038	1052.33	855.529	974.712	1215.1	1355.21	796.897	1183.96	956.402	1137.79	1.18966	0.250547	0.230125
PC-3p-1793_1423	151.911	174.864	161.257	220.164	196.521	226.508	301.753	165.457	177.049	222.56	1.25705	0.330042	0.23095
PC-3p-64063_37	2.81317	0	0	6.74833	11.2758	3.83911	3.11086	4.45843	2.39038	5.67104	2.37245	1.24638	0.234176
PC-3p-142209_6	0	0	0	0	6.4433	0	2.59238	0	0	2.25892	inf	inf	0.234598
PC-5p-83136_20	8.12694	0	0	0	9.66495	6.39852	7.25866	0	2.03174	5.83053	2.86973	1.52092	0.237476
PC-3p-101024_13	0	0	0	0	5.36942	0	0	13.8707	0	4.81002	inf	inf	0.238193
asu-miR-100c-5p_R+2	757.056	651.651	718.623	696.765	812.93	705.117	995.474	710.376	706.024	805.974	1.14157	0.191017	0.240776
hpo-miR-10078-5p	150.974	140.898	474.572	391.825	374.785	1433.27	585.878	293.761	289.567	671.923	2.32044	1.2144	0.243031
PC-3p-6194_433	42.5102	35.2244	41.126	36.2723	61.2114	47.3491	38.3672	39.1351	38.7832	46.5157	1.19938	0.262285	0.245168
asu-miR-92-5p	120.654	158.51	136.365	123.157	160.009	161.243	198.058	117.901	134.671	159.302	1.1829	0.242325	0.246446
PC-3p-122634_8	0	0	0	0	23.6254	0	8.29561	0	0	7.98026	inf	inf	0.247339
cel-mir-5592-1-p3_1ss8TC	4.37605	0	9.19924	6.74833	12.3497	8.95793	10.3695	2.97228	5.0809	8.66235	1.70488	0.769673	0.250261
PC-3p-43514_79	12.503	6.29007	11.9049	0	9.66495	8.95793	29.0346	11.8891	7.67449	14.8867	1.93976	0.955878	0.252925
PC-3p-47822_66	2.18802	0	7.57584	5.06125	5.90636	7.03838	3.62933	7.92609	3.70628	6.12504	1.65261	0.724748	0.261549
PC-3p-46726_69	7.81437	3.77404	5.41132	6.74833	9.12801	3.83911	8.81409	10.403	5.93701	8.04605	1.35524	0.438544	0.267257
PC-3p-26801_157	65.6407	36.4824	48.7018	53.1431	54.7681	51.1882	82.9561	60.4364	50.992	62.3372	1.22249	0.289822	0.271028
PC-3p-89324_17	1.56287	0	0	0	3.75859	3.19926	0	0	0.390718	1.73946	4.45196	2.15444	0.283198
PC-3p-90300_17	3.12575	0	0	0	0	7.67823	0	5.94457	0.781437	3.4057	4.35825	2.12375	0.29
PC-5p-53044_54	9.37724	0	10.8226	0	5.36942	10.2376	15.5543	5.94457	5.04997	9.27648	1.83694	0.877302	0.305939
PC-3p-70287_30	2.5006	0	0	6.32656	4.29553	3.83911	5.70323	2.4769	2.20679	4.0787	1.84825	0.88616	0.314235
PC-5p-83866_20	0	0	0	4.21771	0	0	8.29561	6.93533	1.05443	3.80774	3.61119	1.85248	0.320677
asu-mir-5364-p3_1ss19CT	0	0	2.70566	0	4.83248	0	4.66628	0	0.676414	2.37469	3.5107	1.81176	0.323992
bmo-mir-6497-p5_1ss14GA	8.43952	8.17709	37.3381	18.5579	42.4184	255.941	25.4053	17.8337	18.1281	85.3996	4.71088	2.236	0.324298
PC-3p-142938_6	1.87545	0	0	0	5.36942	0	2.59238	0	0.468862	1.99045	4.24528	2.08586	0.330473
cel-miR-236-3p_1ss22CA	110.026	102.528	233.228	164.069	181.486	137.568	226.574	217.968	152.463	190.899	1.2521	0.324353	0.337029
PC-5p-31875_128	31.8826	35.2244	34.6324	37.1158	26.8471	39.6708	48.7367	45.575	34.7138	40.2074	1.15825	0.211952	0.341597
PC-3p-18070_218	27.5066	26.4183	23.8098	41.3335	35.4382	23.0347	65.328	36.6582	29.767	40.1147	1.34762	0.430417	0.347948
PC-5p-62185_39	0	7.54808	0	6.74833	0	11.5173	10.3695	5.94457	3.5741	6.95786	1.94674	0.961062	0.351081
PC-3p-87813_18	3.7509	0	0	0	7.51719	0	0	4.95381	0.937724	3.11775	3.3248	1.73327	0.351893
PC-3p-91334_16	3.7509	0	0	0	5.36942	6.39852	0	0	0.937724	2.94199	3.13737	1.64955	0.354819
PC-3p-43231_80	0	5.66106	2.70566	8.43541	3.75859	8.31808	6.22171	6.93533	4.20053	6.30843	1.50182	0.586708	0.357551
PC-3p-571_6098	1407.21	1803.99	2219.72	2220.2	2035.01	1890.12	4317.87	1959.73	1912.78	2550.68	1.33349	0.415211	0.367676
ppc-miR-9_L+1R+1	2.5006	0	3.24679	4.21771	3.75859	0	9.33257	5.44919	2.49127	4.63509	1.86053	0.895713	0.369253
asu-miR-133-5p_1ss1CG	158.163	169.832	183.985	197.389	181.486	206.032	291.383	155.55	177.342	208.613	1.17633	0.234294	0.373017
PC-3p-92231_16	2.5006	0	0	0	4.29553	0	3.11086	0	0.62515	1.8516	2.96185	1.5665	0.377768
PC-3p-1033_2784	325.703	363.566	357.147	496.002	401.632	395.429	586.915	388.378	385.604	443.089	1.14908	0.200473	0.38477
asu-miR-228-5p	95030.2	99654.8	86339.7	103324	99394.4	104815	104326	92966.1	96087.3	100375	1.04463	0.0629879	0.388538
asu-miR-76-5p	0	0	0	0	5.36942	0	0	0	0	1.34235	inf	inf	0.391002
hpo-mir-10078-p5_1ss18GT_2	0	0	0	0	5.36942	0	0	0	0	1.34235	inf	inf	0.391002
dme-mir-4955-p3_1ss7AG	0	0	0	0	0	3.19926	0	0	0	0.799815	inf	inf	0.391002
hpo-mir-10078-p5_1ss18GT_1	0	0	0	0	5.36942	0	0	0	0	1.34235	inf	inf	0.391002
hpo-mir-10078-p3_1ss18GT	0	0	0	0	5.36942	0	0	0	0	1.34235	inf	inf	0.391002
hpo-mir-10078-p5_1ss17GT	0	0	0	0	0	5.11882	0	0	0	1.2797	inf	inf	0.391002
hco-miR-83_L+4R+1_1ss14GT	0	0	0	0	0	0	6.22171	0	0	1.55543	inf	inf	0.391002
aae-miR-275-3p_R+3_1ss13AT	0	0	0	0	0	0	0	4.95381	0	1.23845	inf	inf	0.391002
PC-5p-200509_5	0	0	0	0	2.68471	0	0	0	0	0.671177	inf	inf	0.391002
PC-5p-134506_7	0	0	0	0	0	0	3.62933	0	0	0.907333	inf	inf	0.391002
PC-3p-144510_6	0	0	0	0	0	3.83911	0	0	0	0.959779	inf	inf	0.391002
PC-5p-135679_6	0	0	0	0	0	0	3.11086	0	0	0.777714	inf	inf	0.391002
PC-3p-181971_5	0	0	0	0	0	3.19926	0	0	0	0.799815	inf	inf	0.391002
PC-3p-119999_8	0	0	0	0	4.29553	0	0	0	0	1.07388	inf	inf	0.391002
PC-3p-151356_6	0	0	0	0	3.22165	0	0	0	0	0.805413	inf	inf	0.391002
PC-5p-151093_6	0	0	0	0	0	0	3.11086	0	0	0.777714	inf	inf	0.391002
PC-3p-134069_7	0	0	0	0	0	0	3.62933	0	0	0.907333	inf	inf	0.391002
PC-5p-161355_5	0	0	0	0	0	0	5.18476	0	0	1.29619	inf	inf	0.391002
PC-3p-109568_11	0	0	0	0	0	0	0	10.8984	0	2.72459	inf	inf	0.391002
PC-3p-161474_5	0	0	0	0	0	0	5.18476	0	0	1.29619	inf	inf	0.391002
PC-5p-156029_6	0	0	0	0	0	0	6.22171	0	0	1.55543	inf	inf	0.391002
PC-5p-195819_5	0	0	0	0	0	0	0	4.95381	0	1.23845	inf	inf	0.391002
PC-3p-118449_9	0	0	0	0	4.83248	0	0	0	0	1.20812	inf	inf	0.391002
PC-5p-195230_5	0	0	0	0	0	0	0	4.95381	0	1.23845	inf	inf	0.391002
PC-3p-189529_5	0	0	0	0	0	0	5.18476	0	0	1.29619	inf	inf	0.391002
PC-5p-146484_6	0	0	0	0	0	0	0	5.94457	0	1.48614	inf	inf	0.391002
PC-3p-129765_7	0	0	0	0	0	8.95793	0	0	0	2.23948	inf	inf	0.391002
PC-3p-184900_5	0	0	0	0	0	3.19926	0	0	0	0.799815	inf	inf	0.391002
PC-5p-135905_6	0	0	0	0	6.4433	0	0	0	0	1.61083	inf	inf	0.391002
PC-3p-149836_6	0	0	0	0	0	0	3.11086	0	0	0.777714	inf	inf	0.391002
PC-5p-140591_6	0	0	0	0	0	7.67823	0	0	0	1.91956	inf	inf	0.391002
PC-3p-182391_5	0	0	0	0	0	3.19926	0	0	0	0.799815	inf	inf	0.391002
PC-3p-134374_7	0	0	0	0	3.75859	0	0	0	0	0.939648	inf	inf	0.391002
PC-3p-198508_5	0	0	0	0	5.36942	0	0	0	0	1.34235	inf	inf	0.391002
PC-3p-132865_7	0	0	0	0	7.51719	0	0	0	0	1.8793	inf	inf	0.391002
PC-3p-157891_5	0	0	0	0	0	0	5.18476	0	0	1.29619	inf	inf	0.391002
PC-3p-198945_5	0	0	0	0	5.36942	0	0	0	0	1.34235	inf	inf	0.391002
PC-5p-158503_5	0	0	0	0	0	0	0	4.95381	0	1.23845	inf	inf	0.391002
PC-3p-146435_6	0	0	0	0	6.4433	0	0	0	0	1.61083	inf	inf	0.391002
PC-3p-186634_5	0	0	0	0	0	0	5.18476	0	0	1.29619	inf	inf	0.391002
PC-5p-157518_5	0	0	0	0	0	0	5.18476	0	0	1.29619	inf	inf	0.391002
PC-3p-124846_7	0	0	0	0	0	0	7.25866	0	0	1.81467	inf	inf	0.391002
PC-5p-141832_6	0	0	0	0	6.4433	0	0	0	0	1.61083	inf	inf	0.391002
PC-3p-198658_5	0	0	0	0	0	6.39852	0	0	0	1.59963	inf	inf	0.391002
PC-5p-186370_5	0	0	0	0	5.36942	0	0	0	0	1.34235	inf	inf	0.391002
PC-5p-144047_6	0	0	0	0	0	0	6.22171	0	0	1.55543	inf	inf	0.391002
PC-3p-204169_5	0	0	0	0	5.36942	0	0	0	0	1.34235	inf	inf	0.391002
PC-3p-161938_5	0	0	0	0	5.36942	0	0	0	0	1.34235	inf	inf	0.391002
PC-3p-167284_5	0	0	0	0	0	0	5.18476	0	0	1.29619	inf	inf	0.391002
PC-5p-153487_6	0	0	0	0	0	0	6.22171	0	0	1.55543	inf	inf	0.391002
PC-5p-174125_5	0	0	0	0	0	6.39852	0	0	0	1.59963	inf	inf	0.391002
PC-5p-182678_5	0	0	0	0	0	0	0	4.95381	0	1.23845	inf	inf	0.391002
PC-3p-128067_7	0	0	0	0	7.51719	0	0	0	0	1.8793	inf	inf	0.391002
PC-3p-155389_6	0	0	0	0	0	0	6.22171	0	0	1.55543	inf	inf	0.391002
PC-3p-182652_5	0	0	0	0	0	0	5.18476	0	0	1.29619	inf	inf	0.391002
PC-3p-133985_7	0	0	0	0	0	0	7.25866	0	0	1.81467	inf	inf	0.391002
PC-3p-163453_5	0	0	0	0	0	0	5.18476	0	0	1.29619	inf	inf	0.391002
PC-5p-129920_7	0	0	0	0	7.51719	0	0	0	0	1.8793	inf	inf	0.391002
PC-3p-117408_9	0	0	0	0	0	11.5173	0	0	0	2.87934	inf	inf	0.391002
PC-5p-126094_7	0	0	0	0	0	0	7.25866	0	0	1.81467	inf	inf	0.391002
[truncated: 248 more rows]

## Sheet: Table S4
Table S4. Plasma EV-containing preparations-encapsulated microRNAs mapped to the genome of Mus musculus or Toxocara canis.
[truncated: 3,890 more rows]

[truncated: 7 more sheets: Table S5, Table S6, Table S7, Table S8, Table S9, Table S10, Table S11]
